# Supplementary material for: MicroRNAs expression dynamics reveal post-transcriptional mechanisms regulating seed development in Phaseolus vulgaris L
Source: Hortic Res. 2021 Jan 10;8:18. doi: 10.1038/s41438-020-00448-0 (PMC7804330; doi:10.1038/s41438-020-00448-0)
Supplement: Supplementary file 2 — Supplementary Tables 1 - 17 [file 41438_2020_448_MOESM2_ESM.xlsx]

## Sheet: Supplementary Table 1
	Supplementary Table 1. Characterization of the high-throughput sequenced sRNA libraries. DAA: days after anthesis
	Sample	# raw reads	# reads containing 3ADT	# reads <15 nt after removing 3ADT	# reads >32 nt after removing 3ADT	# reads after removing 3ADT	# mappable reads
	10 DAA-A	24193213	23354447	1164161	4504266	17686020	17615293
	10 DAA-B	19343489	18767359	512531	4412100	13842728	13782368
	10 DAA-C	16625499	16422515	891912	3537147	11993456	11945558
	20 DAA-A	17588701	17344802	918441	2945140	13481221	13423299
	20 DAA-B	17537673	17233283	1007086	1998902	14227295	14164176
	20 DAA-C	21900635	21713617	1500530	3245063	16968024	16900185
	30 DAA-A	21564473	21037789	1564072	2708966	16764751	16710308
	30 DAA-B	13879957	13725206	807213	1750890	11167103	11136808
	30 DAA-C	23504645	22642103	1076871	3785940	17779292	17719906
	40 DAA-A	21341547	20783927	1104641	3277684	16401602	16355899
	40 DAA-B	16293885	16087903	1611246	2263759	12212898	12184996
	40 DAA-C	17179679	16984311	2601449	1256442	13126420	13093728

## Sheet: Supplementary Table 2
	Supplementary Table 2. Length distribution of mappable reads obtained using sRNA-Seq.
	Length	Mappable reads	%Total
	24	46071212	0.299
	21	20900394	0.135
	20	13905712	0.09
	22	12793747	0.083
	19	8516171	0.055
	18	7264656	0.047
	23	6809004	0.044
	17	5010195	0.032
	16	4836595	0.031
	30	4619321	0.03
	25	3504579	0.023
	31	3505246	0.023
	32	3442386	0.022
	29	3298008	0.021
	26	2970006	0.019
	27	2453496	0.016
	28	2288639	0.015
	15	2115609	0.014

## Sheet: Supplementary Table 3
	Supplementary Table 3. Complete output of the ACGT101-miR v4.2 (LC Sciences) pipeline used for miRNA analysis.
	input file: comp_6665/0output/3.gp1a_sum.txt
	input file: comp_6665/0output/4.gp1b_sum.txt
	input file: comp_6665/0output/6.gp2a_sum.txt
	input file: comp_6665/0output/6.gp2b_sum.txt
	input file: comp_6665/0output/7.gp3a_sum.txt
	input file: comp_6665/0output/7.gp3b_sum.txt
	input file: comp_6665/0output/8.gp4a_sum.txt
	Summary from each type of cluster
	type	#miRs detected	#known_miR	#clusters	#known_mir	#reads	#reads(0error)	#reads(>0error)
	gp1a	10	10	5	9	413784	401733	12051
	gp1b	131	146	73	191	6631160	6519169	111990
	gp2a	219	1226	154	1542	1749613	1377238	372375
	gp2b	631	612	585	670	194599	138166	56433
	gp3a	1648	2652	1323	2727	358354	93053	265300
	gp3b	1391	1099	1212	1212	9785	392	9393
	gp4a	5454	0	4668	0	5194649	4772699	421949
	In this file, the # of unique miRs is counted from different miR_seq
	# of unique miRs detected from these 5 input files: 8848
	# of hairpins: 9484
	# of unique hairpin sequences: 7929
	Definition of miRNA_name:
	miRNA_name	is the name of detected miRNA sequence
		The miR_name is composed of the 1st known miR name in a cluster, a underscore, and a matching annotation: such as
		L-n means the miRNA_seq (detected) is n base less than known rep_miRSeq in the left side;
		R-n means the miRNA_seq (detected) is n base less than known rep_miRSeq in the right side;
		L+n means the miRNA_seq (detected) is n base more than known rep_miRSeq in the left side;
		R+n means the miRNA_seq (detected) is n base more than known rep_miRSeq in the right side;
		2ss5TC13TA means 2 substitutin (ss), which are T->C at position 5 and T->A at position 13
		if there is no matching annotation, the miRNA_seq (detected) is exactly same as known rep_miRSeq.
	the miRNA_name in gp4 is composed of 3 parts, PC, 5p or 3p, readID. PC means 'Predicted Candidate'.
	About miRNA_seq:
	miRNA_seq	is a read at 5' or 3' of maximum mapped score in each cluster.
	score(all) of the miRNA	is the total score of the miRNA_seq
	score(mapped) of the miRNA	is the total score of mapped bases in the miRNA_seq
	#error of the miRNA	is the # of errors of miRNA_seq mapping to reference sequence
	mirIDs,	is all mirID in a cluster, seprated by ,
	rep_mirID	is the representative known mirID
	rep_mirSeq	is the representative known mir sequence
	rep_miRID	is the representative known mirID
	rep_miRSeq	is the representative known miR sequence
	type	is 5' or 3', which means the cluster appears at 5' or 3' end
	score(all)	is the total score of all bases of all reads regardless the mapping status of base
	score(0err)	is the total score of all bases of reads of 0 error
	score(>0err)	is the total score of all bases of reads of >0 error
	score(mapped)	is the total score of the mapped bases of all reads regardless the mapping status of base
	score(mapped,0err)	is the total score of the mapped bases of all reads of 0 error
	score(mapped,1err)	is the total score of the mapped bases of all reads of >0 error
	#reads(all for cluster) is the number of reads in a cluster.
	All others, such as #reads(all), #reads(0err), #reads(>0err), score(all), score(0err), score(>0err), score(mapped), score(mapped,0err), score(mapped,>0err)
	are for isoform at 5' or 3' end.
	Definition cluster groups:
	gp1a: Reads map to pvu miRNAs/pre-miRNAs in miRbase and the pre-miRNAs further map to the genome & EST.
	gp1b: Reads map to plant (except for pvu) miRNAs/pre-miRNAs in miRbase and the pre-miRNAs further map to the genome & EST.
	gp1c: Reads in gp1a or gp1b map to the genome & EST (but different from the locations in gp1a & gp1b) and the extended genome sequences from genome form hairpins.
	gp2a: Reads map to plant miRNAs/pre-miRNAs in miRbase. The mapped pre-miRNAs do not map to the genome, but the reads (and of course the miRNAs of the pre-miRNAs) map to genome. The extended genome sequences from the genome loci may form hairpins.
	gp2b: Reads map to plant miRNAs/pre-miRNAs in miRbase. The mapped pre-miRNAs do not map to the genome, but the reads (and of course the miRNAs of the pre-miRNAs) map to genome. The extended genome sequences from the genome loci may not form hairpins.
	gp3a: Reads map to plant miRNAs/pre-miRNAs in miRbase. The mapped pre-miRNAs do not map to the genome, and the reads do not map to the genome.
	gp3b: Reads map to plant miRNAs/pre-miRNAs in miRbase, but cannot be classified into gp3a.
	gp4a: Reads do not map to plant pre-miRNAs in miRbase. But the reads map to genome & the extended genome sequences from genome may form hairpins.
	gp4b: Reads do not map to plant pre-miRNAs in miRbase. But the reads map to genome & the extended genome sequences from genome may not form hairpins.
	The information of UNAFold from column AG is for genome_seq (or predicted hairpin) in column N.
	Length distribution of unique miRs
	Length	miR#	%	copy#	%
	15	1750	19.78	46659.3	0.4
	16	575	6.5	34232.7	0.29
	17	240	2.71	10039.5	0.09
	18	158	1.79	60445.4	0.52
	19	120	1.36	31524.8	0.27
	20	136	1.54	168268	1.45
	21	440	4.97	5.5587e+06	47.8
	22	291	3.29	4.93557e+06	42.45
	23	225	2.54	65601.6	0.56
	24	4794	54.18	498513	4.29
	25	64	0.72	10013.8	0.09
	26	26	0.29	61953.5	0.53
	27	9	0.1	12435.8	0.11
	28	5	0.06	63414.2	0.55
	29	4	0.05	45482.8	0.39
	30	1	0.01	2140	0.02
	31	5	0.06	8605	0.07
	32	5	0.06	14416.5	0.12
	all	8848	100	1.1628e+07	100
	Note: the total copy # 11628013.49 here may be greater than the number of total mapped (total: gp1a, gp1b, gp2, gp3 & gp4)
	because one read may be mapped to more than one cluster!
	Definition of MFEI: MFEI = -dG*100/mirLen/CG%. Reference: Cell. Mol. Life Sci. 63 (2006) 246-254.
	Definition of #base_inLoop: This is the maximum number of bases of sequseq appearing in hairpin loop region. This number is only for gp2, gp4 & gp1c.
	Criteria:
		1. number of allowed errors in one bulge in stem: <= 12
		2. number of basepair (bp) in stem region: >= 16
		3. free energy (dG in kCal/mol): <=-15
		4. length of hairpin (up and down stem + terminal loop): >= 50
		5. length of terminal loop: <= 350
		6. number of allowed errors in one bulge in mature region: <= 8
		7. number of allowed biased errors in one bulge in mature region: <= 4
		8. number of allowed biased bulges in in mature region: <= 2
		9. number of basepair (bp) in mature or mature* region: >= 12
		10. percentage of small RNA in stem region (pm): >= 80%
		11. number of allowed errors in mature region: <=7
	# of structures: 9484
	# of copy: 9484
	# of qualified hairpins: 7344; 7344/9484=77.4%; # of copy: 7344; 7344/9484=77.4%
	qualified hairpin is of flag = 'y' !
	the hairpins of flag='n' should belong to gp1a, gp1b & gp3 (these hiarpins are known)!
	If the flag='n' for hairpins in gp1c, gp2 & gp4 (predicted hairpins), the predicted hairpins may be removed.
	Index	miRNA_Index	miR_name	miR_seq	len	#copy of the miRNA	score(all) of the miRNA	score(mapped) of the miRNA	#error of the miRNA	group	genomeID	strand	start	end	genome_seq	#mir	mirIDs,	rep_mirID	rep_mirSeq	rep_miRID	rep_miRSeq	type	#reads(all for cluster)	#reads(all)	#reads(0err)	#reads(>0err)	score(all)	score(0err)	score(>0err)	score(mapped)	score(mapped,0err)	score(mapped,>0err)	#base_inLoop	flag	SS	#maxError(a spot in mature region)	#maxBiasedError (in mature region)	#biasedBulge (in mature region)	dG	#bp (in stem)	#bp (in mature region)	%matureCovered	hairpinLen	loopLen	# of bulges (in stem)	# of totalError	CG%	MFEI	# of totalError (in mature region)
	1	1	pvu-miR2119	TCAAAGGGAGTTGTAGGGGAA	21	55	778	778	0	gp1a	Chr02	+	9731309	9731454	caatgttgttacttttaCACTTTATTTTCTATGCTTTTcctctacaactctcttttattttggagaaatgaagtggatttctactctttgattggagaaaaaaagtggatttctatttttttcaaTCAAAGGGAGTTGTAGGGGAA	1	pvu-MIR2119,	pvu-MIR2119	agcaatggtgttatttttatactttattttctatgcttttcctctacaactctcttttattttggataaatgaagtggatttctactctttgattggagaaaaaaagtggatttctatttttttcaaTCAAAGGGAGTTGTAGGGGAA	pvu-miR2119	TCAAAGGGAGTTGTAGGGGAA	3'	233	63	63	0	47166	47166	0	47166	47166	0	0	n	....................................(((((((((((((((((((....(((((((((....(((((..((((((.(((..........))).))))))..))))))))))))))..)))))))))))))))))))	0	0	0	-45	42	2	9	110	10	4	16	30.8	1	19
	2	2	pvu-miR1514a	TTCATTTTGAAAATAGGCATTG	22	4890	828	828	0	gp1a	Chr03	-	25938112	25938313	attgaagaacaccttgcctaccttctcactgcattcttttgaatggaaacagggctttcctgttTTCATTTTGAAAATAGGCATTGcattacatttcgatgcgtcttccaattccaatgcctatttTAAGATGAAAACAAGGATACACTgtttttgtttgaaactgttgtgaaggaagataagactcccgagttcttcaatt	1	pvu-MIR1514a,	pvu-MIR1514a	attgaagaacgccttgcctaccttctcactgcatccttttgaatggaaacagggctttcctgttTTCATTTTGAAAATAGGCATTGcattacatttcgatgcgtcttccaattccaatgcctattttaagatgaaaacaaggatacactgtttttgtttgaaactgttgtgaaggaagataagactcccgagttcttcaatt	pvu-miR1514a	TTCATTTTGAAAATAGGCATTG	5'	9466	8595	8253	342	6995479	6730670	264809	6983422	6730670	252752	0	y	((((((((((..(((..((.(((((.((..(((...(((..((..(((((((.....(((((((((((((((((((.(((((((((((((.......))))).............)))))))))))))))))))))))).)))....)))))))..))..))).))))).))))).))..)))........)))))))))).	1	1	1	-68	64	21	95	201	30	11	43	36.6	0.9	1
	3	3	pvu-MIR2118-p5	GGAGATGGGTGGGTTGGTAAAA	22	194	819	819	0	gp1a	Chr07	+	2686574	2686698	aagagcttaaggaagtgatgGGAGATGGGTGGGTTGGTAAAAcataagagaatgaatatttctcactctgttTTGCCGATTCCACCCATTCCTAtgatttcctttgcttcctctctttccactct	2	pvu-MIR2118,vun-MIR2118,	pvu-MIR2118	aagagcttgaggaagtgatgggagatgggtgggttggtaaaacataagagaatgaatatttctcactctgttTTGCCGATTCCACCCATTCCTAtgatttcctttggttcctttctttccactct	pvu-MIR2118-p5	ggagatgggtgggttggtaaaa	5'	82664	640	597	43	535889	493926	41963	534205	493926	40279	0	y	..((((..((((((((.((((((.((((((((((((((((((((...(((((.......)))))....)))))))))))).)))))))))))))).)))))))).))))................	1	1	2	-56.6	43	21	100	107	7	5	14	41.6	1.1	1
	4	4	pvu-miR159a.1	TTTGGATTGAAGGGAGCTCTA	21	192818	785	785	0	gp1a	Chr04	+	45422566	45422756	aggggttatggagtgGAGCTCCTTGAAGTCCAATTgaggatcttactgggtggattgagctgcttagctatggatcccacagttctacccatcagcatgttttgtggtagtcttgtggcttccatatctggggagcttcatctgcctctatagtatcatccttcTTTGGATTGAAGGGAGCTCTAcaccct	4	pvu-MIR159a,gma-MIR159e,gma-MIR159a,gma-MIR159d,	pvu-MIR159a	gtggagctccttgaagtccaattgaggatcttactgggtggattgagctgcttagctatggatcccacagttctacccatcagcatgttttgtggtagtcttgtggCTTCCATATCTGGGGAGCTTCatctgcctctatagtatcatccttcTTTGGATTGAAGGGAGCTCTAc	pvu-miR159a.1	TTTGGATTGAAGGGAGCTCTA	3'	308612	296162	290491	5671	227541350	223393781	4147569	227394253	223393781	4000472	0	y	.(((((......((((((((((((..(((((((..((((((..(((((((..(((..((((.(..((.((((((..((((((..(((((((...........)).)))))..))))))..)))))).))..).))))..)))..)))....))))..))))))..)))))))..)))))))))))))))))	4	0	0	-95.6	66	16	100	190	11	13	47	47.6	1.1	4
	5	5	gma-miR159a-5p_R-1	GAGCTCCTTGAAGTCCAATT	20	4549	749	749	0	gp1a	Chr04	+	45422566	45422756	aggggttatggagtgGAGCTCCTTGAAGTCCAATTgaggatcttactgggtggattgagctgcttagctatggatcccacagttctacccatcagcatgttttgtggtagtcttgtggcttccatatctggggagcttcatctgcctctatagtatcatccttcTTTGGATTGAAGGGAGCTCTAcaccct	4	pvu-MIR159a,gma-MIR159e,gma-MIR159a,gma-MIR159d,	gma-MIR159a	aattaaaggggattatgaagtgGAGCTCCTTGAAGTCCAATTGaggatcttactgggtgaattgagctgcttagctatggatcccacagttctacccatcaataagtgcttttgtggtagtcttgtggcttccatatttggggagcttcatttgcctttatagtattaaccttcTTTGGATTGAAGGGAGCTCTAcacccttctcttcttttct	gma-miR159a-5p	GAGCTCCTTGAAGTCCAATTG	5'	308612	12450	11233	1217	9647729	8652225	995504	9601638	8652225	949413	0	y	.(((((......((((((((((((..(((((((..((((((..(((((((..(((..((((.(..((.((((((..((((((..(((((((...........)).)))))..))))))..)))))).))..).))))..)))..)))....))))..))))))..)))))))..)))))))))))))))))	4	0	0	-95.6	66	16	100	190	11	13	47	47.6	1.1	4
	6	6	pvu-MIR2119-p5_1ss1TC	CACTTTATTTTCTATGCTTTT	21	89	789	789	0	gp1a	Chr02	+	9731309	9731454	caatgttgttacttttaCACTTTATTTTCTATGCTTTTcctctacaactctcttttattttggagaaatgaagtggatttctactctttgattggagaaaaaaagtggatttctatttttttcaaTCAAAGGGAGTTGTAGGGGAA	1	pvu-MIR2119,	pvu-MIR2119	agcaatggtgttatttttatactttattttctatgcttttcctctacaactctcttttattttggataaatgaagtggatttctactctttgattggagaaaaaaagtggatttctatttttttcaaTCAAAGGGAGTTGTAGGGGAA	pvu-MIR2119-p5	tactttattttctatgctttt	5'	233	170	170	0	133240	133240	0	133240	133240	0	0	n	....................................(((((((((((((((((((....(((((((((....(((((..((((((.(((..........))).))))))..))))))))))))))..)))))))))))))))))))	0	0	0	-45	42	2	9	110	10	4	16	30.8	1	19
	7	7	pvu-miR2118	TTGCCGATTCCACCCATTCCTA	22	56763	829	829	0	gp1a	Chr07	+	2686574	2686698	aagagcttaaggaagtgatgGGAGATGGGTGGGTTGGTAAAAcataagagaatgaatatttctcactctgttTTGCCGATTCCACCCATTCCTAtgatttcctttgcttcctctctttccactct	2	pvu-MIR2118,vun-MIR2118,	pvu-MIR2118	aagagcttgaggaagtgatgggagatgggtgggttggtaaaacataagagaatgaatatttctcactctgttTTGCCGATTCCACCCATTCCTAtgatttcctttggttcctttctttccactct	pvu-miR2118	TTGCCGATTCCACCCATTCCTA	3'	82664	82024	78159	3865	67327247	64201342	3125905	67198098	64201342	2996756	0	y	..((((..((((((((.((((((.((((((((((((((((((((...(((((.......)))))....)))))))))))).)))))))))))))).)))))))).))))................	1	1	2	-56.6	43	21	100	107	7	5	14	41.6	1.1	1
	8	8	pvu-MIR1514a-p3	TAAGATGAAAACAAGGATACACT	23	191	869	869	0	gp1a	Chr03	-	25938112	25938313	attgaagaacaccttgcctaccttctcactgcattcttttgaatggaaacagggctttcctgttTTCATTTTGAAAATAGGCATTGcattacatttcgatgcgtcttccaattccaatgcctatttTAAGATGAAAACAAGGATACACTgtttttgtttgaaactgttgtgaaggaagataagactcccgagttcttcaatt	1	pvu-MIR1514a,	pvu-MIR1514a	attgaagaacgccttgcctaccttctcactgcatccttttgaatggaaacagggctttcctgttTTCATTTTGAAAATAGGCATTGcattacatttcgatgcgtcttccaattccaatgcctattttaagatgaaaacaaggatacactgtttttgtttgaaactgttgtgaaggaagataagactcccgagttcttcaatt	pvu-MIR1514a-p3	taagatgaaaacaaggatacact	3'	9466	871	472	399	701501	387070	314431	685936	387070	298866	0	y	((((((((((..(((..((.(((((.((..(((...(((..((..(((((((.....(((((((((((((((((((.(((((((((((((.......))))).............)))))))))))))))))))))))).)))....)))))))..))..))).))))).))))).))..)))........)))))))))).	1	1	1	-68	64	21	95	201	30	11	43	36.6	0.9	1
	9	9	pvu-MIR399a-p3_1ss10TG	TTGCCCTGTGGCTGCTTTAGC	21	3	739	703	1	gp1a	Chr07	-	5959153	5959375	tgcacaagatattatagtcaataagcaaaccagttatagggcttctctttgttggcaggaaatgacatgaccacttcatgaaatatctTGCCAAAGGAGAGTTGCCCTGTTGCTGCTTTAGCttaatatgtaatcttctatgctattcagtgcatatgatcattcactccattgaagagaagcactgaagtagtatgcaagggatcaaacaaatgacttcatc	1	pvu-MIR399a,	pvu-MIR399a	tgcacaagatattatagtcaataagcaaaccagttatagggcttctctttgttggcaggaaatgacatgaccacttcatgaaatatctTGCCAAAGGAGAGTTGCCCTGttgctgctttagcttaatatgtaatcttctatgctattcagtgcatatgatcattcactccattgaagagaagcactgaagtagtatgcaagggatcaaacaaatgacttcatc	pvu-MIR399a-p3	TTGCCCTGttgctgctttagc	3'	12809	3	0	3	2217	0	2217	2109	0	2109	0	n	...............(((((.((((((((.(((..(((((((..(((((..(((((((((.((..(((((.....)))))..)).)))))))))..)))))..)))))))..))).))).)))))...((...((((..((((((((((((((...(((....)))(((.......)))..)))))).))))))))..))))...))......))))).....	4	1	1	-76.5	39	26	100	104	5	7	21	38.1	0.9	8
	10	10	pvu-miR399a	TGCCAAAGGAGAGTTGCCCTG	21	9304	785	785	0	gp1a	Chr07	-	5959153	5959375	tgcacaagatattatagtcaataagcaaaccagttatagggcttctctttgttggcaggaaatgacatgaccacttcatgaaatatctTGCCAAAGGAGAGTTGCCCTGTTGCTGCTTTAGCttaatatgtaatcttctatgctattcagtgcatatgatcattcactccattgaagagaagcactgaagtagtatgcaagggatcaaacaaatgacttcatc	1	pvu-MIR399a,	pvu-MIR399a	tgcacaagatattatagtcaataagcaaaccagttatagggcttctctttgttggcaggaaatgacatgaccacttcatgaaatatctTGCCAAAGGAGAGTTGCCCTGttgctgctttagcttaatatgtaatcttctatgctattcagtgcatatgatcattcactccattgaagagaagcactgaagtagtatgcaagggatcaaacaaatgacttcatc	pvu-miR399a	TGCCAAAGGAGAGTTGCCCTG	5'	12809	12806	12295	511	10063908	9642808	421100	10046201	9642808	403393	0	n	...............(((((.((((((((.(((..(((((((..(((((..(((((((((.((..(((((.....)))))..)).)))))))))..)))))..)))))))..))).))).)))))...((...((((..((((((((((((((...(((....)))(((.......)))..)))))).))))))))..))))...))......))))).....	4	1	1	-76.5	39	26	100	104	5	7	21	38.1	0.9	8
	11	11	gma-miR403a	TTAGATTCACGCACAAACTTG	21	2881	791	791	0	gp1b	Chr07	+	33551215	33551303	aaattgcaGGTTTGTGCGTGAATCTGACGaaatttctctattatctgcgttctacttctgcgTTAGATTCACGCACAAACTTGtcattt	1	gma-MIR403a,	gma-MIR403a	aaattgcaggttcgtgcgtgaatctaacgaaagtttctcgttctctccattccacttctgcgTTAGATTCACGCACAAACTTGtcattt	gma-miR403a	TTAGATTCACGCACAAACTTG	3'	3584	3579	3396	183	2794413	2646560	147853	2787897	2646560	141337	0	y	.....((((((((((((((((((((((((...............................)))))))))))))))))))))))).....	0	0	0	-37.165	24	21	100	79	31	0	0	38.2	1.1
	12	12	vun-miR319b_L-2R+2	TGGACTGAAGGGAGCTCCTTC	21	4256	783	783	0	gp1b	Chr08	+	52460925	52461145	ttgggaaggaaagagagtgaAGGAGCTTCCCTCAGCCCATTcatggatacaaaagattgggttgcaaaattaaccactaactcattcacacaatagtattcagttagggtgatgctctttttgctataatatgattgtgtgaatgaagtgatgcatacatattgtgtgaccctctttctctgagctTGGACTGAAGGGAGCTCCTTCtttctgttgcctcc	1	vun-MIR319b,	vun-MIR319b	ttgggaaggaaagagagtgaaggagcttccctcagcccattcatggacacagaataagattgggttgcaaaattaaccactaattgattcacacaatagtattgagttagggtgatgctgtttttgctgtgatatgattgtgtgaatgaagtggtgcatatatattgtgaccctctttctctgtgCTTGGACTGAAGGGAGCTCCTtctttctgttgcctcct	vun-miR319b	CTTGGACTGAAGGGAGCTCCT	3'	7781	3583.75	3486.73	97.0167	2.75059e+06	2.67783e+06	72751.2	2.74847e+06	2.67783e+06	70632.1	0	y	...((.(((.((.(((..((((((((((((.((((.(((((((..((.....((((..((((..(.........((((...(((((((((((((..(((((((..((((.....))))..)))....))))..)))))))))))))))))..(((.......))))..))))))))))..))))..))).)))).))))))))))))..))).)).)))))	2	2	1	-83.4	44	19	100	218	100	11	30	41.6	0.9	2
	13	13	gma-MIR167h-p5_1ss19GA	GAAACTGCCACATGATCTAA	20	5	729	691	1	gp1b	Chr07	-	5544495	5544580	actaggtGAAACTGCCACATGATCTGAtctctcctcaaccaagtgagggaagttAAGATCATGCTGGCAGCTTCAActggtagtgg	1	gma-MIR167h,	gma-MIR167h	aactactaggtgaaactgccacatgatctgatctttccacagcaagtgagggaagttaagATCATGCTGGCAGCTTCAACTGGTagtgg	gma-MIR167h-p5	gaaactgccacatgatctga	5'	11	9	0	9	6479	0	6479	6139	0	6139	0	y	(((((.((((.((((((((((((((...((..(((((......)))))..))...)))))))).)))))).)))).))))).....	2	1	1	-42.6	30	17	100	81	6	5	15	47.7	1	3
	14	14	vun-MIR319a-p5	TGAGCTTTCTTCAGTCCACTC	21	703	792	792	0	gp1b	Chr02	-	46412268	46412469	cttaacaaatgtaggtaagTGAGCTTTCTTCAGTCCACTCataggtggcaataagattcaattagctgccggctcattcatccaaatgctgagtgatactcaaagatgctcatcaaatgagtgaatgatgcgggagacaaattggttcttaagtttcctgtacTTGGACTGAAGGGAGCTCCCttttcctttctatgtaaga	3	gma-MIR319b,gma-MIR319j,vun-MIR319a,	vun-MIR319a	cttaacaaatgtaggtaagtgagctttcttcagtccactcataggtggcagtaagattcaattagctgccgactcattcatccaaatgctgagtagtgatactcttaaagatactcatcaaatgagtgaatgatgcgggagacaaattgattcttaagtttcctgtacTTGGACTGAAGGGAGCTCCCTtttcctttctatgtaaga	vun-MIR319a-p5	tgagctttcttcagtccactc	5'	71000	1220.33	971	249.333	948424	757572	190852	938080	757572	180508	0	y	(((.(((.....(((.(((.(((((..((((((((((...(((((..((..(((((..(((((..((.((.(((((((((..((..((.(((((.............))))).))..))..))))))).)).))))...)))))..))))).))..)))))...))))))))))..))))).)))..))).....)))))).	4	0	0	-77	66	15	100	201	13	16	56	41.1	0.9	6
	15	15	vun-miR482_L-2	TTCCCAATTCCGCCCATTCCTA	22	19657	827	827	0	gp1b	Chr08	+	777227	777324	tcagaatttgtgGGAATGGGCTGATTGGGAAGCaatgaaaactcaagcaattgtgtctacattttcTTCCCAATTCCGCCCATTCCTAtgatttctga	1	vun-MIR482,	vun-MIR482	tcagaaattgtgggaatgggctgattgggaagcaatgaaatcatctcaagtgattgtgcgtaatttTCTTCCCAATTCCGCCCATTCCTAtgatttctga	vun-miR482	TCTTCCCAATTCCGCCCATTCCTA	3'	672953	23745	22544	1201	19493760	18512518	981242	19452683	18512518	940165	0	y	((((((.(..(((((((((((.((((((((((.((((...((.(((....))).))...))))..))))))))))..)))))))))))..).))))))	3	1	1	-48.9	37	19	100	98	4	6	20	40.8	1.2	2
	16	16	gma-MIR156f-p3	GCTCTCTCTTCCTCTGTCATC	21	6708	783	783	0	gp1b	Chr08	-	62077486	62077594	atctcatgTTGACAGAAGAGAGAGAGCACaacccgagaatggttaaaggagtttttgcctttgttgggagtgtGCTCTCTCTTCCTCTGTCATCatcacattcacatgc	7	gma-MIR156b,gma-MIR156f,mes-MIR156k,rco-MIR156e,mdm-MIR156w,mdm-MIR156t,mdm-MIR156u,	gma-MIR156f	atatctcatgtTGACAGAAGAGAGAGAGCACAacccgggaatggttaaaggagtctttgcctttgttgggagtgtgctctctcttcctctgtcatcatcacattca	gma-MIR156f-p3	gctctctcttcctctgtcatc	3'	33153	8143	7244	899	6397771	5680761	717010	6364824	5680761	684063	0	y	.....(((.(((((((.(((((((((((((.(((((.((.(((.............))).)).)))))..)))))))))))))..))))))).))).............	3	1	1	-46	33	19	100	91	13	5	12	45	0.9	2
	17	17	gma-miR156a	TGACAGAAGAGAGTGAGCAC	20	64854	748	748	0	gp1b	Chr01	+	3534556	3534664	ggtaagggaggTGACAGAAGAGAGTGAGCACacatggtactttcttggatgatataaggtttcatgcttgaagctatgcgtGCTTACTCTCTATCTGTCACCccatcac	16	gma-MIR156y,gma-MIR156x,gma-MIR156w,mtr-MIR156b,bra-MIR156d,cpa-MIR156c,ghr-MIR156a,mdm-MIR156o,mdm-MIR156g,mdm-MIR156b,mdm-MIR156i,ppe-MIR156d,stu-MIR156g,stu-MIR156j,stu-MIR156k,sbi-MIR156c,	gma-MIR156w	ctaagggagaTGACAGAAGAGAGTGAGCACacatggtattttcttgcacgatgacgattcatgcttgaagctatgtgtgcttactctctatctgtcatcccatcac	gma-miR156a	TGACAGAAGAGAGTGAGCAC	5'	138918	13554.2	13379.6	174.6	1.01127e+07	9.99087e+06	121786	1.01088e+07	9.99087e+06	117901	0	y	......((.((((((((((((((((((((((.((((((...(((..((((((.........)))).)).))))))))).))))))))))))).))))))))))).....	1	1	1	-53.1	39	20	100	98	9	6	11	45.9	1.1
	18			TGACAGAAGAGAGTGAGCAC		64854	748	748	0	gp1b	Chr01	+	4120133	4120222	aaatTGACAGAAGAGAGTGAGCACaaagaggcatatgatataactctatatcactgcttttgtgtGCTCACTACTCTTTCTGTCGGTTtt	2	gma-MIR156o,gma-MIR156n,	gma-MIR156n	aaatTGACAGAAGAGAGTGAGCACaaagaggcacttgatataattctatatcactgcttttgtgtgctcaccactctttctgtcggttt	gma-miR156a	TGACAGAAGAGAGTGAGCAC	5'	70133	14454.9	14268.8	186.1	1.08214e+07	1.06909e+07	130540	1.08171e+07	1.06909e+07	126259	0	y	(((..((((((((((((((((((((.(((((((..(((((((....))))))).))))))).)))))))))).))))).)))))..))).	1	1	2	-45.8	37	19	100	89	4	5	11	37.8	1.3	1
	19			TGACAGAAGAGAGTGAGCAC		64854	748	748	0	gp1b	Chr03	-	37310127	37310216	agaggcTGACAGAAGAGAGTGAGCACatgctgatagtgattgtatgagagcatacagttgcgggtgtgtgctcacttctctttctgtcag	1	gma-MIR156u,	gma-MIR156u	gagagaggcTGACAGAAGAGAGTGAGCACatactagtggagattgtatgagggcatacaattgcgggtgcgtgctcacttctctatctgtcagcttccca	gma-miR156a	TGACAGAAGAGAGTGAGCAC	5'	67552	13533.1	13353.5	179.6	1.00965e+07	9.97081e+06	125736	1.00924e+07	9.97081e+06	121638	0	y	.....((((((((((((((((((((((..((....(..((((((((....))))))))..).))..)))))))))).))))).)))))))	1	1	2	-50.6	33	20	100	85	4	5	15	47.8	1.2
	20			TGACAGAAGAGAGTGAGCAC		64854	748	748	0	gp1b	Chr09	+	13230675	13230782	gtaagggaggTGACAGAAGAGAGTGAGCACagatggtattttcttgcaagataacgatttatgcttgaagctatgcgtGCTTACTCTCTATCTGTCACCccaccacca	7	gma-MIR156v,mtr-MIR156c,cme-MIR156a,rco-MIR156c,ptc-MIR156b,nta-MIR156d,nta-MIR156e,	gma-MIR156v	taagggaggTGACAGAAGAGAGTGAGCACacataatactttcttgtaagataaagattcatgcttgaagttatgtgtgctcactctctatctgtcaccccacca	gma-miR156a	TGACAGAAGAGAGTGAGCAC	5'	139341	13562.9	13360.3	202.6	1.01201e+07	9.97601e+06	144130	1.0115e+07	9.97601e+06	139000	0	y	.....((.((((((((((((((((((((((..(((((...(((..(((((((....)))).)))..))))))))..))))))))))))).))))))))))).......	1	1	1	-50.9	39	20	100	96	4	6	14	45.4	1
	21			TGACAGAAGAGAGTGAGCAC		64854	748	748	0	gp1b	Chr09	-	14174553	14174667	ttcttggaacatagaaatTGACAGAAGAGAGTGAGCACacagaggcacctggtatagttatatgctgttacttttgcgtGCTCACTTCTCTTTCTGTCAACTtccagtgctggaa	12	gma-MIR156h,gma-MIR156k,mtr-MIR156d,vun-MIR156a,cpa-MIR156a,cme-MIR156j,mes-MIR156e,mes-MIR156f,rco-MIR156b,tcc-MIR156g,ppe-MIR156e,vvi-MIR156b,	gma-MIR156k	gaaatTGACAGAAGAGAGTGAGCACacagaggcacttggtatagtatatatactattgcttttgcgtgctcacttctctttctgtcaacttc	gma-miR156a	TGACAGAAGAGAGTGAGCAC	5'	72608	14493.9	14271.1	222.767	1.08517e+07	1.06919e+07	159845	1.0846e+07	1.06919e+07	154176	0	y	((((........)))).(((((((((((((((((((((.((((((.....((((((....))))))....)))))).)))))))).)))).))))))))).(((((....)))))	1	1	2	-46.8	33	20	100	83	4	4	13	42.6	1
	22	18	gma-MIR160f-p3_1ss15GA	ATGGCGTATGAGGAAT	16	7	601	562	1	gp1b	Chr07	+	34379005	34379095	ttgtgTGCCTGGCTCCCTGTATGCCAtttgttgaccccatcacaatggtcatggccttaccaaATGGCGTATGAGGAGTcatgcatgctgt	2	gma-MIR160f,gma-MIR160d,	gma-MIR160f	tacattgtgTGCCTGGCTCCCTGTATGCCAtttgtagaccccatcacaatggtgatggccttatcaaatggcgtatgaggagtcatgcatgctgtgt	gma-MIR160f-p3	atggcgtatgaggagt	3'	5353	7	0	7	4207	0	4207	3934	0	3934	0	y	..(..(((.(((((((..((((((((((((.(((..((((.((....)).))))..))).))))))))))))..))))))).)))..)...	4	0	0	-44.3	32	18	100	86	4	6	18	50.5	1	3
	23	19	gma-miR167e_R+1	TGAAGCTGCCAGCATGATCTTA	22	55906	827	827	0	gp1b	Chr07	+	5544491	5544595	tgcaccactaccagtTGAAGCTGCCAGCATGATCTTAacttccctcacttggttgaggagagatcAGATCATGTGGCAGTTTCACCtagttgttggccgcatgaa	7	gma-MIR167f,gma-MIR167e,lja-MIR167b,ahy-MIR167,rco-MIR167b,ptc-MIR167g,vvi-MIR167e,	gma-MIR167e	tcatgcaccactaccagtTGAAGCTGCCAGCATGATCTTaacttccctcacttgccgtggaaagatcagatcatgtggcagtttcacctagtagttgctggccgcatga	gma-miR167e	TGAAGCTGCCAGCATGATCTT	5'	177907	114211	110738	3473.58	9.19764e+07	8.92436e+07	2.73275e+06	9.18662e+07	8.92436e+07	2.62252e+06	0	y	(((.((((.((.((.(((((((((((.((((((((...((..(((((......)))))..))...))))))))))))))))))).)).)).)).))..)))....	1	1	1	-47	37	19	100	101	6	8	21	48.6	0.9	3
	24	20	gma-MIR390b-p3	CGCTATCTATCTTGAGCTTC	20	12	763	763	0	gp1b	Chr08	-	60128027	60128131	agaatctgtaAAGCTCAGGAGGGATAGCACCttgatactgatgatgctatacatgttcatagcagtatatacttggCGCTATCTATCTTGAGCTTCatggcttct	1	gma-MIR390b,	gma-MIR390b	agaatctgtaAAGCTCAGGAGGGATAGCACCgtgatactgatgattatatgttcatagttgtatacgTACTTGGCGCTATCTATCTTGAgcttcatggcttct	gma-MIR390b-p3	CGCTATCTATCTTGAgcttc	3'	965	32	23	9	24859	17740	7119	24508	17740	6768	0	y	((((.(..(.((((((((((..((((((.((...((((((((((.((.......))))))..))))))......)).))))))..)))))))))).)..).))))	4	0	0	-41.1	36	18	100	105	7	8	26	41	1	3
	25	21	gma-MIR398a-p5_1ss9CT	GAGTGAATTTGAGAACACAAGG	22	102	829	829	0	gp1b	Chr02	+	9731056	9731182	ggtttatctcagagGAGTGAATTTGAGAACACAAGGctggtttgtaattcatattatcatttgttggtatttggtgtgaatctacTTTGTGTTCTCAGGTCACCCCtttgagccaacctgttgacat	2	gma-MIR398b,gma-MIR398a,	gma-MIR398a	ctcggaggagtgaatctgagaacacaaggctggtttgcactgctatatcatctattggtataaggtgaatttacttTGTGTTCTCAGGTCACCCCTTtgagccaacctgttgacat	gma-MIR398a-p5	gagtgaatctgagaacacaagg	5'	3049	278	278	0	231770	231770	0	231770	231770	0	0	y	((((...((((((((.((((...(((((((((((((..((((..((..(((...(((((.....)))))..)))))..))))..)))))))))))))..)))).))))))))..)))).........	5	1	1	-50.7	43	18	100	118	5	7	27	39.4	1	4
	26	22	gma-MIR164j-p3	CACGTGCTCTCCTTTTCCAGC	21	22	810	810	0	gp1b	Chr06	+	20075378	20075466	gtcttgcTGGAGAAGCAGGGCACGTGCAacatctctcaagcttcccctagctaatgattctgCACGTGCTCTCCTTTTCCAGCttgatt	1	gma-MIR164j,	gma-MIR164j	aggtcttgcTGGAGAAGCAGGGCACGTGCAacattcctgatgcttgctccagcttattttgcacgtgctctccttttccagcttgatt	gma-MIR164j-p3	cacgtgctctccttttccagc	3'	8407	24	24	0	19602	19602	0	19602	19602	0	0	y	(((..((((((((((.((((((((((((..(((.....((((......))))...)))..)))))))))))).))))))))))..))).	2	0	0	-47.1	32	20	100	88	6	4	18	50.6	1	1
	27	23	gma-MIR2111f-p3	GTCCTTGGGATGCAGATTATC	21	269	789	789	0	gp1b	Chr08	+	13414849	13414929	ggaaaagaTAATCTGCATCCTGAGGTTTagaacaatatttttattgtgtctaGTCCTTGGGATGCAGATTATCtattcctt	1	gma-MIR2111f,	gma-MIR2111f	tgggaaaagcTAATCTGCATCCTGAGGTTTAgagcaatgtttttgttgcatctagtccttgggatgcagattatctcttcctt	gma-MIR2111f-p3	gtccttgggatgcagattatc	3'	487	328	328	0	259526	259526	0	259526	259526	0	0	y	((((.(((((((((((((((..(((..((((((((((....)))))).))))..)))..))))))))))))))).))))..	4	0	0	-47.3	32	16	100	79	4	4	11	34.6	1.7	4
	28	24	gma-MIR393c-p3	ATCATGCTATCCCTTTGGATT	21	29	793	793	0	gp1b	Chr08	+	57768462	57768572	ggaggaggcaTCCAAAGGGATCGCATTGATCCcaaatctcagatttataaatttttccttcctttcttttcttaatatttgggATCATGCTATCCCTTTGGATTcctcctt	1	gma-MIR393c,	gma-MIR393c	ggaggaggcaTCCAAAGGGATCGCATTGATCccaaatttcagatttataaatttttctctttccctccccttctcaataTTTGGGATCATGCTATCCCTTtggattcctcctt	gma-MIR393c-p3	ATCATGCTATCCCTTtggatt	3'	520	64	64	0	49307	49307	0	49307	49307	0	0	y	.(((((((.((((((((((((.((((.((((((((((...(((..........................)))....)))))))))))))).)))))))))))).)))))))	2	1	1	-51.5	36	20	100	110	26	4	12	38.7	1.2	2
	29	25	mtr-miR156c-3p_L-1	GCTTACTCTCTATCTGTCACC	21	68500	791	791	0	gp1b	Chr09	+	13230675	13230782	gtaagggaggTGACAGAAGAGAGTGAGCACagatggtattttcttgcaagataacgatttatgcttgaagctatgcgtGCTTACTCTCTATCTGTCACCccaccacca	7	gma-MIR156v,mtr-MIR156c,cme-MIR156a,rco-MIR156c,ptc-MIR156b,nta-MIR156d,nta-MIR156e,	mtr-MIR156c	ggtggTGACAGAAGAGAGTGAGCACacatggtgttttcttgcacgattatgtttcctgcttgaagctatatgTGCTTACTCTCTATCTGTCACCccac	mtr-miR156c-3p	TGCTTACTCTCTATCTGTCACC	3'	139341	36080.5	34612	1468.5	2.84098e+07	27370382	1.03942e+06	28363207	27370382	992825	0	y	.....((.((((((((((((((((((((((..(((((...(((..(((((((....)))).)))..))))))))..))))))))))))).))))))))))).......	1	1	1	-50.9	39	20	100	96	4	6	14	45.4	1
	30	26	gma-miR395a_1ss18AG	CTGAAGTGTTTGGGGGAGCTC	21	850	782	743	1	gp1b	Chr02	-	15107309	15107414	tcaggttttccctagagttcccttgaacgcttcattgagggttctatcatcatatcaaaagataatccataCTGAAGTGTTTGGGGGAACTCctggtgatacttga	2	gma-MIR395a,vun-MIR395,	gma-MIR395a	tcaggttttccctagagttcccctgaacgcttcattaaagggctttattatcatatagtcccaagttagtccataCTGAAGTGTTTGGGGGAACTCccggtgatacttga	gma-miR395a	CTGAAGTGTTTGGGGGAACTC	3'	993	987.5	44.5	943	771132	34318	736814	733735	34318	699417	0	y	((((((.(..((..(((((((((..(((((((((....((((..((((............))))))))....)))))))))..)))))))))..))..).))))))	4	0	0	-46.4	35	18	100	106	12	6	24	41.5	1.1	3
	31	27	gma-miR171e	TGATTGAGCCGTGCCAATATC	21	913	791	791	0	gp1b	Chr01	-	15465969	15466049	tgatgttggcttggctcaatcaaatcaaagttcttagagatttgttgagttctttagtcTGATTGAGCCGTGCCAATATCa	1	gma-MIR171g,	gma-MIR171g	tgatgttggcttggctcaatcaaattaaaatttttaaagattttgttaacttttttgatcTGATTGAGCCGTGCCAATATCatattcatc	gma-miR171e	TGATTGAGCCGTGCCAATATC	3'	947	189.267	188.267	1	148809	148084	725	148807	148084	723	0	y	.(((((((((..((((((((((.(..((((..(((((.......)))))..))))..).))))))))))..))))))))).	4	0	0	-37.8	29	19	100	79	7	4	14	38.3	1.2	2
	32			TGATTGAGCCGTGCCAATATC		913	791	752	1	gp1b	Chr02	-	45533743	45533822	tggggatgttgggacaattcaatcaaatcaaatctcctaatgactgggtcctttgcttTGATTGAGTCGTGCCAATATCa	1	gma-MIR171e,	gma-MIR171e	acatggggatgttggacggttcaatcaaatcaaatctcctaatggctgggtcctttggtaTGATTGAGCCGTGCCAATATCaaatcctgc	gma-miR171e	TGATTGAGCCGTGCCAATATC	3'	944	188.267	0	188.267	148084	0	148084	140746	0	140746	0	y	....((((((((.((.(((((((((((.((((...((((.....))))...)))).))))))))))).)).)))))))).	2	0	0	-32.9	29	19	100	75	5	4	12	41.2	1	2
	33	28	gma-miR171o-5p	AGATATTGGTACGGTTCAATC	21	194	792	792	0	gp1b	Chr06	+	25482038	25482132	taagggcctgAGATATTGGTACGGTTCAATCagaaggcagtgctttatgattctaaagctctctttgttTGATTGAGCCGTGCCAATATCacatg	3	gma-MIR171o,gma-MIR171f,mes-MIR171c,	gma-MIR171f	gAGATATTGGTACGGTTCAATCagaaggcagtgctttatgatttcaaagctctcttatttgaTTGAGCCGTGCCAATATCACAtgcaaac	gma-miR171o-5p	AGATATTGGTACGGTTCAATC	5'	1353	200	196	4	157828	154688	3140	157676	154688	2988	0	y	........((.((((((((((((((((((((((((((.((.((((((......)))))).)))))..))))))))))))))))))))))).))..	0	0	0	-45	36	20	100	85	6	4	7	42.1	1.1	1
	34	29	gma-miR160a-5p	TGCCTGGCTCCCTGTATGCCA	21	2378	791	791	0	gp1b	Chr01	-	43375835	43375929	tacttggcgTGCCTGGCTCCCTGTATGCCAtttgcagagcccatcagaacagtgatggccttaactaatggcgtgcgaggagtcatgcatgttgt	2	gma-MIR160e,gma-MIR160c,	gma-MIR160c	TGCCTGGCTCCCTGTATGCCAtttgcagagcccatcaggacagtgatggccttaacgaatggcgtgcgaggagccatgcatgttgtgcgtt	gma-miR160a-5p	TGCCTGGCTCCCTGTATGCCA	5'	5328	1776.33	1482	294.333	1314179	1102082	212097	1.30285e+06	1102082	200767	0	y	......((((((.(((((((..((((((((((....(((.((((((......)))))).)))....))))))))))..))))))).))))))...	4	0	0	-47.1	32	18	100	86	6	4	16	52.6	0.9	3
	35			TGCCTGGCTCCCTGTATGCCA		2378	791	791	0	gp1b	Chr07	+	9841921	9842039	catgcatacatatgtgtatgTGCCTGGCTCCCTGTATGCCAtttgcagagctcatcgaagcatcaatgacctccgtggatgGCGTATGAGGAGCCAAGCATAttccatgtagatacatg	12	gma-MIR160a,gma-MIR160b,mtr-MIR160b,ath-MIR160a,cpa-MIR160c,cme-MIR160a,mes-MIR160h,mes-MIR160d,mdm-MIR160e,mdm-MIR160c,ptc-MIR160b,ptc-MIR160c,	gma-MIR160b	atgtgtatgTGCCTGGCTCCCTGTATGCCAtttgcatagttcattgagcatcaatgatctttgtgaatgGCGTATGAGGAGCCAAGCATA	gma-miR160a-5p	TGCCTGGCTCCCTGTATGCCA	5'	5850	1795.33	1498	297.333	1330881	1115913	214968	1.31939e+06	1115913	203480	0	y	((((.((..(((((...((((((.(((((((..((((((((((..(.(((.((((.((....)).)))).))).)..))))))))))..))))))).))))))..)))))..)).))))	4	0	0	-56.2	44	18	100	119	4	9	27	47.9	1	3
	36			TGCCTGGCTCCCTGTATGCCA		2378	791	791	0	gp1b	Chr07	+	34379005	34379095	ttgtgTGCCTGGCTCCCTGTATGCCAtttgttgaccccatcacaatggtcatggccttaccaaATGGCGTATGAGGAGTcatgcatgctgt	2	gma-MIR160f,gma-MIR160d,	gma-MIR160d	TGCCTGGCTCCCTGTATGCCAtttgtagaccccattacaaaggtgatggccttagcaaatggcgtatgaggagtcatgcatgctgtgtttt	gma-miR160a-5p	TGCCTGGCTCCCTGTATGCCA	5'	5353	1785.33	1490	295.333	1321789	1108687	213102	1.31042e+06	1108687	201733	0	y	..(..(((.(((((((..((((((((((((.(((..((((.((....)).))))..))).))))))))))))..))))))).)))..)...	4	0	0	-44.3	32	18	100	86	4	6	18	50.5	1	3
	37	30	gma-MIR172c-p5	GGAGCATCATCAAGATTCACA	21	49	797	797	0	gp1b	Chr01	-	48703233	48703378	cagtcactgtttgccggtGGAGCATCATCAAGATTCACAagctttaggggcattaatttgtttgaggtggtcccttattactccaaaccaattagcctttgcgatgGGAATCTTGATGATGCTGCAGcagcaataaatgactaata	2	gma-MIR172c,gma-MIR172e,	gma-MIR172c	aaatcagtcactgtttgccggtggagcatcatcaagattcacaagctttaggggcattaatttgtttgaggtggttccttattgctccaaaaccaattagcccttttgctatgGGAATCTTGATGATGCTGCAGcagcaataaatgactaata	gma-MIR172c-p5	ggagcatcatcaagattcaca	5'	468	33	31	2	26205	25061	1144	26125	25061	1064	0	y	.(((((....((((...((.((((((((((((((((.((.((...(..(((..(((((.(((((..((..(.....)..))..))))).))))))))..)))..)).)))))))))))))))).))...))))....)))))....	2	0	0	-55.2	48	19	100	141	5	11	40	42.5	0.9	2
	38	31	gma-MIR167g-p3	AACAGATCATGTGGCTGCTTCACC	24	111	910	910	0	gp1b	Chr07	+	30700974	30701075	tcgtgcacctgcagcagtTGAAGCTGCCAGCATGATCTgagtttaccttctataatggtaaaAACAGATCATGTGGCTGCTTCACCtgttgaatggaagcat	3	gma-MIR167g,gso-MIR167a,lja-MIR167,	gma-MIR167g	cagcagtTGAAGCTGCCAGCATGATCTGagtttaccttctattggtaagaacagatcatgtggctgcttcacctgttg	gma-MIR167g-p3	aacagatcatgtggctgcttcacc	3'	23429	315	295	20	260666	244873	15792.5	259926	244873	15053	0	y	..((((.((..((((((.((((((.((((.(((((((((..((((((.........))))))..))))))))))))).)))))).))))))...))..))))	2	1	1	-51.9	37	18	100	100	9	6	17	45.1	1.1	2
	39	32	gma-miR399a_L+3	ACGTGCCAAAGGAGAGTTGCCCTG	24	21	926	891	1	gp1b	Chr04	+	41527442	41527549	caaatcagttatAGGGCACCTCTCTCCTGGCAGgtgaagggtcaccctttttgcagcttccaaaagtcagtggcaataACTTGCCAAAGGAGAGTTGCCCTGtggctg	1	gma-MIR399h,	gma-MIR399h	caaatcagcaatagggcacctctctcctggcaggagaaaaagatcagcatttttggagttaccaaaagtcagtgtcaataactTGCCAAAGGAGAGTTGCCCTGtggctggttt	gma-miR399a	TGCCAAAGGAGAGTTGCCCTG	3'	778	21	0	21	19446	0	19446	18711	0	18711	0	y	.....(((..((((((((.((((((..((((((((.....(((((..((((((.......))))))...)))))....))))))))..)))))).))))))))..)))	4	0	0	-51.2	36	18	100	103	7	5	24	50.9	0.9	3
	40	33	gma-MIR167b-p3	GTCATGCTGTGCTAGCCTCACT	22	49	838	838	0	gp1b	Chr07	+	29434997	29435113	tcacaaaggaaaaagTGAAGCTGCCAGCATGATCTagctttggttagtgtgagccactgaggtgctaacccttactagGTCATGCTGTGCTAGCCTCACTccttcctatttggagac	2	gma-MIR167b,gma-MIR167d,	gma-MIR167b	aagggtcacaaaggaaaaagTGAAGCTGCCAGCATGATCTAgctttggttagtgggagcgagagagtgctaaccctcactaggtcatgctgtgctagcctcactccttcctatttggagac	gma-MIR167b-p3	gtcatgctgtgctagcctcact	3'	21593	72	72	0	60576	60576	0	60576	60576	0	0	y	((.((((((((..(((((.((((((((((((((((((....(((((((....(((.....))))))))))....))))))))))))).)).))).)))))..)))))..)))))...	2	1	2	-53.1	43	19	100	114	5	8	23	47.9	0.9	1
	41	34	peu-MIR2916-p3	AAACGATGCCGACCAGGGAT	20	457	752	752	0	gp1b	Chr02	+	5503348	5503437	tgggggctcgaagacgatcagaTACCGTCCTAGTCTCAACCATAAACGATGCCGACCAGGGATcagcggatgttgcttttaggactccgc	1	peu-MIR2916,	peu-MIR2916	TGGGGACTCGAAGACGATCATATaccatcctagtctcaaccataaacgatgccgaccagggattggcggatgttgcttctaggagtccgcca	peu-MIR2916-p3	aaacgatgccgaccagggat	3'	64862	13147	13030	117	10017175	9926461	90714	10013238	9926461	86777	0	n	..((((((....((((.........))))..))))))..........(((.((.....)).))).(((((.(((........))))))))	6	2	1	-23.9	10	19	29	35	9	1	6	54.4	0.5	22
	42	35	gma-MIR5368-p5	CCTGGGATTGGCTTTGGGCTT	21	51	792	792	0	gp1b	Chr09	+	8155911	8156080	actgtttCCTGGGATTGGCTTTGGGCTTttcctgcgcagcttgggtggagggcaaagaaggccttcttctgggggggccagagccatcagtgagataccactttggaAGAGCTAGAATTCTAACCTTGTgccaggacctacgggccgggggacagtctcaggtagacagt	1	gma-MIR5368,	gma-MIR5368	actgtttcctgggattggctttgggctttcctgcacagcttaggtggagggcaaagaagacttccttctgagggggccagagccatcagagagataccactctggacgagctagaattctaaccttgtgccaggacctatgggccgagGGACAGTCTCAGGTAGACAgt	gma-MIR5368-p5	cctgggattggctttgggctt	5'	13954	1857	1768	89	1432643	1364312	68331	1429397	1364312	65085	0	y	(((((((((((((((((.((..((.((..(((((.(((.(..((.((((((((......((((..((....))..))))....(((..((((......)))).)))....)))....))))).))..))))))))).....)).))..))..)))))))))).)))))))	4	1	1	-70.8	42	16	100	170	57	10	29	55.9	0.7	5
	43	36	gma-miR164a	TGGAGAAGCAGGGCACGTGCA	21	8020	790	790	0	gp1b	Chr06	+	20075378	20075466	gtcttgcTGGAGAAGCAGGGCACGTGCAacatctctcaagcttcccctagctaatgattctgCACGTGCTCTCCTTTTCCAGCttgatt	1	gma-MIR164j,	gma-MIR164j	aggtcttgcTGGAGAAGCAGGGCACGTGCAacattcctgatgcttgctccagcttattttgcacgtgctctccttttccagcttgatt	gma-miR164a	TGGAGAAGCAGGGCACGTGCA	5'	8407	2797.67	2728.33	69.3333	2204428	2.15174e+06	52691.7	2.20228e+06	2.15174e+06	50546.3	0	y	(((..((((((((((.((((((((((((..(((.....((((......))))...)))..)))))))))))).))))))))))..))).	2	0	0	-47.1	32	20	100	88	6	4	18	50.6	1	1
	44			TGGAGAAGCAGGGCACGTGCA		8020	790	790	0	gp1b	Chr07	+	34175006	34175104	gctccttgtTGGAGAAGCAGGGCACGTGCAagtgtgcaactcttggctctcttaaacgccatagaactcatttgCACGTGCTCCCCTTCTCCAACacgg	1	gma-MIR164g,	gma-MIR164g	gctccttgtTGGAGAAGCAGGGCACGTGCAagtctcttggctctcaaatgccactgaaccctttgcacgtgctccccttctccaacacgggt	gma-miR164a	TGGAGAAGCAGGGCACGTGCA	5'	8518	2792.67	2723.33	69.3333	2200328	2.14764e+06	52691.7	2.19818e+06	2.14764e+06	50546.3	0	y	...((.(((((((((((..(((((((((((((((......(((((((..........)))).)))...)))))))))))))))..))))))))))).))	4	0	0	-51.7	35	19	100	96	10	4	16	53.5	1	2
	45	37	gma-MIR156aa-p3_1ss17TA	TTGGAGTGAAGGGAGCACC	19	179	710	671	1	gp1b	Chr10	+	38026711	38026885	agttggagctctcagcactccagttctgaaggaggtgatggtaaaccctagctgctaattcatggttacctttggcttcacacaaggaagcatatgtgaaagtcatgggtctgcatgaatttggagatggggttaccctgatctttctgtaTTGGAGTGAAGGGAGCTCCgaatt	3	gma-MIR156aa,gma-MIR156z,gma-MIR159c,	gma-MIR156aa	taaactcaagttggagctctctgcactccagtgttgaaggaggtgatggtaaaccctagctgctaattcatggttacctttggcttcccataaggaagcatgtgaaagtcatgggtttacatgaatatggagacggggttgccttgatcttttggtATTGGAGTGAAGGGAGCTccgaattaggcct	gma-MIR156aa-p3	TTGGAGTGAAGGGAGCTcc	3'	464	439.5	15	424.5	317918	9509	308408	298600	9509	289092	0	y	..(((((((((((..(((((((((...((((((......(((((.(((((.((.((((((((((...(((..((((((((((............)))).))))))..)))...)))))).)))))).))))))))))....))))))...)))))))))..)))))))))))...	4	0	0	-77.7	61	17	100	170	12	10	36	46.3	1	2
	46	38	gma-miR166i-5p_R+1	GGAATGTCGTCTGGTTCGAGA	21	1795	791	791	0	gp1b	Chr07	-	29852319	29852417	aaaagttgaggGGAATGTCGTCTGGTTCGAGAtcattcataagaagtctcacacaaaactcttctgaatgattTCGGACCAGGCTTCATTCCCCtcagc	2	gma-MIR166g,gma-MIR166i,	gma-MIR166i	gttgaggGGAATGTCGTCTGGTTCGAGaccattcatgcaagtagtctcagacatgactcttctgagtgattTCGGACCAGGCTTCATTCCCCtcagc	gma-miR166i-5p	GGAATGTCGTCTGGTTCGAG	5'	4896794	1872	1849	23	1476133	1458853	17280	1475587	1458853	16734	0	y	....(((((((((((((..((((((((((((((((((((.((((.((..........)))))).))))))))))))))))))))..)))))))))))))	4	0	0	-59.1	39	19	100	95	10	3	7	44.4	1.3	2
	47	39	ahy-MIR3521-p3	TTGTTTCATAGTTGGCATGGT	21	3	796	796	0	gp1b	Chr02	-	15662772	15662843	attttgtgacgtttcggattggctgtcttgtgtttctaataagTTGTTTCATAGTTGGCATGGTaagtcgta	1	ahy-MIR3521,	ahy-MIR3521	gggtattttgtgacatttccgattggctgtcttgttgtttctaataagttgtttcatagttggcaTGGTGAGTCGTATACATACTG	ahy-MIR3521-p3	ttgtttcatagttggcaTGGT	3'	9	9	9	0	7282	7282	0	7282	7282	0	0	n	.......(((...(((..(..((((((((((.......))))).......)))))..)..)))...)))...	4	0	0	-12.7	17	9	100	62	7	4	21	37.5	0.5	12
	48	40	gma-MIR159f-p3_1ss10CA	TTTGCATGAACTGGGAGATGA	21	23	791	791	0	gp1b	Chr10	+	38038343	38038514	ccaagttggagctcccttcactccaaatctgaaaggatatgatggtaaaactcTGCTGCTAGTTCATGGATACCtatggcttcgtaacaacatgtgtttcgacgaagtcaggggTTTGCATGAACTGGGAGATGAgtttactctgatcttttggtattggagtgaagggagc	2	gma-MIR159f,gma-MIR159b,	gma-MIR159f	acccaagttgGAGTTCCCTGCACTCCAAGTCtgaaaggatatgatggtaaacctctgctgctagttcatggatacctctggcctcgtaacaacatgcgttcgaagtcaagggtttgcatgacctgggagatgagtttaccttgaccttttggtATTGGAGTGAAGGGAGCTccagagggt	gma-MIR159f-p3	tttgcatgacctgggagatga	3'	787	67	61	6	50481	45171	5310	50253	45171	5082	0	y	((.....)).((((((((((((((((..((.(((((((.....((((((.(((..((.((((((((((...(((..(((((((((...(((....)))...)))))))))..)))...)))))))))).))..)))))))))...)))))))))..))))))))))))))))	6	0	0	-81.9	61	15	100	162	4	9	36	44.8	1.1	6
	49	41	gma-MIR171n-p5	TTGGCGTGCCTCAATTTGAAT	21	23	802	802	0	gp1b	Chr05	-	34774072	34774197	agcacatcacaaattaaggtaTTGGCGTGCCTCAATTTGAATacatggctattaacaaaaaccacaagccatgtaatctgaTTGAGCCGCGTCAATATCttattttgcagttctttccatctccta	1	gma-MIR171n,	gma-MIR171n	atacgaattagcacatgacaaattaaggtattggcgtgcctcaatttgaatacatggctattatgacaaatccagccttgtagtttgaTTGAGCCGCGTCAATATCTTAttttgctcttcttttccatctccta	gma-MIR171n-p5	ttggcgtgcctcaatttgaat	5'	99	40	40	0	31822	31822	0	31822	31822	0	0	y	.........((((.(((((((((((((((.((((((..((.(((((((((................))))))))).))..)))))).))))))))))))))).))))...................	4	0	0	-46.5	36	17	100	98	16	4	10	38.1	1	4
	50	42	gma-miR1512a-3p_L-2R+1	TTTAAGAATTTCAGTTATGC	20	1983	753	753	0	gp1b	Chr08	-	1370198	1370302	tcttgatgccTAACTGAATATTCTTaaagccttaccattgttaaggcaacatcattgtgatgtgaaaaatgggaatgcTTTAAGAATTTCAGTTATGCatcaatc	1	gma-MIR1512c,	gma-MIR1512c	tcttgataccTAACTGAACATTCTTAGAGCATcaccattgtagttcaacatcataatgatgtgaaaaatgggaatGCTTTAAGAATTTCAGTTATGcatcaatc	gma-miR1512a-3p	GCTTTAAGAATTTCAGTTATG	3'	4069	3886	3680	206	2980348	2819747	160601	2972544	2819747	152797	0	y	..(((((((.((((((((.(((((((((((....(((((.........(((((.....)))))....)))))....))))))))))))))))))).)))))))..	1	1	1	-41.9	31	14	100	101	28	3	11	33.3	1.2	1
	51	43	gma-miR395d	TGAAGTGTTTGGGGGAACTTT	21	1015	787	787	0	gp1b	Chr03	+	10250841	10250965	ggttgtctcctggAGTTCCTCTGAGCACTTCACActtggggctatagttctattcattgttaccctttagattgaatagttcttatcaactaagTGAAGTGTTTGGGGGAACTTTtgggtgcaac	2	gma-MIR395f,gma-MIR395g,	gma-MIR395g	ggttgtctcttggagttcctctgaacacttcacacgtgggactagagtagtggtattgtatcctttagatcatagaatagtcctcatcatcaccaagTGAAGTGTTTGGGGGAACTTTtaggtacaac	gma-miR395d	TGAAGTGTTTGGGGGAACTTT	3'	1552	1109.5	1103.5	6	871037	866527	4510	870935	866527	4408	0	y	.(((((..((..(((((((((..((((((((((..((((......((..(((((((...(((.....)))..)))))))..))......))))))))))))))..)))))))))..))..)))))	4	0	0	-53.3	42	18	100	124	5	7	35	42.4	1	3
	52	44	rco-MIR171a-p5_1ss18AG	TATTGGTCCGGTTCAATGAGA	21	47	781	781	0	gp1b	Chr05	-	34682739	34682845	aatggaccggtttaacgggaTATTGGTCCGGTTCAATGAGAaagcaatgctcaaaatgtctcaggcactgcttttCGATTGAGCCGTGCCAATATCacgtgccactg	3	rco-MIR171a,mdm-MIR171f,ppe-MIR171a,	rco-MIR171a	aaacgggatattggtccggttcaataagaaaacagtgctcaaaatgttatgggccctgctttttgaTTGAGCCGTGCCAATATCACGtgcac	rco-MIR171a-p5	tattggtccggttcaataaga	5'	1102	42	40.5	1.5	32844.5	31655	1189.5	32787.5	31655	1132.5	0	y	.......((((...(((.((((((((..(((((((((..(((((((.((((............)))).)))))))..)))))))))..)))))))).)))...))))	4	0	0	-45.7	35	17	100	100	12	5	18	47.7	0.9	4
	53	45	gma-miR1512c_R-7_1ss9CT	TAACTGAATATTCTT	15	73	565	565	0	gp1b	Chr08	-	1370198	1370302	tcttgatgccTAACTGAATATTCTTaaagccttaccattgttaaggcaacatcattgtgatgtgaaaaatgggaatgcTTTAAGAATTTCAGTTATGCatcaatc	1	gma-MIR1512c,	gma-MIR1512c	tcttgataccTAACTGAACATTCTTAGAGCATcaccattgtagttcaacatcataatgatgtgaaaaatgggaatGCTTTAAGAATTTCAGTTATGcatcaatc	gma-miR1512c	TAACTGAACATTCTTAGAGCAT	5'	4069	183	146	37	100772	85766	15006	100119	85766	14353	0	y	..(((((((.((((((((.(((((((((((....(((((.........(((((.....)))))....)))))....))))))))))))))))))).)))))))..	1	1	1	-41.9	31	14	100	101	28	3	11	33.3	1.2	1
	54	46	gma-MIR399h-p5	AGGGCACCTCTCTCCTGGCAG	21	228	786	786	0	gp1b	Chr04	+	41527442	41527549	caaatcagttatAGGGCACCTCTCTCCTGGCAGgtgaagggtcaccctttttgcagcttccaaaagtcagtggcaataACTTGCCAAAGGAGAGTTGCCCTGtggctg	1	gma-MIR399h,	gma-MIR399h	caaatcagcaatagggcacctctctcctggcaggagaaaaagatcagcatttttggagttaccaaaagtcagtgtcaataactTGCCAAAGGAGAGTTGCCCTGtggctggttt	gma-MIR399h-p5	agggcacctctctcctggcag	5'	778	757	568	189	586613	432217	154396	579269	432217	147052	0	y	.....(((..((((((((.((((((..((((((((.....(((((..((((((.......))))))...)))))....))))))))..)))))).))))))))..)))	4	0	0	-51.2	36	18	100	103	7	5	24	50.9	0.9	3
	55	47	gma-MIR862a-p5	TCCCTCAAAGGCTTCCAGTATT	22	3	830	830	0	gp1b	Chr08	+	614848	614930	aactcttcgtgtTCCCTCAAAGGCTTCCAGTATTcagtaagctaagttacttgaatgctggaagtttttgaaggaatttgaaa	2	gma-MIR862a,mtr-MIR5204,	gma-MIR862a	agtcttcgtgttccctcaaaggcttccagtattcattcatacctaactagttgcttgaaTGCTGGATGTCTTTGAAGGAATttgaaagct	gma-MIR862a-p5	tccctcaaaggcttccagtatt	5'	3	3	3	0	2490	2490	0	2490	2490	0	0	y	.....((((..((((.(((((..(((((((((((((((((......)))).)))))))))))))..))))).))))..)))).	4	0	0	-38.8	30	19	100	77	6	4	11	37.3	1.3	3
	56	48	mtr-miR156b-3p_L-1_1ss5CT	GCTTACTCTCTATCTGTCACC	21	68500	791	791	0	gp1b	Chr01	+	3534556	3534664	ggtaagggaggTGACAGAAGAGAGTGAGCACacatggtactttcttggatgatataaggtttcatgcttgaagctatgcgtGCTTACTCTCTATCTGTCACCccatcac	16	gma-MIR156y,gma-MIR156x,gma-MIR156w,mtr-MIR156b,bra-MIR156d,cpa-MIR156c,ghr-MIR156a,mdm-MIR156o,mdm-MIR156g,mdm-MIR156b,mdm-MIR156i,ppe-MIR156d,stu-MIR156g,stu-MIR156j,stu-MIR156k,sbi-MIR156c,	mtr-MIR156b	ggaggTGACAGAAGAGAGTGAGCACacatggtactttcgtgtatgatgtttcattctcgaagctatgtgTGCTCACTCTCTATCTGTCACCccat	mtr-miR156b-3p	TGCTCACTCTCTATCTGTCACC	3'	138918	35675.5	34612	1063.5	2.81948e+07	27370382	824452	28161454	27370382	791072	0	y	......((.((((((((((((((((((((((.((((((...(((..((((((.........)))).)).))))))))).))))))))))))).))))))))))).....	1	1	1	-53.1	39	20	100	98	9	6	11	45.9	1.1
	57	49	gma-miR171k-5p	CGATGTTGGTGAGGTTCAATC	21	29	778	778	0	gp1b	Chr03	+	38858488	38858586	gagaaagCGATGTTGGTGAGGTTCAATCcgaagacggatttacatgtagaagcagtaaaatacgatctcagaTTGAGCCGCGCCAATATCACTtatatc	8	gma-MIR171k,mtr-MIR171e,lja-MIR171d,mes-MIR171f,mes-MIR171e,ssl-MIR171b,ptc-MIR171c,ptc-MIR171d,	gma-MIR171k	gagaaagCGATGTTGGTGAGGTTCAATCcgaagacggatttacatgtagaagcagtaaaatacgatctcagaTTGAGCCGCGCCAATATCACTttatc	gma-miR171k-5p	CGATGTTGGTGAGGTTCAATC	5'	317	29	29	0	22562	22562	0	22562	22562	0	0	y	....(((.((((((((((.(((((((((.((.((((..(((((.(((....))))))))...)).)))).))))))))).)))))))))).))).....	2	0	0	-40.1	36	19	100	90	4	7	14	42.4	1	2
	58	50	mtr-miR171d	TGATTGAGCCGTGCCAATATC	21	913	791	791	0	gp1b	Chr03	-	12716648	12716754	ttaagaacttgAGATATTGGTGCGGTTCAATCagaaggcagtgttttgttatccaaaactctgtgttgttTGATTGAGCCGTGCCAATATCacatgtaattgatctc	3	gma-MIR171q,gma-MIR171c,mtr-MIR171f,	mtr-MIR171f	gatgagatattggtgcggttcaatcagaaggcagtgcttttataattcaaaaagctctgtgttattTGATTGAGCCGTGCCAATATCacgtgtta	mtr-miR171d	TGATTGAGCCGTGCCAATATC	3'	1163	278.6	256.933	21.6667	220217	202760	17457.6	219352	202760	16592	0	y	((((..((.((.((((((((..(((((((((((((..((((.((((((.....)))))).))))....)))))))))))))..)))))))).)).))..))))....	4	0	0	-49.5	39	18	100	103	5	6	20	38.3	1.2	3
	59	51	gma-miR171k-3p	TTGAGCCGCGCCAATATCACT	21	225	791	791	0	gp1b	Chr03	+	38858488	38858586	gagaaagCGATGTTGGTGAGGTTCAATCcgaagacggatttacatgtagaagcagtaaaatacgatctcagaTTGAGCCGCGCCAATATCACTtatatc	8	gma-MIR171k,mtr-MIR171e,lja-MIR171d,mes-MIR171f,mes-MIR171e,ssl-MIR171b,ptc-MIR171c,ptc-MIR171d,	gma-MIR171k	gagaaagCGATGTTGGTGAGGTTCAATCcgaagacggatttacatgtagaagcagtaaaatacgatctcagaTTGAGCCGCGCCAATATCACTttatc	gma-miR171k-3p	TTGAGCCGCGCCAATATCACT	3'	317	281.25	269	12.25	224964	214495	10469.5	224286	214495	9791.5	0	y	....(((.((((((((((.(((((((((.((.((((..(((((.(((....))))))))...)).)))).))))))))).)))))))))).))).....	2	0	0	-40.1	36	19	100	90	4	7	14	42.4	1	2
	60	52	ahy-miR167-3p	AGATCATGTGGCAGTTTCACC	21	19541	787	787	0	gp1b	Chr07	+	5544491	5544595	tgcaccactaccagtTGAAGCTGCCAGCATGATCTTAacttccctcacttggttgaggagagatcAGATCATGTGGCAGTTTCACCtagttgttggccgcatgaa	7	gma-MIR167f,gma-MIR167e,lja-MIR167b,ahy-MIR167,rco-MIR167b,ptc-MIR167g,vvi-MIR167e,	ahy-MIR167	gatcatgcaccactacaagtTGAAGCTGCCAGCATGATCTTaactttccctctcctatgatttgttggggtgagatcAGATCATGTGGCAGTTTCACCtagttgttggaagcatgaat	ahy-miR167-3p	AGATCATGTGGCAGTTTCACC	3'	177907	46397	45605	792	3.67877e+07	36168807	618938	36766414	36168807	597607	0	y	(((.((((.((.((.(((((((((((.((((((((...((..(((((......)))))..))...))))))))))))))))))).)).)).)).))..)))....	1	1	1	-47	37	19	100	101	6	8	21	48.6	0.9	3
	61	53	gma-MIR156o-p3	GCTCACTACTCTTTCTGTCGGTT	23	314	868	868	0	gp1b	Chr01	+	4120133	4120222	aaatTGACAGAAGAGAGTGAGCACaaagaggcatatgatataactctatatcactgcttttgtgtGCTCACTACTCTTTCTGTCGGTTtt	2	gma-MIR156o,gma-MIR156n,	gma-MIR156o	aaatTGACAGAAGAGAGTGAGCACaaagaggcacttgatataaatctatatcactgcttttgtgtgctcactactctttctgtcggtttt	gma-MIR156o-p3	gctcactactctttctgtcggtt	3'	70133	757	728	29	637828	613362	24466	636770	613362	23408	0	y	(((..((((((((((((((((((((.(((((((..(((((((....))))))).))))))).)))))))))).))))).)))))..))).	1	1	2	-45.8	37	19	100	89	4	5	11	37.8	1.3	1
	62	54	gma-MIR168a-p3	CCCGCCTTGCATCAACTGAAT	21	34152	788	788	0	gp1b	Chr02	+	26145322	26145445	cactgtgcggtctctaatTCGCTTGGTGCAGGTCGGGAAcctgtttttgcgcgaaatggtggagtggttgccggcggcgaattggatCCCGCCTTGCATCAACTGAATcggaggccgcagtgaa	3	gma-MIR168a,gma-MIR168b,vun-MIR168,	gma-MIR168a	cactgtgcggtctctaatTCGCTTGGTGCAGGTCGGGAAccggttttcgcgcggaatggaggagcggtcgccggcgccgaattggatcccgccttgcatcaactgaatcggaggccgcggtgaac	gma-MIR168a-p3	cccgccttgcatcaactgaat	3'	222467	37170	36111	1059	29242335	28422760	819575	29209436	28422760	786676	0	y	(((..(((((((((..((((..((((((((((.(((((.((....(((((.((....((..(.....)..))..)))))))..)).))))).))))))))))..))))..))))))))))))..	4	0	0	-61.8	43	17	100	122	5	9	31	57.3	0.9	4
	63	55	gma-miR396a-5p	TTCCACAGCTTTCTTGAACTG	21	77689	788	788	0	gp1b	Chr03	-	38951386	38951525	tcatggccctctttgtattcTTCCACAGCTTTCTTGAACTGcatccatagagttcctttgcatgcatgccatggcactcttgctcccacaccttgttttgcgGTTCAATAAAGCTGTGGGAAGatacagatagggtcaac	2	gma-MIR396i,gma-MIR396a,	gma-MIR396a	tcatggctctctttgtattcTTCCACAGCTTTCTTGAACTGcatccaaagagttcctttgcatgcatgccatggcactcttactcccaaatcttgttttgcggTTCAATAAAGCTGTGGGAAGatacagatagggtcaac	gma-miR396a-5p	TTCCACAGCTTTCTTGAACTG	5'	84438	81946.5	80436.5	1510	64361964	63222127	1139837	6.4322e+07	63222127	1.09984e+06	0	y	...(((((((.(((((((..((((((((((((.((((((((((.....(((((.((...(((....)))...)).))))).......((.....))..)))))))))).))))))))))))..))))))).)))))))..	2	0	0	-64	36	20	100	135	55	3	8	46.4	1	1
	64	56	peu-MIR2916-p5_1ss5AG	TACCGTCCTAGTCTCAACCATA	22	8591	830	830	0	gp1b	Chr02	+	5503348	5503437	tgggggctcgaagacgatcagaTACCGTCCTAGTCTCAACCATAAACGATGCCGACCAGGGATcagcggatgttgcttttaggactccgc	1	peu-MIR2916,	peu-MIR2916	TGGGGACTCGAAGACGATCATATaccatcctagtctcaaccataaacgatgccgaccagggattggcggatgttgcttctaggagtccgcca	peu-MIR2916-p5	Taccatcctagtctcaaccata	5'	64862	51715	51582	133	41747155	41636165	110990	41743300	41636165	107135	0	n	..((((((....((((.........))))..))))))..........(((.((.....)).))).(((((.(((........))))))))	6	2	1	-23.9	10	19	29	35	9	1	6	54.4	0.5	22
	65	57	gma-MIR171o-p3	TGATTGAGCCGTGCCAATATC	21	913	791	791	0	gp1b	Chr06	+	25482038	25482132	taagggcctgAGATATTGGTACGGTTCAATCagaaggcagtgctttatgattctaaagctctctttgttTGATTGAGCCGTGCCAATATCacatg	3	gma-MIR171o,gma-MIR171f,mes-MIR171c,	gma-MIR171o	taagggcttgAGATATTGGTACGGTTCAATCagaagacagtgctttatgattctaaagctctcttatttgaTTGAGCCGTGCCAATATCACAtgcaaacttt	gma-MIR171o-p3	tgaTTGAGCCGTGCCAATATC	3'	1353	274.6	256.933	17.6667	216651	202760	13891.6	216012	202760	13252	0	y	........((.((((((((((((((((((((((((((.((.((((((......)))))).)))))..))))))))))))))))))))))).))..	0	0	0	-45	36	20	100	85	6	4	7	42.1	1.1	1
	66	58	gma-MIR156m-p3	GCTCTCTAGGCTTCTGTCATCC	22	186	831	831	0	gp1b	Chr04	-	45568891	45568998	ttgTTGACAGAAGATAGAGAGCACagatgatgatatgcacaaacatatggaacgggaaagcaattgtgtctcactcctttgtGCTCTCTAGGCTTCTGTCATCCacct	2	gma-MIR156m,gma-MIR156l,	gma-MIR156m	agggttgTTGACAGAAGATAGAGAGCACagatagtgatatgcataaaaatatggaacgggaaagcaattgcatctcactcctttgtgctctctaggcttctgtcatccacacctt	gma-MIR156m-p3	gctctctaggcttctgtcatcc	3'	20950	328	314	14	267066	255208	11858	266506	255208	11298	0	y	....(((((((((.(((((((((((((.((..(((((......))))).....((((..((....)).))))..)).)))))))))))))..))))))))).......	3	1	1	-41.7	24	19	95	97	44	2	5	43.5	0.9	2
	67	59	gma-MIR162c-p5	GGAGGCAGCGGTTCATCGATC	21	494	787	787	0	gp1b	Chr03	+	40295076	40295197	gagatgaggtgaagacactGGAGGCAGCGGTTCATCGATCtcttcctgaatttggctgtggaagaacacaaaacaagaatcggTCGATAAACCTCTGCATCCAGcgctcactttgcctctct	8	gma-MIR162c,gma-MIR162b,aau-MIR162,vun-MIR162,mes-MIR162,mdm-MIR162a,mdm-MIR162b,vvi-MIR162,	gma-MIR162c	gagatgaggtgaagtcactggaggcagcggttcatcgatctcttcctgaatttggttgtggaagaacacaaagcaagaatcggTCGATAAACCTCTGCATCCAgcgctcactttgcctc	gma-MIR162c-p5	ggaggcagcggttcatcgatc	5'	10648	893	887	6	717068	712646	4422	716904	712646	4258	0	y	.(((.((((..(((...(((((.((((.((((.(((((((..(((......(((..((((......))))...))))))..))))))).)))).)))).)))))......)))..)))))))	2	0	0	-46.9	40	18	100	121	6	9	35	49.2	0.8	3
	68	60	gma-MIR156k-p3	GCTCACTTCTCTTTCTGTCAACT	23	2133	866	866	0	gp1b	Chr09	-	14174553	14174667	ttcttggaacatagaaatTGACAGAAGAGAGTGAGCACacagaggcacctggtatagttatatgctgttacttttgcgtGCTCACTTCTCTTTCTGTCAACTtccagtgctggaa	12	gma-MIR156h,gma-MIR156k,mtr-MIR156d,vun-MIR156a,cpa-MIR156a,cme-MIR156j,mes-MIR156e,mes-MIR156f,rco-MIR156b,tcc-MIR156g,ppe-MIR156e,vvi-MIR156b,	gma-MIR156k	gaaatTGACAGAAGAGAGTGAGCACacagaggcacttggtatagtatatatactattgcttttgcgtgctcacttctctttctgtcaacttc	gma-MIR156k-p3	gctcacttctctttctgtcaact	3'	72608	3113	3055	58	2654194	2607186	47008	2652636	2607186	45450	0	y	((((........)))).(((((((((((((((((((((.((((((.....((((((....))))))....)))))).)))))))).)))).))))))))).(((((....)))))	1	1	2	-46.8	33	20	100	83	4	4	13	42.6	1
	69	61	gma-MIR166e-p5	GGAATGTTGGCTGGCTCGAGG	21	11373	788	788	0	gp1b	Chr09	+	22574337	22574432	ttgaggGGAATGTTGGCTGGCTCGAGGcttttcacataggaggttctcactggcaagaactataaggctTCGGACCAGGCTTCATTCCCCtcaaaa	1	gma-MIR166e,	gma-MIR166e	aggtgttgaggggaatgttggctggctcgaggcttttcaaagaggaggttctcactggcaagaactataaggctTCGGACCAGGCTTCATTCCCCtcaaaaattgtgttt	gma-MIR166e-p5	ggaatgttggctggctcgagg	5'	4885993	17061	16544	517	13605229	13203982	401247	13589228	13203982	385246	0	y	((((((((((((..((((((..(((((((((..........((((((........))))))..)))))))))..))).))).))))))))))))..	4	1	2	-45.3	33	17	100	94	8	4	20	50	0.9	4
	70	62	gma-miR168a	TCGCTTGGTGCAGGTCGGGAA	21	178161	788	788	0	gp1b	Chr02	+	26145322	26145445	cactgtgcggtctctaatTCGCTTGGTGCAGGTCGGGAAcctgtttttgcgcgaaatggtggagtggttgccggcggcgaattggatCCCGCCTTGCATCAACTGAATcggaggccgcagtgaa	3	gma-MIR168a,gma-MIR168b,vun-MIR168,	gma-MIR168b	cggtctctaatTCGCTTGGTGCAGGTCGGGAAccggttttcgcgcggaatggaggaacggtcgccggcggcgaattggatcccgccttgcatcaactgaatcggaggccg	gma-miR168a	TCGCTTGGTGCAGGTCGGGAA	5'	222467	185297	180644	4653	145712769	142109911	3602858	145578445	142109911	3468534	0	y	(((..(((((((((..((((..((((((((((.(((((.((....(((((.((....((..(.....)..))..)))))))..)).))))).))))))))))..))))..))))))))))))..	4	0	0	-61.8	43	17	100	122	5	9	31	57.3	0.9	4
	71	63	gma-miR399d_1ss1TC	CGCCAAAGGAGATTTGCCCAG	21	51	787	753	1	gp1b	Chr02	-	41294044	41294178	gtgggtcttcctagttgcagctgcattacaGGGCAAGTTCTCCATTGGCAGGtagccactatgatgcatgcatctcatgcttgcaactttcttagcgtgcaatcTGCCAAAGGAGATTTGCCCAGcgattctcct	2	gma-MIR399g,gma-MIR399e,	gma-MIR399e	gtgtggatcttcccagttgcagctgcattacagggcaagttctccattggcaggtagccactatgatatgcatctcataaatatttgcaactttcttaatgtgcaatcTGCCAAAGGAGATTTGCCCAGcgattctcct	gma-miR399d	TGCCAAAGGAGATTTGCCCAG	3'	139	131	25	106	102571	19083	83488	98715	19083	79632	0	y	..(..((........(((....))).....(((((((.(((((.(((((((((.((..(((.((((((.((((...)))).))))....)).)))...)).))))))))).))))))))))))...))..)....	2	1	1	-51.3	36	20	100	93	3	7	18	49.6	0.8	2
	72	64	gma-MIR319l-p5_1ss7CA	GAGTTCACTTGCAGCCCAAAAC	22	612	830	830	0	gp1b	Chr03	+	38233471	38233569	tgaaagatgcagaaatagGAGTTCACTTGCAGCCCAAAACaccctctgcatcaacttcatgctgtTTTGGACTGAAGGGAGCTCCTtcttcttcacttt	1	gma-MIR319l,	gma-MIR319l	tgaaaggtgcagaaataggagttcccttgcagcccaaaacaccctgcatgaactacttcatgttgttTTGGACTGAAGGGAGCTCCTTCttcttcactttca	gma-MIR319l-p5	gagttcccttgcagcccaaaac	5'	73391	803	803	0	670056	670056	0	670056	670056	0	0	y	..((((.((.((((..((((((((.(((.(((.((((((((......((((.......)))))))))))).)))))).))))))))..)))).))))))	2	1	1	-35.5	36	19	100	97	7	7	18	44.4	0.8	3
	73	65	gma-miR156c	TTGACAGAAGATAGAGAGCAC	21	19865	788	788	0	gp1b	Chr01	+	15552957	15553141	acttgaccactaggcttatctttttccgtttctgagtacgcatattcattcacagtatcaaaatgcacagatcctgatggagattgcattggacaggtgatgctagattgcaccatactcgattctgggctttgtgattgaagtgTTGACAGAAGATAGAGAGCACaacctgagtcaaaggatcc	1	gma-MIR156c,	gma-MIR156c	acttgaccactaggcttatctctttccgtttctgagcatgcatactcattcacagcatcaaaatgcacagatcctgatggagattgcacagggcaggtgatgctagattgcaccatactcaactctggactttgtgattgaagtgTTGACAGAAGATAGAGAGCACaacctgagtcaaaggatcc	gma-miR156c	TTGACAGAAGATAGAGAGCAC	3'	20606	5149.75	5071.75	78	4046332	3.98825e+06	58083.8	4.04444e+06	3.98825e+06	56192	0	n	..(((((...((((.....((((((...((((((...((((...((((.((((((..((..((((((....(((....)))...)))))).((...(((.(((......))).)))..)).......))..)))))).))))))))...))))))..)))))).....)))).))))).......	6	1	1	-46.5	37	13	100	176	68	7	34	42.7	0.6	8
	74			TTGACAGAAGATAGAGAGCAC		19865	788	788	0	gp1b	Chr02	+	49038532	49038668	taaggttgTTGACAGAAGATAGAGAGCACagatgatgatatgcatattactatatatagagagcatgaactgatcaatggtgcatcttactcctttgtGCTCTCTATACTTCTGTCATCaccttcactctccatttc	2	gma-MIR156d,gma-MIR156i,	gma-MIR156i	ttaaggttgTTGACAGAAGATAGAGAGCACagatgatgatatgcatattatataaaaagcagctagggaactcatgaattgtgcatctcactcctttgtgctctctatacttctgtcatcacccttcagc	gma-miR156c	TTGACAGAAGATAGAGAGCAC	5'	22575	5159.08	5079.08	80	4.05486e+06	3.99501e+06	59851.8	4.05289e+06	3.99501e+06	57882	0	y	.((((.((.(((((((((((((((((((((((.(((((.((((((....(((....))).((.((.....)).))....)))))).))).)).)))))))))))))).))))))))).)))))).............	1	1	1	-50.2	40	20	100	123	34	6	9	38	1	1
	75			TTGACAGAAGATAGAGAGCAC		19865	788	788	0	gp1b	Chr04	-	45568891	45568998	ttgTTGACAGAAGATAGAGAGCACagatgatgatatgcacaaacatatggaacgggaaagcaattgtgtctcactcctttgtGCTCTCTAGGCTTCTGTCATCCacct	2	gma-MIR156m,gma-MIR156l,	gma-MIR156l	ggtaaggttgTTGACAGAAGATAGAGAGCACagatgatgatatgcacatatacatggaacaggaatttaagcaattgcatctcactcctttgtgctctctaagcttctgtcatccacctcc	gma-miR156c	TTGACAGAAGATAGAGAGCAC	5'	20950	5155.08	5077.08	78	4.05127e+06	3.99319e+06	58083.8	4.04938e+06	3.99319e+06	56192	0	y	....(((((((((.(((((((((((((.((..(((((......))))).....((((..((....)).))))..)).)))))))))))))..))))))))).......	3	1	1	-41.7	24	19	95	97	44	2	5	43.5	0.9	2
	76			TTGACAGAAGATAGAGAGCAC		19865	788	788	0	gp1b	Chr08	+	787275	787398	aggaggtgttggtgctgctgTTGACAGAAGATAGAGAGCACagatgatgaaatgcatgaaaggaaattgcatattgctcctttgtgctttctattcttctgccatcatccttctgtcttccctc	4	gma-MIR156j,mtr-MIR156h,vun-MIR156b,mes-MIR156h,	gma-MIR156j	ggtgatgctgTTGACAGAAGATAGAGAGCACagatgatgaaatgcaagaaaggaaatggcatcttactcttttgtgctctctagtcttcttgtcatcatcatt	gma-miR156c	TTGACAGAAGATAGAGAGCAC	5'	20622	5155.08	5074.42	80.6667	4.05127e+06	3.99074e+06	60535.8	4.04928e+06	3.99074e+06	58539.3	0	y	((((((((.(((.((....))...((((((((((((((((((((.((....(((((...........))))).....)).)))))))))))))).))))))))).)).))))))..........	1	1	1	-41.4	27	18	80	77	11	3	12	43.5	0.8	3
	77	66	gma-MIR319e-p5	GAGCTTCCTTCAGTCCACT	19	131	714	714	0	gp1b	Chr08	-	59234027	59234223	aaatggttgaagaGAGCTTCCTTCAGTCCACTcatggatgggtgaggggtttgaattagctgctgactcattcattcaaacacaatagatctgacatcatgatatgctattgtgaatgtctgaatgatgcaggaggtaaatttcttccttttcttgtctgtgcTTGGACTGAAGGGAGCTCCCtctaactgtttata	3	gma-MIR319e,gma-MIR319h,mtr-MIR319d,	gma-MIR319e	atagttgaagagagcttccttcagtccactcatggatgggtaaggggttagaattagctgctgactcattcattcaaacacaatagatctggcatcatgatatgctattgtgaatgtgtgaatgatgcgggaggtaaatttcttccttttcctgtctgtgcTTGGACTGAAGGGAGCTCCCtctaactgt	gma-MIR319e-p5	gagcttccttcagtccact	5'	69934	161.833	122.5	39.3333	120031	90349	29681.7	118618	90349	28269.2	0	y	(((..(((..((.(((((((((((((((((..((..((..((..(((((...((.(((.((.(((..(((((((..((..(((((((((((((....)).)))...))))))))..))..)))))))..))).)).))).))...)))))..))..))..))..))))))))))))))))).))..)))..)))...	0	0	0	-88.3	68	17	100	194	4	16	54	41.1	1.1	2
	78	67	gma-miR4376-5p_R-1	TACGCAGGAGAGATGACGCTG	21	60	790	790	0	gp1b	Chr05	+	37923897	37924005	aaggtttgcTACGCAGGAGAGATGACGCTGtcacttacattcatgcttgcttccttcactgagtaggtacgagcaaagcttgtcagcatcatatctcctgcatagtaaa	1	gma-MIR4376,	gma-MIR4376	aaggtttgcTACGCAGGAGAGATGACGCTGTcccttgcacccatcctagcttcccttgagtaggtaagagcaaggccagccAGCATCATATCTCCTGCATAGtaaacctt	gma-miR4376-5p	TACGCAGGAGAGATGACGCTGT	5'	188	188	184	4	147465	144137	3328	147305	144137	3168	0	y	....(((((((.((((((((.((((.((((.(((((...(((.(((((((((........))))))))).)))..)))..)).)))).)))).)))))))).)))))))	2	0	0	-43.7	40	18	100	105	8	7	17	45	0.9	3
	79	68	gma-miR390b-5p	AAGCTCAGGAGGGATAGCACC	21	727	786	786	0	gp1b	Chr08	-	60128027	60128131	agaatctgtaAAGCTCAGGAGGGATAGCACCttgatactgatgatgctatacatgttcatagcagtatatacttggCGCTATCTATCTTGAGCTTCatggcttct	1	gma-MIR390b,	gma-MIR390b	agaatctgtaAAGCTCAGGAGGGATAGCACCgtgatactgatgattatatgttcatagttgtatacgTACTTGGCGCTATCTATCTTGAgcttcatggcttct	gma-miR390b-5p	AAGCTCAGGAGGGATAGCACC	5'	965	927	910	17	730150	716962	13189	729546	716962	12585	0	y	((((.(..(.((((((((((..((((((.((...((((((((((.((.......))))))..))))))......)).))))))..)))))))))).)..).))))	4	0	0	-41.1	36	18	100	105	7	8	26	41	1	3
	80	69	gma-miR156b_L+1R-1	TTGACAGAAGAGAGAGAGCAC	21	23191	788	788	0	gp1b	Chr08	-	62077486	62077594	atctcatgTTGACAGAAGAGAGAGAGCACaacccgagaatggttaaaggagtttttgcctttgttgggagtgtGCTCTCTCTTCCTCTGTCATCatcacattcacatgc	7	gma-MIR156b,gma-MIR156f,mes-MIR156k,rco-MIR156e,mdm-MIR156w,mdm-MIR156t,mdm-MIR156u,	gma-MIR156f	atatctcatgtTGACAGAAGAGAGAGAGCACAacccgggaatggttaaaggagtctttgcctttgttgggagtgtgctctctcttcctctgtcatcatcacattca	gma-miR156b	TGACAGAAGAGAGAGAGCACA	5'	33153	25002	23820	1182	19675021	18725396	949625	19633700	18725396	908304	0	y	.....(((.(((((((.(((((((((((((.(((((.((.(((.............))).)).)))))..)))))))))))))..))))))).))).............	3	1	1	-46	33	19	100	91	13	5	12	45	0.9	2
	81	70	mes-miR164a	TGGAGAAGCAGGGCACGTGCA	21	8020	790	790	0	gp1b	Chr06	+	21772397	21772480	gtTGGAGAAGCAGGGCACGTGCAagattcttggctctaaaatgtcacgtaattttttgcaggtgctctccttctccaacatggt	1	mes-MIR164b,	mes-MIR164b	gctcatgtTGGAGAAGCAGGGCACGTGCAaattctatggcttctcaaatgccactcaactcttttgcacgtgctccccttctccaacgtggt	mes-miR164a	TGGAGAAGCAGGGCACGTGCA	5'	8378	2792.67	2723.33	69.3333	2200328	2.14764e+06	52691.7	2.19818e+06	2.14764e+06	50546.3	0	y	((((((((((.(((((((.(((((((....((((........)))).......))))))).))))))).)))))))))).....	2	0	0	-41.5	28	19	100	79	8	3	15	46.4	1.1	2
	82	71	gma-miR171c-5p	AGATATTGGTGCGGTTCAATC	21	8	785	785	0	gp1b	Chr03	-	12716648	12716754	ttaagaacttgAGATATTGGTGCGGTTCAATCagaaggcagtgttttgttatccaaaactctgtgttgttTGATTGAGCCGTGCCAATATCacatgtaattgatctc	3	gma-MIR171q,gma-MIR171c,mtr-MIR171f,	gma-MIR171c	ttaagaacttgAGATATTGGTGCGGTTCAATCagaaggcagtgttttatgatccaaaagctctgtgttatttgaTTGAGCCGTGCCAATATCACAtgttattga	gma-miR171c-5p	AGATATTGGTGCGGTTCAATC	5'	1163	6	4	2	4258	3140	1118	4190	3140	1050	0	y	((((..((.((.((((((((..(((((((((((((..((((.((((((.....)))))).))))....)))))))))))))..)))))))).)).))..))))....	4	0	0	-49.5	39	18	100	103	5	6	20	38.3	1.2	3
	83	72	gma-miR172a	AGAATCTTGATGATGCTGCAT	21	1168	791	791	0	gp1b	Chr05	-	37143924	37144073	acagtcgttgtttgcggatGTAGCATCATCAAGATTCACAtgcaaatgaaggtggatgggactctgatgcaatctaagcgctctggcaatccattggtccttttgatgtgAGAATCTTGATGATGCTGCATcagccataaacgactttaa	2	gma-MIR172b,gma-MIR172k,	gma-MIR172b	ttgacagtcgttgtttgcggatGTAGCATCATCAAGATTCACatgcaaatgaaggtgggtgggactatgatgcaatccaagtgctctgccaatccatcggtctttttgatgtgAGAATCTTGATGATGCTGCATcagccataaacggctttaa	gma-miR172a	AGAATCTTGATGATGCTGCAT	3'	1376	405.933	400.433	5.5	320145	316047	4097.83	320046	316047	3999.17	0	y	..(((((((....((.(((((((((((((((((((((((((.((...(((((..((((((..((.(((((.......))).)).))...))))))...)))))))))))))..))))))))))))))))))).))....)))))))....	2	2	1	-62.8	54	21	100	144	7	9	29	43.3	1
	84			AGAATCTTGATGATGCTGCAT		1168	791	791	0	gp1b	Chr07	-	10555064	10555153	gcaggtgcagcagcatcaagattcacacacaaattctacctccatgggggaatgttttggagttgAGAATCTTGATGATGCTGCATcagc	2	gma-MIR172j,gma-MIR172h,	gma-MIR172h	gcaggtGCAGCAGCATCAAGATTCACAcacagatttacctccttgggggcgtgtgtttcggtgctgAGAATCTTGATGATGCTGCATcagc	gma-miR172a	AGAATCTTGATGATGCTGCAT	3'	1216	403.933	398.433	5.5	318623	314525	4097.83	318524	314525	3999.17	0	y	((.(((((((((.(((((((((((.(((.((((.....((((....)))).....))))..).)).))))))))))).))))))))).))	2	0	0	-41.7	33	19	100	90	4	6	20	46.7	1	2
	85			AGAATCTTGATGATGCTGCAT		1168	791	791	0	gp1b	Chr11	-	7777093	7777241	cagtcgttatttgcggatGTAGCATCATCAAGATTCACAtgcaaacgcaggtgggtgggactgtgatgcaatctaagtgctgtgccaaccatgccataggtcttttggaagtgAGAATCTTGATGATGCTGCATcagccataaacgact	2	gma-MIR172a,gma-MIR172f,	gma-MIR172f	gcggatGTAGCATCATCAAGATTCACatgcaaacgcaggtggtgggtgggactgtgatgcaatctaagtgctactgtgccaaccaaagccataggtcttttggaagtgAGAATCTTGATGATGCTGCATcagc	gma-miR172a	AGAATCTTGATGATGCTGCAT	3'	1374	403.933	398.433	5.5	318623	314525	4097.83	318524	314525	3999.17	0	y	.(((((((....((.(((((((((((((((((((((.((((((..(((((..........))))).)))..((((((..(((((.((....)).)))))....)))))).))).))))))))))))))))))))).))....)))))))	2	0	0	-63	33	20	100	148	70	3	12	46.3	0.9	1
	86	73	stu-MIR8005c-p3_1ss11AG	AGGGTTTAGGGTTTAGGGTTTAGG	24	29	900	900	0	gp1b	scaffold_772	+	3194	3393	ggtttAGGGTTTAGGGTTTAGGGTTTagggtttagggtttagggttAGGGTTTAGGGTTTAGGGTTTAGGgtttagggtttagggtttagggtttagggtttagggtttagggtttagggtttagggtttagggtttagggtttagggtttagggtttagggtttagggtttagggtttagggtttagggtttagggttt	1	stu-MIR8005c,	stu-MIR8005c	ggtttagtgtttagaatttaggattaagggtttagggtttagggttagggttcaatgtttggagtttaggatataggatttagggtttaggatttagggtttagggattagagtttaggatttagagtttagggtttagagtttgcgtttaggttttagggtttaggcttttgtTTTAGAGTTTAAGGTTTAGAGTTT	stu-MIR8005c-p3	agggtttaggatttagggtttagg	3'	266	173	110	63	144238	89305	54933	141460	89305	52155	0	n	.............................................................................................................................................................................................(........).				1.7		0		1	-1			43	0	21
	87	74	gma-MIR408d-p5_1ss12CA	AAGGCTGGGAAAAGGCAGAGC	21	2	799	799	0	gp1b	Chr01	-	47346397	47346518	AAGGCTGGGAAAAGGCAGAGCaagaatgtagctattgacagaaatggtgaagtgagaatgagaggagagagatatctgttgtggctacgctcATGCACTGCCTCTTCCCTGGCtctctctct	1	gma-MIR408d,	gma-MIR408d	aaggctgggaacaggcagagcacgaatggagctatcaacagaaaatggagaagtgagaaatgagaggagagaaagagagagatctgttagggctacgctcATGCACTGCCTCTTCCCTGGCtctgtctct	gma-MIR408d-p5	aaggctgggaacaggcagagc	5'	2775	2	2	0	1598	1598	0	1598	1598	0	0	y	..(((((((((.((((((.(((.((..((((((((...((....))..................((.(((....))).))))))))))..)).))).)))))).))))).))))........	2	1	1	-43.6	28	17	90	112	45	5	11	48.4	0.7	4
	88	75	gma-MIR395f-p5_1ss21GA	AGTTCCTCTGAGCACTTCACA	21	392	789	789	0	gp1b	Chr03	+	10250841	10250965	ggttgtctcctggAGTTCCTCTGAGCACTTCACActtggggctatagttctattcattgttaccctttagattgaatagttcttatcaactaagTGAAGTGTTTGGGGGAACTTTtgggtgcaac	2	gma-MIR395f,gma-MIR395g,	gma-MIR395f	gctgtctcttggagttcctctgagcacttcacgcgtggggctagttctattcaatattaccatttagatagaatagtcctcatcactgaaaTGAAGTGTTTGGGGGAACTTTtgggtacaac	gma-MIR395f-p5	agttcctctgagcacttcacg	5'	1552	437	437	0	341633	341633	0	341633	341633	0	0	y	.(((((..((..(((((((((..((((((((((..((((......((..(((((((...(((.....)))..)))))))..))......))))))))))))))..)))))))))..))..)))))	4	0	0	-53.3	42	18	100	124	5	7	35	42.4	1	3
	89	76	gma-miR172c	GGAATCTTGATGATGCTGCAG	21	293	790	790	0	gp1b	Chr01	-	48703233	48703378	cagtcactgtttgccggtGGAGCATCATCAAGATTCACAagctttaggggcattaatttgtttgaggtggtcccttattactccaaaccaattagcctttgcgatgGGAATCTTGATGATGCTGCAGcagcaataaatgactaata	2	gma-MIR172c,gma-MIR172e,	gma-MIR172e	aaaacagtcactgtttgccggtggagcatcatcaagattcacaagctttagggggcattaatttgtttgaggtggtcccttattgatccaaaccaattagcccttttgctatgGGAATCTTGATGATGCTGCAGcagcaataaatgactaata	gma-miR172c	GGAATCTTGATGATGCTGCAG	3'	468	201.1	183.1	18	154056	139458	14598	153388	139458	13930	0	y	.(((((....((((...((.((((((((((((((((.((.((...(..(((..(((((.(((((..((..(.....)..))..))))).))))))))..)))..)).)))))))))))))))).))...))))....)))))....	2	0	0	-55.2	48	19	100	141	5	11	40	42.5	0.9	2
	90			GGAATCTTGATGATGCTGCAG		293	790	790	0	gp1b	Chr08	+	53136982	53137127	aaaacagtcgctgattgctgatGGAGCATCATCAAGATTCACAagcttcaagggattttgtttggggtggtccctaattgctcccaaataaatttgcccttcgatatgGGAATCTTGATGATGCTGCAGcagccataaacgactaa	2	gma-MIR172d,lja-MIR172a,	gma-MIR172d	aaaacagtcgctgattgcagatggagcatcatcaagattcacaagcttcaggggttttttgtttggggtggtcccttattgctcccaaatgaattaagccctttgatatgGGAATCTTGATGATGCTGCAGcagcaataaacgactaaca	gma-miR172c	GGAATCTTGATGATGCTGCAG	3'	480	206.1	185.1	21	157883	141056	16827	157100	141056	16044	0	y	.....(((((...((.((((.((.((((((((((((((((.((....(((((((..(((((((((((..((.....))..).))))))))))....))))).))..)).)))))))))))))))).)).)))).))...)))))..	2	0	0	-66.5	51	19	100	139	5	10	32	43.2	1.1	2
	91	77	gma-MIR172d-p5	GGAGCATCATCAAGATTCACA	21	49	797	797	0	gp1b	Chr08	+	53136982	53137127	aaaacagtcgctgattgctgatGGAGCATCATCAAGATTCACAagcttcaagggattttgtttggggtggtccctaattgctcccaaataaatttgcccttcgatatgGGAATCTTGATGATGCTGCAGcagccataaacgactaa	2	gma-MIR172d,lja-MIR172a,	gma-MIR172d	aaaacagtcgctgattgcagatggagcatcatcaagattcacaagcttcaggggttttttgtttggggtggtcccttattgctcccaaatgaattaagccctttgatatgGGAATCTTGATGATGCTGCAGcagcaataaacgactaaca	gma-MIR172d-p5	ggagcatcatcaagattcaca	5'	480	31	31	0	25061	25061	0	25061	25061	0	0	y	.....(((((...((.((((.((.((((((((((((((((.((....(((((((..(((((((((((..((.....))..).))))))))))....))))).))..)).)))))))))))))))).)).)))).))...)))))..	2	0	0	-66.5	51	19	100	139	5	10	32	43.2	1.1	2
	92	78	gma-miR167c_R-1	TGAAGCTGCCAGCATGATCT	20	11968	750	750	0	gp1b	Chr07	+	30700974	30701075	tcgtgcacctgcagcagtTGAAGCTGCCAGCATGATCTgagtttaccttctataatggtaaaAACAGATCATGTGGCTGCTTCACCtgttgaatggaagcat	3	gma-MIR167g,gso-MIR167a,lja-MIR167,	gma-MIR167g	cagcagtTGAAGCTGCCAGCATGATCTGagtttaccttctattggtaagaacagatcatgtggctgcttcacctgttg	gma-miR167c	TGAAGCTGCCAGCATGATCTG	5'	23429	7783.25	7476.5	306.75	5.89826e+06	5.6731e+06	225153	5.88761e+06	5.6731e+06	214502	0	y	..((((.((..((((((.((((((.((((.(((((((((..((((((.........))))))..))))))))))))).)))))).))))))...))..))))	2	1	1	-51.9	37	18	100	100	9	6	17	45.1	1.1	2
	93	79	vun-MIR169-p3	CGGCAAGTGGTTCTTGGCTAC	21	2578	790	790	0	gp1b	Chr04	+	43337655	43337758	agagagtgatgCAGCCAAGGATGACTTGCCGGcgttatgctgcatgctcttagcggtggctttgcCGGCAAGTGGTTCTTGGCTACgtttggctcttttcttct	1	vun-MIR169,	vun-MIR169	aacagagagtgatgCAGCCAAGGATGACTTGCCGGcgttatgctgcatgatgctttttacggcgactttgccggcaagtggttcttggctacgtttggctcttttcttct	vun-MIR169-p3	cggcaagtggttcttggctac	3'	17696	3022	2904	118	2388099	2291691	96408	2383790	2291691	92099	0	y	(((((((((((.(((((((((..(((((((((((....((..(.(((.....))))..))..)))))))))))..))))))))).))))..)))))))......	4	0	0	-55	37	18	100	98	5	6	19	52.9	1	3
	94	80	gma-miR319a	TTGGACTGAAGGGAGCTCCC	20	27166	748	748	0	gp1b	Chr02	-	46412268	46412469	cttaacaaatgtaggtaagTGAGCTTTCTTCAGTCCACTCataggtggcaataagattcaattagctgccggctcattcatccaaatgctgagtgatactcaaagatgctcatcaaatgagtgaatgatgcgggagacaaattggttcttaagtttcctgtacTTGGACTGAAGGGAGCTCCCttttcctttctatgtaaga	3	gma-MIR319b,gma-MIR319j,vun-MIR319a,	gma-MIR319j	aggtaagagagctctcttcagcccactcataggtgataataggatttaattagctgccgactcattcatacacatgctgagtgaattaatgaataatactcagtaaatgagtgaatgatacgggagacaaattgaatcttatgttttctgtacTTGGACTGAAGGGAGCTCCCttttct	gma-miR319a	TTGGACTGAAGGGAGCTCCC	3'	71000	23313.3	22993.7	319.6	1.79961e+07	1.77608e+07	235273	1.79887e+07	1.77608e+07	227871	0	y	(((.(((.....(((.(((.(((((..((((((((((...(((((..((..(((((..(((((..((.((.(((((((((..((..((.(((((.............))))).))..))..))))))).)).))))...)))))..))))).))..)))))...))))))))))..))))).)))..))).....)))))).	4	0	0	-77	66	15	100	201	13	16	56	41.1	0.9	6
	95			TTGGACTGAAGGGAGCTCCC		27166	748	748	0	gp1b	Chr06	+	19398507	19398704	agaaatagtttaagaGAGCTTCCTTCAGTCCACTcatggatgggtagagggtttgaattatctgctgactcattcattcaaacacaatagaattgacttgatggtatgctattgtgaatgtgtgaatgatgcaggaggtaaaattcatccttttcttgtctttgcTTGGACTGAAGGGAGCTCCCttttaatatttat	5	gma-MIR319k,gma-MIR319m,mtr-MIR319a,mtr-MIR4414b,vvi-MIR319f,	gma-MIR319m	atagtttaagagagcttccttcagtccactcatggatggatagagggtttgaattagctgctgactcattcattcaaacacaatagaacgggtgtcatggtatgctattgtgaatgcctgaatgatgcaggaggtaaagttcatccttttcttgtctgtgcTTGGACTGAAGGGAGCTCCCttttactgt	gma-miR319a	TTGGACTGAAGGGAGCTCCC	3'	69967	23149.8	22788.9	360.933	1.78637e+07	1.75938e+07	269812	1.78543e+07	1.75938e+07	260475	0	y	..(((((....(((.(((((((((((((((((..((..((..((.((((((..((((((((((.(((..(((((((..((..((((((((.....(((....)))...))))))))..))..)))))))..))).)))))..))))).))))))))..))..))..))))))))))))))))).)))....)))))..	0	0	0	-86.1	70	17	100	194	4	13	50	37.4	1.2	2
	96			TTGGACTGAAGGGAGCTCCC		27166	748	748	0	gp1b	Chr08	-	59234027	59234223	aaatggttgaagaGAGCTTCCTTCAGTCCACTcatggatgggtgaggggtttgaattagctgctgactcattcattcaaacacaatagatctgacatcatgatatgctattgtgaatgtctgaatgatgcaggaggtaaatttcttccttttcttgtctgtgcTTGGACTGAAGGGAGCTCCCtctaactgtttata	3	gma-MIR319e,gma-MIR319h,mtr-MIR319d,	gma-MIR319h	agttgaagagagcttccttcagtccactcatggatgggaaaggggtttgaattagctgctgactcattcattcaaacacaatagattcggcttcatgatatgttattgtgaatgtgtgaatgatgcgggaggtaaatttcttccttttcttgtccttgcTTGGACTGAAGGGAGCTCCCtctaact	gma-miR319a	TTGGACTGAAGGGAGCTCCC	3'	69934	23139.6	21987.9	1151.68	1.78545e+07	1.69208e+07	933651	1.78128e+07	1.69208e+07	891962	0	y	(((..(((..((.(((((((((((((((((..((..((..((..(((((...((.(((.((.(((..(((((((..((..(((((((((((((....)).)))...))))))))..))..)))))))..))).)).))).))...)))))..))..))..))..))))))))))))))))).))..)))..)))...	0	0	0	-88.3	68	17	100	194	4	16	54	41.1	1.1	2
	97	81	gma-miR396a-3p_L+1	GTTCAATAAAGCTGTGGGAAG	21	323	787	787	0	gp1b	Chr03	-	38951386	38951525	tcatggccctctttgtattcTTCCACAGCTTTCTTGAACTGcatccatagagttcctttgcatgcatgccatggcactcttgctcccacaccttgttttgcgGTTCAATAAAGCTGTGGGAAGatacagatagggtcaac	2	gma-MIR396i,gma-MIR396a,	gma-MIR396a	tcatggctctctttgtattcTTCCACAGCTTTCTTGAACTGcatccaaagagttcctttgcatgcatgccatggcactcttactcccaaatcttgttttgcggTTCAATAAAGCTGTGGGAAGatacagatagggtcaac	gma-miR396a-3p	TTCAATAAAGCTGTGGGAAG	3'	84438	412	386	26	325500	302090	23410	324490	302090	22400	0	y	...(((((((.(((((((..((((((((((((.((((((((((.....(((((.((...(((....)))...)).))))).......((.....))..)))))))))).))))))))))))..))))))).)))))))..	2	0	0	-64	36	20	100	135	55	3	8	46.4	1	1
	98	82	gma-miR160a-3p	GCGTATGAGGAGCCAAGCATA	21	350	791	791	0	gp1b	Chr07	+	9841921	9842039	catgcatacatatgtgtatgTGCCTGGCTCCCTGTATGCCAtttgcagagctcatcgaagcatcaatgacctccgtggatgGCGTATGAGGAGCCAAGCATAttccatgtagatacatg	12	gma-MIR160a,gma-MIR160b,mtr-MIR160b,ath-MIR160a,cpa-MIR160c,cme-MIR160a,mes-MIR160h,mes-MIR160d,mdm-MIR160e,mdm-MIR160c,ptc-MIR160b,ptc-MIR160c,	gma-MIR160b	atgtgtatgTGCCTGGCTCCCTGTATGCCAtttgcatagttcattgagcatcaatgatctttgtgaatgGCGTATGAGGAGCCAAGCATA	gma-miR160a-3p	GCGTATGAGGAGCCAAGCATA	3'	5850	493	481	12	390341	381056	9285	389873	381056	8817	0	y	((((.((..(((((...((((((.(((((((..((((((((((..(.(((.((((.((....)).)))).))).)..))))))))))..))))))).))))))..)))))..)).))))	4	0	0	-56.2	44	18	100	119	4	9	27	47.9	1	3
	99	83	gma-miR162a_R+1	TCGATAAACCTCTGCATCCAG	21	6379	792	792	0	gp1b	Chr03	+	40295076	40295197	gagatgaggtgaagacactGGAGGCAGCGGTTCATCGATCtcttcctgaatttggctgtggaagaacacaaaacaagaatcggTCGATAAACCTCTGCATCCAGcgctcactttgcctctct	8	gma-MIR162c,gma-MIR162b,aau-MIR162,vun-MIR162,mes-MIR162,mdm-MIR162a,mdm-MIR162b,vvi-MIR162,	gma-MIR162b	tgaggtgaagtcactggaggcagcggttcatcgatctcttcctgaatttggttgtggaagaacacaaagcaagaatcggTCGATAAACCTCTGCATCCAgcgctcacttt	gma-miR162a	TCGATAAACCTCTGCATCCA	3'	10648	9755	8966	789	7526967	6957013	569954	7497744	6957013	540731	0	y	.(((.((((..(((...(((((.((((.((((.(((((((..(((......(((..((((......))))...))))))..))))))).)))).)))).)))))......)))..)))))))	2	0	0	-46.9	40	18	100	121	6	9	35	49.2	0.8	3
	100	84	gma-MIR167h-p3_1ss1AC	CAGATCATGCTGGCAGCTTCAA	22	2	844	809	1	gp1b	Chr07	-	5544495	5544580	actaggtGAAACTGCCACATGATCTGAtctctcctcaaccaagtgagggaagttAAGATCATGCTGGCAGCTTCAActggtagtgg	1	gma-MIR167h,	gma-MIR167h	aactactaggtgaaactgccacatgatctgatctttccacagcaagtgagggaagttaagATCATGCTGGCAGCTTCAACTGGTagtgg	gma-MIR167h-p3	aagATCATGCTGGCAGCTTCAA	3'	11	2	0	2	1688	0	1688	1618	0	1618	0	y	(((((.((((.((((((((((((((...((..(((((......)))))..))...)))))))).)))))).)))).))))).....	2	1	1	-42.6	30	17	100	81	6	5	15	47.7	1	3
	101	85	gma-miR408a-5p_L-1R+1	AGGGGAACAGGCAGAGCATGG	21	20	800	800	0	gp1b	Chr07	+	33227989	33228124	gagacaggacagagcAGGGGAACAGGCAGAGCATGGatggagttatcaacacaatggagccaagaaagtgagagtgacaggagaaattatctgttgtggttctgctcATGCACTGCCTCTTCCCTGGCtctgtctc	2	gma-MIR408a,gma-MIR408c,	gma-MIR408c	gacaaagCAGGGGAACAGGCAGAGCATGgatggagctatcaacacaatattgtcaagaaagtgagaaagtgagaggagaaatctgttgtggttctgctcATGCACTGCCTCTTCCCTGGCtttgtc	gma-miR408a-5p	CAGGGGAACAGGCAGAGCATG	5'	2825	38	34	4	29306	27034	2272	29146	27034	2112	0	y	......(((((((((..(((((.((((((.((((((...((....))........(((((((......(....).((((((........)))))).)))))))..)))))).)))))).)))))..))))))))).	2	0	0	-56.4	26	17	100	129	69	3	8	50.7	0.8	4
	102	86	gma-miR172b-5p_R+1	GTAGCATCATCAAGATTCACA	21	83	789	789	0	gp1b	Chr05	-	37143924	37144073	acagtcgttgtttgcggatGTAGCATCATCAAGATTCACAtgcaaatgaaggtggatgggactctgatgcaatctaagcgctctggcaatccattggtccttttgatgtgAGAATCTTGATGATGCTGCATcagccataaacgactttaa	2	gma-MIR172b,gma-MIR172k,	gma-MIR172b	ttgacagtcgttgtttgcggatGTAGCATCATCAAGATTCACatgcaaatgaaggtgggtgggactatgatgcaatccaagtgctctgccaatccatcggtctttttgatgtgAGAATCTTGATGATGCTGCATcagccataaacggctttaa	gma-miR172b-5p	GTAGCATCATCAAGATTCAC	5'	1376	79	77.5	1.5	59713.5	58539	1174.5	59658	58539	1119	0	y	..(((((((....((.(((((((((((((((((((((((((.((...(((((..((((((..((.(((((.......))).)).))...))))))...)))))))))))))..))))))))))))))))))).))....)))))))....	2	2	1	-62.8	54	21	100	144	7	9	29	43.3	1
	103			GTAGCATCATCAAGATTCACA		83	789	789	0	gp1b	Chr11	-	7777093	7777241	cagtcgttatttgcggatGTAGCATCATCAAGATTCACAtgcaaacgcaggtgggtgggactgtgatgcaatctaagtgctgtgccaaccatgccataggtcttttggaagtgAGAATCTTGATGATGCTGCATcagccataaacgact	2	gma-MIR172a,gma-MIR172f,	gma-MIR172f	gcggatGTAGCATCATCAAGATTCACatgcaaacgcaggtggtgggtgggactgtgatgcaatctaagtgctactgtgccaaccaaagccataggtcttttggaagtgAGAATCTTGATGATGCTGCATcagc	gma-miR172b-5p	GTAGCATCATCAAGATTCAC	5'	1374	79	77.5	1.5	59713.5	58539	1174.5	59658	58539	1119	0	y	.(((((((....((.(((((((((((((((((((((.((((((..(((((..........))))).)))..((((((..(((((.((....)).)))))....)))))).))).))))))))))))))))))))).))....)))))))	2	0	0	-63	33	20	100	148	70	3	12	46.3	0.9	1
	104	87	gma-miR408a-3p	ATGCACTGCCTCTTCCCTGGC	21	1705	789	789	0	gp1b	Chr01	-	47346397	47346518	AAGGCTGGGAAAAGGCAGAGCaagaatgtagctattgacagaaatggtgaagtgagaatgagaggagagagatatctgttgtggctacgctcATGCACTGCCTCTTCCCTGGCtctctctct	1	gma-MIR408d,	gma-MIR408d	aaggctgggaacaggcagagcacgaatggagctatcaacagaaaatggagaagtgagaaatgagaggagagaaagagagagatctgttagggctacgctcATGCACTGCCTCTTCCCTGGCtctgtctct	gma-miR408a-3p	ATGCACTGCCTCTTCCCTGGC	3'	2775	1386.5	1331	55.5	1089149	1.04532e+06	43832.5	1.08711e+06	1.04532e+06	41795	0	y	..(((((((((.((((((.(((.((..((((((((...((....))..................((.(((....))).))))))))))..)).))).)))))).))))).))))........	2	1	1	-43.6	28	17	90	112	45	5	11	48.4	0.7	4
	105			ATGCACTGCCTCTTCCCTGGC		1705	789	789	0	gp1b	Chr07	+	33227989	33228124	gagacaggacagagcAGGGGAACAGGCAGAGCATGGatggagttatcaacacaatggagccaagaaagtgagagtgacaggagaaattatctgttgtggttctgctcATGCACTGCCTCTTCCCTGGCtctgtctc	2	gma-MIR408a,gma-MIR408c,	gma-MIR408c	gacaaagCAGGGGAACAGGCAGAGCATGgatggagctatcaacacaatattgtcaagaaagtgagaaagtgagaggagaaatctgttgtggttctgctcATGCACTGCCTCTTCCCTGGCtttgtc	gma-miR408a-3p	ATGCACTGCCTCTTCCCTGGC	3'	2825	1400.5	1331	69.5	1101134	1.04532e+06	55817.5	1.09847e+06	1.04532e+06	53152	0	y	......(((((((((..(((((.((((((.((((((...((....))........(((((((......(....).((((((........)))))).)))))))..)))))).)))))).)))))..))))))))).	2	0	0	-56.4	26	17	100	129	69	3	8	50.7	0.8	4
	106	88	ath-miR390a-5p	AAGCTCAGGAGGGATAGCGCC	21	23344	788	788	0	gp1b	Chr06	+	18614633	18614730	agaagaatctgtaAAGCTCAGGAGGGATAGCGCCatgattctcacatcatagtgttctttggCGCTATCTATCCTGAGTTTCacggcttcttcttact	2	ath-MIR390a,bna-MIR390b,	ath-MIR390a	gtagagaagaatctgtaAAGCTCAGGAGGGATAGCGCCatgatgatcacattcgttatctattttttggCGCTATCCATCCTGAGTTTCAttggctcttcttactac	ath-miR390a-5p	AAGCTCAGGAGGGATAGCGCC	5'	28795	27689	26791	898	2.16616e+07	2.09786e+07	683069	2.16333e+07	2.09786e+07	654774	0	y	(((((((.((((.((((((((((..((((((((((.......(((......))).....))))))))))..)))))))))).)))).)))))))....	4	0	0	-50.7	34	19	100	94	6	4	20	43.9	1.2	2
	107	89	vun-miR169	CAGCCAAGGATGACTTGCCGG	21	7873	786	786	0	gp1b	Chr04	+	43337655	43337758	agagagtgatgCAGCCAAGGATGACTTGCCGGcgttatgctgcatgctcttagcggtggctttgcCGGCAAGTGGTTCTTGGCTACgtttggctcttttcttct	1	vun-MIR169,	vun-MIR169	aacagagagtgatgCAGCCAAGGATGACTTGCCGGcgttatgctgcatgatgctttttacggcgactttgccggcaagtggttcttggctacgtttggctcttttcttct	vun-miR169	CAGCCAAGGATGACTTGCCGG	5'	17696	14674	14313	361	10190838	9955169	235669	10179397	9955169	224228	0	y	(((((((((((.(((((((((..(((((((((((....((..(.(((.....))))..))..)))))))))))..))))))))).))))..)))))))......	4	0	0	-55	37	18	100	98	5	6	19	52.9	1	3
	108	90	gma-MIR164g-p3	CACGTGCTCCCCTTCTCCAAC	21	136	786	786	0	gp1b	Chr07	+	34175006	34175104	gctccttgtTGGAGAAGCAGGGCACGTGCAagtgtgcaactcttggctctcttaaacgccatagaactcatttgCACGTGCTCCCCTTCTCCAACacgg	1	gma-MIR164g,	gma-MIR164g	gctccttgtTGGAGAAGCAGGGCACGTGCAagtctcttggctctcaaatgccactgaaccctttgcacgtgctccccttctccaacacgggt	gma-MIR164g-p3	cacgtgctccccttctccaac	3'	8518	140	140	0	110054	110054	0	110054	110054	0	0	y	...((.(((((((((((..(((((((((((((((......(((((((..........)))).)))...)))))))))))))))..))))))))))).))	4	0	0	-51.7	35	19	100	96	10	4	16	53.5	1	2
	109	91	gma-MIR5368-p3_1ss1CA	AGAGCTAGAATTCTAACCTTGT	22	325	822	822	0	gp1b	Chr09	+	8155911	8156080	actgtttCCTGGGATTGGCTTTGGGCTTttcctgcgcagcttgggtggagggcaaagaaggccttcttctgggggggccagagccatcagtgagataccactttggaAGAGCTAGAATTCTAACCTTGTgccaggacctacgggccgggggacagtctcaggtagacagt	1	gma-MIR5368,	gma-MIR5368	actgtttcctgggattggctttgggctttcctgcacagcttaggtggagggcaaagaagacttccttctgagggggccagagccatcagagagataccactctggacgagctagaattctaaccttgtgccaggacctatgggccgagGGACAGTCTCAGGTAGACAgt	gma-MIR5368-p3	cgagctagaattctaaccttgt	3'	13954	12097	6461	5636	9901677	5243414	4658263	9688697	5243414	4445283	0	y	(((((((((((((((((.((..((.((..(((((.(((.(..((.((((((((......((((..((....))..))))....(((..((((......)))).)))....)))....))))).))..))))))))).....)).))..))..)))))))))).)))))))	4	1	1	-70.8	42	16	100	170	57	10	29	55.9	0.7	5
	110	92	cpa-miR160d	TGCCTGGCTCCCTGAATGCCA	21	170	791	791	0	gp1b	Chr03	+	41064314	41064396	TGCCTGGCTCCCTGAATGCCAtgtaagaagcctgtcaaagaaattgtcagcctttttatttggcatgaggggagtcatgcagg	1	cpa-MIR160d,	cpa-MIR160d	TGCCTGGCTCCCTGAATGCCAtctaagaagccttggcaaagagtgttggcaaccttcttacttggcatgaggggagtcatgcagg	cpa-miR160d	TGCCTGGCTCCCTGAATGCCA	5'	361	361	320	41	266276	234002	32274	264672	234002	30670	0	y	(((.(((((((((..((((((..(((((((.(((.(((.....))).))).)))))))..))))))..))))))))).)))..	4	0	0	-43.5	31	18	100	81	5	5	14	48.2	1.1	3
	111	93	gma-MIR171a-p5_1ss18AG	TATTGGTCCGGTTCAATGAGA	21	47	781	743	1	gp1b	Chr11	+	11538455	11538557	gttcaacgggaTATTGGTCCGGTTCAATAAGAaagcaatgctcaaaagtgttttagggtcctgttttttcaTTGAGCCGTGCCAATATCACGagccactgctc	1	gma-MIR171a,	gma-MIR171a	gttcaacgggatattggtccggttcaATAAGAAAGCAATGCTCAAAatgtttttgggtcctgttttttcatTGAGCCGTGCCAATATCACGAaccactgctc	gma-MIR171a-p5	tattggtccggttcaATAAGA	5'	148	45	2.5	42.5	35610.5	1804.5	33806	33989.5	1804.5	32185	0	y	.........((((((((..(((((((((.((((((((..((((.(((....))).))))..)))))))).)))))))))..))))))))..((((....))))	4	0	0	-40.4	32	18	100	80	4	4	12	44.7	0.9	3
	112	94	gma-miR319f_L+1	CTTGGACTGAAGGGGCCTCTT	21	159	793	793	0	gp1b	scaffold_1150	+	658	742	ttaaggtggtgtgcTTCTGATCCAACGATgcaggagctgcattcagtcgttactgtcacgtCTTGGACTGAAGGGGCCTCTTcat	1	gma-MIR319f,	gma-MIR319f	aattaaggtggtctgcttctgaTCCAACGATGCGGGAGCTGCatttagtcgtgactgtcacgtcTTGGACTGAAGGGGCCTCTTcatttcccata	gma-miR319f	TTGGACTGAAGGGGCCTCTT	3'	287	279	265	14	215637	205560	10077	215126	205560	9566	0	n	...(((.(((((((((((((((....))).))))))).)).(((((((...((......))....)))))))...))).)))...	1	1	1	-23.2	12	11	53	30	4	2	2	50.6	0.5	4
	113	95	gma-miR167a_R-1	TGAAGCTGCCAGCATGATCT	20	11968	750	750	0	gp1b	Chr01	+	40608369	40608490	gaagttcgcaaaggaaaaagTGAAGCTGCCAGCATGATCTagctttggttagagagagcagaagagtgctaaccctgactagGTCATGCTGTGACAGCCTCACTccttcctgtttggggacc	3	gma-MIR167a,lja-MIR167c,ptc-MIR167b,	gma-MIR167a	gaagttcgcaaaggaaaaagTGAAGCTGCCAGCATGATCTAcctttggttagagagctcaagagtgctaaccctgactaggtcatgctgtgacagcctcactccttcctatttggggac	gma-miR167a	TGAAGCTGCCAGCATGATCTA	5'	24002	6688.08	5233.17	1454.92	5.02621e+06	3.85051e+06	1.17571e+06	4.92594e+06	3.85051e+06	1.07544e+06	0	y	...((((.((((((((..(((((.((((.(((((((((((((....((((((................))))))....)))))))))))))...)))).)))))..)))))..))).)))).	4	2	1	-51.5	40	18	100	118	16	6	22	50	0.8	2
	114			TGAAGCTGCCAGCATGATCT		11968	750	750	0	gp1b	Chr07	+	29434997	29435113	tcacaaaggaaaaagTGAAGCTGCCAGCATGATCTagctttggttagtgtgagccactgaggtgctaacccttactagGTCATGCTGTGCTAGCCTCACTccttcctatttggagac	2	gma-MIR167b,gma-MIR167d,	gma-MIR167d	aagggtcacaagggaaaaagTGAAGCTGCCAGCATGATCTAgctttggttagtgggagccagagagtgctaaccctcactaggtcatgctgtgctagcctcactccttcctatttggagac	gma-miR167a	TGAAGCTGCCAGCATGATCTA	5'	21593	5529.58	5233.17	296.417	4.06799e+06	3.85051e+06	217482	4.0578e+06	3.85051e+06	207290	0	y	((.((((((((..(((((.((((((((((((((((((....(((((((....(((.....))))))))))....))))))))))))).)).))).)))))..)))))..)))))...	2	1	2	-53.1	43	19	100	114	5	8	23	47.9	0.9	1
	115	96	gma-miR171a_L+1R-1	TTGAGCCGTGCCAATATCACG	21	33	781	781	0	gp1b	Chr11	+	11538455	11538557	gttcaacgggaTATTGGTCCGGTTCAATAAGAaagcaatgctcaaaagtgttttagggtcctgttttttcaTTGAGCCGTGCCAATATCACGagccactgctc	1	gma-MIR171a,	gma-MIR171a	gttcaacgggatattggtccggttcaATAAGAAAGCAATGCTCAAAatgtttttgggtcctgttttttcatTGAGCCGTGCCAATATCACGAaccactgctc	gma-miR171a	TGAGCCGTGCCAATATCACGA	3'	148	16.9167	16.9167	0	12906.9	12906.9	0	12906.9	12906.9	0	0	y	.........((((((((..(((((((((.((((((((..((((.(((....))).))))..)))))))).)))))))))..))))))))..((((....))))	4	0	0	-40.4	32	18	100	80	4	4	12	44.7	0.9	3
	116	97	gma-miR396b-3p	GCTCAAGAAAGCTGTGGGAGA	21	2723	786	786	0	gp1b	Chr03	+	38943310	38943436	ctctcaagtcctggtcatgcttTTCCACAGCTTTCTTGAACTTcttctgcatcttatatctctccgcctccaggattttaagccctagaaGCTCAAGAAAGCTGTGGGAGAatatggcaattcaggc	3	gma-MIR396b,gma-MIR396k,gma-MIR396d,	gma-MIR396d	ggtcatgcttTTCCACAGCTTTCTTGAACTTcttatgcatcttatatctctccacttccagcattttaagccctagaaGCTCAAGAAAGCTGTGGGAGAatatggcaa	gma-miR396b-3p	GCTCAAGAAAGCTGTGGGAGA	3'	35868	5253	5198	55	4039171	3998073	41098	4037743	3998073	39670	0	y	.........(((((((((..(((((((((((((((((((.(((((.......((((......(((.......)))...))))....))))).)))))))))))))))))))..)))))....)))).	2	0	0	-48.2	40	20	100	117	7	5	30	45.7	0.8	1
	117	98	gma-miR393a_R+1	TCCAAAGGGATCGCATTGATCC	22	221	825	825	0	gp1b	Chr08	+	57768462	57768572	ggaggaggcaTCCAAAGGGATCGCATTGATCCcaaatctcagatttataaatttttccttcctttcttttcttaatatttgggATCATGCTATCCCTTTGGATTcctcctt	1	gma-MIR393c,	gma-MIR393c	ggaggaggcaTCCAAAGGGATCGCATTGATCccaaatttcagatttataaatttttctctttccctccccttctcaataTTTGGGATCATGCTATCCCTTtggattcctcctt	gma-miR393a	TCCAAAGGGATCGCATTGATC	5'	520	456	407	49	370432	331324	39108	368511	331324	37187	0	y	.(((((((.((((((((((((.((((.((((((((((...(((..........................)))....)))))))))))))).)))))))))))).)))))))	2	1	1	-51.5	36	20	100	110	26	4	12	38.7	1.2	2
	118	99	gma-miR319g_L+1R-2	TTTGGACTGAAGGGAGCTCCT	21	53257	787	787	0	gp1b	Chr03	+	38233471	38233569	tgaaagatgcagaaatagGAGTTCACTTGCAGCCCAAAACaccctctgcatcaacttcatgctgtTTTGGACTGAAGGGAGCTCCTtcttcttcacttt	1	gma-MIR319l,	gma-MIR319l	tgaaaggtgcagaaataggagttcccttgcagcccaaaacaccctgcatgaactacttcatgttgttTTGGACTGAAGGGAGCTCCTTCttcttcactttca	gma-miR319g	TTGGACTGAAGGGAGCTCCTTC	3'	73391	68829	66074.4	2754.6	5.32114e+07	5.10314e+07	2.17999e+06	5.31179e+07	5.10314e+07	2.08652e+06	0	y	..((((.((.((((..((((((((.(((.(((.((((((((......((((.......)))))))))))).)))))).))))))))..)))).))))))	2	1	1	-35.5	36	19	100	97	7	7	18	44.4	0.8	3
	119	100	gma-MIR5032-p3	TTACGAGTTACGAAGGAAACTT	22	20	830	830	0	gp1b	Chr07	-	1515082	1515227	acaccaaagatagggatattcaatgaatggaattagtttatggatGTAATATAATGAAATAGAGCCAgtttgagattccctatgaaatgaggcatggaagggagccgctgtgaagaaattTTACGAGTTACGAAGGAAACTTcgag	1	gma-MIR5032,	gma-MIR5032	gacaccaaagatagggatattaaacgaatggaattagtatatggatgtaatataatgaaatAGAGCCACTTTTGGGTTCCCTATgaaatgaggcatagaaaggagccactgtgaagaagttttacgagttacgaaggaaacttcgagttca	gma-MIR5032-p3	ttacgagttacgaaggaaactt	3'	90	71	55	16	58946	45055	13891	58328	45055	13273	0	n	.........(((((((..(((((....(((..(((.(((((............))))).)))..)))..)))))..))))))).......(((..........)))..(((((((...))))))).....(((((....)))))..	4	0	0	-32.6	23	11	63	74	12	4	16	37.7	0.6	11
	120	101	gma-miR166a-3p	TCGGACCAGGCTTCATTCCCC	21	4664237	790	790	0	gp1b	Chr07	-	29852319	29852417	aaaagttgaggGGAATGTCGTCTGGTTCGAGAtcattcataagaagtctcacacaaaactcttctgaatgattTCGGACCAGGCTTCATTCCCCtcagc	2	gma-MIR166g,gma-MIR166i,	gma-MIR166i	gttgaggGGAATGTCGTCTGGTTCGAGaccattcatgcaagtagtctcagacatgactcttctgagtgattTCGGACCAGGCTTCATTCCCCtcagc	gma-miR166a-3p	TCGGACCAGGCTTCATTCCCC	3'	4896794	2.46182e+06	2.43164e+06	30175	1.94393e+09	1921379447	2.2547e+07	1.94329e+09	1921379447	2.19089e+07	0	y	....(((((((((((((..((((((((((((((((((((.((((.((..........)))))).))))))))))))))))))))..)))))))))))))	4	0	0	-59.1	39	19	100	95	10	3	7	44.4	1.3	2
	121			TCGGACCAGGCTTCATTCCCC		4664237	790	790	0	gp1b	Chr09	+	22574337	22574432	ttgaggGGAATGTTGGCTGGCTCGAGGcttttcacataggaggttctcactggcaagaactataaggctTCGGACCAGGCTTCATTCCCCtcaaaa	1	gma-MIR166e,	gma-MIR166e	aggtgttgaggggaatgttggctggctcgaggcttttcaaagaggaggttctcactggcaagaactataaggctTCGGACCAGGCTTCATTCCCCtcaaaaattgtgttt	gma-miR166a-3p	TCGGACCAGGCTTCATTCCCC	3'	4885993	2.43583e+06	2.40631e+06	29515	1.92349e+09	1901431761	2.20596e+07	1.92286e+09	1901431761	2.14304e+07	0	y	((((((((((((..((((((..(((((((((..........((((((........))))))..)))))))))..))).))).))))))))))))..	4	1	2	-45.3	33	17	100	94	8	4	20	50	0.9	4
	122	102	gma-MIR156d-p3_1ss11CT	GCTCTCTATATTTCTGTCATC	21	1130	782	743	1	gp1b	Chr02	+	49038532	49038668	taaggttgTTGACAGAAGATAGAGAGCACagatgatgatatgcatattactatatatagagagcatgaactgatcaatggtgcatcttactcctttgtGCTCTCTATACTTCTGTCATCaccttcactctccatttc	2	gma-MIR156d,gma-MIR156i,	gma-MIR156d	ctacttggtaattaaggttgTTGACAGAAGATAGAGAGCACagatgatgatatgcatattatataatatatagcagggaactcatgatgaattgtgcatcttactcctttgtgctctctatacttctgtcatcaccttcagcctccatttc	gma-MIR156d-p3	gctctctatacttctgtcatc	3'	22575	1949	746	1203	1531060	589801	941259	1484280	589801	894479	0	y	.((((.((.(((((((((((((((((((((((.(((((.((((((....(((....))).((.((.....)).))....)))))).))).)).)))))))))))))).))))))))).)))))).............	1	1	1	-50.2	40	20	100	123	34	6	9	38	1	1
	123	103	vun-MIR482-p5	GGAATGGGCTGATTGGGAAGC	21	624650	785	785	0	gp1b	Chr08	+	777227	777324	tcagaatttgtgGGAATGGGCTGATTGGGAAGCaatgaaaactcaagcaattgtgtctacattttcTTCCCAATTCCGCCCATTCCTAtgatttctga	1	vun-MIR482,	vun-MIR482	tcagaaattgtgggaatgggctgattgggaagcaatgaaatcatctcaagtgattgtgcgtaatttTCTTCCCAATTCCGCCCATTCCTAtgatttctga	vun-MIR482-p5	ggaatgggctgattgggaagc	5'	672953	649208	638758	10450	508272896	500549770	7723126	508034838	500549770	7485068	0	y	((((((.(..(((((((((((.((((((((((.((((...((.(((....))).))...))))..))))))))))..)))))))))))..).))))))	3	1	1	-48.9	37	19	100	98	4	6	20	40.8	1.2	2
	124	104	gma-MIR171m-p5	TATTGGCGTGCCTCAATTTGA	21	2	800	760	1	gp1b	Chr11	+	11457427	11457556	gaagtgttatatgaattgcacaagccaaggTATTGGCGCGCCTCAATTTGAagacatggttaacaggaaaaccaaccatgtggttttaaTTGAGCCGCGTCAATATCTCAtcttgcacttctttccatct	1	gma-MIR171m,	gma-MIR171m	gaagtgttgtatgaagcacaaatcaaggtattggcgtgcctcaatttgaagacatggttaagatgaaaaccagccatgtaattttaaTTGAGCCGCGTCAATATCTCAtcttgcacttctttccatcttcatc	gma-MIR171m-p5	tattggcgtgcctcaatttga	5'	546	1	0	1	800	0	800	760	0	760	0	y	(((((((...(((....((....))..(((((((((((((.(((((((.((..((((((((....((....))))))))))..))..))))))).))))))))))))))))...))))))).........	3	1	1	-48.3	32	19	100	81	4	4	13	41.5	0.9	2
	125	105	gma-MIR319f-p5_1ss8CT	TTCTGATTCAACGAT	15	3	572	533	1	gp1b	scaffold_1150	+	658	742	ttaaggtggtgtgcTTCTGATCCAACGATgcaggagctgcattcagtcgttactgtcacgtCTTGGACTGAAGGGGCCTCTTcat	1	gma-MIR319f,	gma-MIR319f	aattaaggtggtctgcttctgaTCCAACGATGCGGGAGCTGCatttagtcgtgactgtcacgtcTTGGACTGAAGGGGCCTCTTcatttcccata	gma-MIR319f-p5	ttctgaTCCAACGAT	5'	287	3	0	3	1716	0	1716	1599	0	1599	0	n	...(((.(((((((((((((((....))).))))))).)).(((((((...((......))....)))))))...))).)))...	1	1	1	-23.2	12	11	53	30	4	2	2	50.6	0.5	4
	126	106	gma-miR2111b_R-1	TAATCTGCATCCTGAGGTTT	20	115	754	754	0	gp1b	Chr08	+	13414849	13414929	ggaaaagaTAATCTGCATCCTGAGGTTTagaacaatatttttattgtgtctaGTCCTTGGGATGCAGATTATCtattcctt	1	gma-MIR2111f,	gma-MIR2111f	tgggaaaagcTAATCTGCATCCTGAGGTTTAgagcaatgtttttgttgcatctagtccttgggatgcagattatctcttcctt	gma-miR2111b	TAATCTGCATCCTGAGGTTTA	5'	487	79.5	76	3.5	58802.5	56284.5	2518	58669	56284.5	2384.5	0	y	((((.(((((((((((((((..(((..((((((((((....)))))).))))..)))..))))))))))))))).))))..	4	0	0	-47.3	32	16	100	79	4	4	11	34.6	1.7	4
	127			TAATCTGCATCCTGAGGTTT		115	754	754	0	gp1b	Chr08	+	13467696	13467779	taggatcaggTAATCTGCATCCTGAGGTTTagaaacaatatttttattggatctaatccttgggatgtcgattatcacttcctt	2	gma-MIR2111b,gma-MIR2111e,	gma-MIR2111e	taggatcaggTAATCTGCATCCTGAGGTTTAgaaacaatatgtttatatatcgggggtaatccttgggatgtagattaccacttcctt	gma-miR2111b	TAATCTGCATCCTGAGGTTTA	5'	169	89.5	86	3.5	66784.5	64266.5	2518	66651	64266.5	2384.5	0	y	.((((...(((((((..(((((..(((.(((((..(((((....)))))..))))).)))..)))))..)))))))...)))).	4	0	0	-39.4	29	15	100	82	4	5	20	35.7	1.3	5
	128	107	ppe-miR171a	TGATTGAGCCGTGCCAATATC	21	913	791	757	1	gp1b	Chr05	-	34682739	34682845	aatggaccggtttaacgggaTATTGGTCCGGTTCAATGAGAaagcaatgctcaaaatgtctcaggcactgcttttCGATTGAGCCGTGCCAATATCacgtgccactg	3	rco-MIR171a,mdm-MIR171f,ppe-MIR171a,	ppe-MIR171a	aatggatcggtttaacgggatattggtccggttcaataagaaagcagtgctctaagtgcttgagctctgcttttTGATTGAGCCGTGCCAATATCacgtgccactgttcctttat	ppe-miR171a	TGATTGAGCCGTGCCAATATC	3'	1102	212.1	23.5833	188.517	166829	18024.2	148804	160406	18024.2	142382	0	y	.......((((...(((.((((((((..(((((((((..(((((((.((((............)))).)))))))..)))))))))..)))))))).)))...))))	4	0	0	-45.7	35	17	100	100	12	5	18	47.7	0.9	4
	129	108	gma-miR171n_R-3	TTGAGCCGCGTCAATATC	18	17	685	685	0	gp1b	Chr05	-	34774072	34774197	agcacatcacaaattaaggtaTTGGCGTGCCTCAATTTGAATacatggctattaacaaaaaccacaagccatgtaatctgaTTGAGCCGCGTCAATATCttattttgcagttctttccatctccta	1	gma-MIR171n,	gma-MIR171n	atacgaattagcacatgacaaattaaggtattggcgtgcctcaatttgaatacatggctattatgacaaatccagccttgtagtttgaTTGAGCCGCGTCAATATCTTAttttgctcttcttttccatctccta	gma-miR171n	TTGAGCCGCGTCAATATCTTA	3'	99	39	27	12	28243.5	18995.5	9248	27794.5	18995.5	8799	0	y	.........((((.(((((((((((((((.((((((..((.(((((((((................))))))))).))..)))))).))))))))))))))).))))...................	4	0	0	-46.5	36	17	100	98	16	4	10	38.1	1	4
	130	109	gma-miR171m	TTGAGCCGCGTCAATATCTCA	21	407	790	790	0	gp1b	Chr11	+	11457427	11457556	gaagtgttatatgaattgcacaagccaaggTATTGGCGCGCCTCAATTTGAagacatggttaacaggaaaaccaaccatgtggttttaaTTGAGCCGCGTCAATATCTCAtcttgcacttctttccatct	1	gma-MIR171m,	gma-MIR171m	gaagtgttgtatgaagcacaaatcaaggtattggcgtgcctcaatttgaagacatggttaagatgaaaaccagccatgtaattttaaTTGAGCCGCGTCAATATCTCAtcttgcacttctttccatcttcatc	gma-miR171m	TTGAGCCGCGTCAATATCTCA	3'	546	525	494	31	403228	386178	17050	402246	386178	16067	0	y	(((((((...(((....((....))..(((((((((((((.(((((((.((..((((((((....((....))))))))))..))..))))))).))))))))))))))))...))))))).........	3	1	1	-48.3	32	19	100	81	4	4	13	41.5	0.9	2
	131	110	gma-MIR5032-p5_1ss22AC	GTAATATAATGAAATAGAGCCC	22	6	816	777	1	gp1b	Chr07	-	1515082	1515227	acaccaaagatagggatattcaatgaatggaattagtttatggatGTAATATAATGAAATAGAGCCAgtttgagattccctatgaaatgaggcatggaagggagccgctgtgaagaaattTTACGAGTTACGAAGGAAACTTcgag	1	gma-MIR5032,	gma-MIR5032	gacaccaaagatagggatattaaacgaatggaattagtatatggatgtaatataatgaaatAGAGCCACTTTTGGGTTCCCTATgaaatgaggcatagaaaggagccactgtgaagaagttttacgagttacgaaggaaacttcgagttca	gma-MIR5032-p5	gtaatataatgaaatAGAGCCA	5'	90	19	11	8	15832	9314	6518	15542	9314	6228	0	n	.........(((((((..(((((....(((..(((.(((((............))))).)))..)))..)))))..))))))).......(((..........)))..(((((((...))))))).....(((((....)))))..	4	0	0	-32.6	23	11	63	74	12	4	16	37.7	0.6	11
	132	111	stu-MIR8005c-p5_1ss11AG	AGGGTTTAGGGTTTAGGGTTT	21	9	790	790	0	gp1b	scaffold_772	+	3194	3393	ggtttAGGGTTTAGGGTTTAGGGTTTagggtttagggtttagggttAGGGTTTAGGGTTTAGGGTTTAGGgtttagggtttagggtttagggtttagggtttagggtttagggtttagggtttagggtttagggtttagggtttagggtttagggtttagggtttagggtttagggtttagggtttagggtttagggttt	1	stu-MIR8005c,	stu-MIR8005c	ggtttagtgtttagaatttaggattaagggtttagggtttagggttagggttcaatgtttggagtttaggatataggatttagggtttaggatttagggtttagggattagagtttaggatttagagtttagggtttagagtttgcgtttaggttttagggtttaggcttttgtTTTAGAGTTTAAGGTTTAGAGTTT	stu-MIR8005c-p5	agggtttaggatttagggttt	5'	266	93	46	47	76009	35479	40530	73573	35479	38094	0	n	.............................................................................................................................................................................................(........).				1.7		0		1	-1			43	0	21
	133	112	mtr-miR319a-5p_L-1R-1	GAGCTTCCTTCAGTCCACT	19	131	714	714	0	gp1b	Chr06	+	19398507	19398704	agaaatagtttaagaGAGCTTCCTTCAGTCCACTcatggatgggtagagggtttgaattatctgctgactcattcattcaaacacaatagaattgacttgatggtatgctattgtgaatgtgtgaatgatgcaggaggtaaaattcatccttttcttgtctttgcTTGGACTGAAGGGAGCTCCCttttaatatttat	5	gma-MIR319k,gma-MIR319m,mtr-MIR319a,mtr-MIR4414b,vvi-MIR319f,	mtr-MIR319a	attattagaaatagatgaagAGAGCTTCCTTCAGTCCACTCatggaagggtaaggggtttgaattacctgctgactcattgattcaaacacaatagacaattatggggttatgctattgtgaatgtgtgaatgatgcaggaggtgaatttcttccttttcttctttgcTTGGACTGAAGGGAGCTCCCtttttctatttataaatta	mtr-miR319a-5p	AGAGCTTCCTTCAGTCCACTC	5'	69967	166.833	142	24.8333	123717	105090	18626.7	122792	105090	17702.2	0	y	..(((((....(((.(((((((((((((((((..((..((..((.((((((..((((((((((.(((..(((((((..((..((((((((.....(((....)))...))))))))..))..)))))))..))).)))))..))))).))))))))..))..))..))))))))))))))))).)))....)))))..	0	0	0	-86.1	70	17	100	194	4	13	50	37.4	1.2	2
	134	113	gma-MIR167a-p3	GTCATGCTGTGACAGCCTCACT	22	144	833	833	0	gp1b	Chr01	+	40608369	40608490	gaagttcgcaaaggaaaaagTGAAGCTGCCAGCATGATCTagctttggttagagagagcagaagagtgctaaccctgactagGTCATGCTGTGACAGCCTCACTccttcctgtttggggacc	3	gma-MIR167a,lja-MIR167c,ptc-MIR167b,	gma-MIR167a	gaagttcgcaaaggaaaaagTGAAGCTGCCAGCATGATCTAcctttggttagagagctcaagagtgctaaccctgactaggtcatgctgtgacagcctcactccttcctatttggggac	gma-MIR167a-p3	gtcatgctgtgacagcctcact	3'	24002	207	202	5	174192	169972	4220	173994	169972	4022	0	y	...((((.((((((((..(((((.((((.(((((((((((((....((((((................))))))....)))))))))))))...)))).)))))..)))))..))).)))).	4	2	1	-51.5	40	18	100	118	16	6	22	50	0.8	2
	135	114	ath-miR390a-3p_R-1	CGCTATCCATCCTGAGTTTC	20	839	754	715	1	gp1b	Chr06	+	18614633	18614730	agaagaatctgtaAAGCTCAGGAGGGATAGCGCCatgattctcacatcatagtgttctttggCGCTATCTATCCTGAGTTTCacggcttcttcttact	2	ath-MIR390a,bna-MIR390b,	ath-MIR390a	gtagagaagaatctgtaAAGCTCAGGAGGGATAGCGCCatgatgatcacattcgttatctattttttggCGCTATCCATCCTGAGTTTCAttggctcttcttactac	ath-miR390a-3p	CGCTATCCATCCTGAGTTTCA	3'	28795	1100	0	1100	827276	0	827276	782807	0	782807	0	y	(((((((.((((.((((((((((..((((((((((.......(((......))).....))))))))))..)))))))))).)))).)))))))....	4	0	0	-50.7	34	19	100	94	6	4	20	43.9	1.2	2
	136	115	vun-MIR319b-p5	AGGAGCTTCCCTCAGCCCATT	21	153	786	786	0	gp1b	Chr08	+	52460925	52461145	ttgggaaggaaagagagtgaAGGAGCTTCCCTCAGCCCATTcatggatacaaaagattgggttgcaaaattaaccactaactcattcacacaatagtattcagttagggtgatgctctttttgctataatatgattgtgtgaatgaagtgatgcatacatattgtgtgaccctctttctctgagctTGGACTGAAGGGAGCTCCTTCtttctgttgcctcc	1	vun-MIR319b,	vun-MIR319b	ttgggaaggaaagagagtgaaggagcttccctcagcccattcatggacacagaataagattgggttgcaaaattaaccactaattgattcacacaatagtattgagttagggtgatgctgtttttgctgtgatatgattgtgtgaatgaagtggtgcatatatattgtgaccctctttctctgtgCTTGGACTGAAGGGAGCTCCTtctttctgttgcctcct	vun-MIR319b-p5	aggagcttccctcagcccatt	5'	7781	229	219	10	180734	173070	7664	180342	173070	7272	0	y	...((.(((.((.(((..((((((((((((.((((.(((((((..((.....((((..((((..(.........((((...(((((((((((((..(((((((..((((.....))))..)))....))))..)))))))))))))))))..(((.......))))..))))))))))..))))..))).)))).))))))))))))..))).)).)))))	2	2	1	-83.4	44	19	100	218	100	11	30	41.6	0.9	2
	137	116	gma-miR398a_L+2R-2	TTTGTGTTCTCAGGTCACCCC	21	1476	793	793	0	gp1b	Chr02	+	9731056	9731182	ggtttatctcagagGAGTGAATTTGAGAACACAAGGctggtttgtaattcatattatcatttgttggtatttggtgtgaatctacTTTGTGTTCTCAGGTCACCCCtttgagccaacctgttgacat	2	gma-MIR398b,gma-MIR398a,	gma-MIR398a	ctcggaggagtgaatctgagaacacaaggctggtttgcactgctatatcatctattggtataaggtgaatttacttTGTGTTCTCAGGTCACCCCTTtgagccaacctgttgacat	gma-miR398a	TGTGTTCTCAGGTCACCCCTT	3'	3049	2771	2641	130	2180761	2080021	100740	2176079	2080021	96058	0	y	((((...((((((((.((((...(((((((((((((..((((..((..(((...(((((.....)))))..)))))..))))..)))))))))))))..)))).))))))))..)))).........	5	1	1	-50.7	43	18	100	118	5	7	27	39.4	1	4
	138	117	gma-MIR399g-p5	GGGCAAGTTCTCCATTGGCAGG	22	6	817	817	0	gp1b	Chr02	-	41294044	41294178	gtgggtcttcctagttgcagctgcattacaGGGCAAGTTCTCCATTGGCAGGtagccactatgatgcatgcatctcatgcttgcaactttcttagcgtgcaatcTGCCAAAGGAGATTTGCCCAGcgattctcct	2	gma-MIR399g,gma-MIR399e,	gma-MIR399g	gtgtggatcttcccagttgcagctgtattacagggcaagttctccattggcaggtagccactatgatatgcatctcatgtttgcaactttcttagtatgcaatcTGCCAAAGGAGATTTGCCCAGcgattctcct	gma-MIR399g-p5	gggcaagttctccattggcagg	5'	139	8	6	2	6350	4902	1448	6272	4902	1370	0	y	..(..((........(((....))).....(((((((.(((((.(((((((((.((..(((.((((((.((((...)))).))))....)).)))...)).))))))))).))))))))))))...))..)....	2	1	1	-51.3	36	20	100	93	3	7	18	49.6	0.8	2
	139	118	gma-MIR403a-p5_2ss5CN18AG	GGTTNGTGCGTGAATCTGACG	21	3	717	715	1	gp1b	Chr07	+	33551215	33551303	aaattgcaGGTTTGTGCGTGAATCTGACGaaatttctctattatctgcgttctacttctgcgTTAGATTCACGCACAAACTTGtcattt	1	gma-MIR403a,	gma-MIR403a	aaattgcaggttcgtgcgtgaatctaacgaaagtttctcgttctctccattccacttctgcgTTAGATTCACGCACAAACTTGtcattt	gma-MIR403a-p5	ggttcgtgcgtgaatctaacg	5'	3584	5	2	3	3717	1566	2151	3711	1566	2145	0	y	.....((((((((((((((((((((((((...............................)))))))))))))))))))))))).....	0	0	0	-37.165	24	21	100	79	31	0	0	38.2	1.1
	140	119	gma-miR396b-5p	TTCCACAGCTTTCTTGAACTT	21	25815	788	788	0	gp1b	Chr03	+	38943310	38943436	ctctcaagtcctggtcatgcttTTCCACAGCTTTCTTGAACTTcttctgcatcttatatctctccgcctccaggattttaagccctagaaGCTCAAGAAAGCTGTGGGAGAatatggcaattcaggc	3	gma-MIR396b,gma-MIR396k,gma-MIR396d,	gma-MIR396d	ggtcatgcttTTCCACAGCTTTCTTGAACTTcttatgcatcttatatctctccacttccagcattttaagccctagaaGCTCAAGAAAGCTGTGGGAGAatatggcaa	gma-miR396b-5p	TTCCACAGCTTTCTTGAACTT	5'	35868	28535.5	28035.5	500	22376584	22001526	375058	2.23634e+07	22001526	361834	0	y	.........(((((((((..(((((((((((((((((((.(((((.......((((......(((.......)))...))))....))))).)))))))))))))))))))..)))))....)))).	2	0	0	-48.2	40	20	100	117	7	5	30	45.7	0.8	1
	141	120	gma-MIR159f-p5	TGCTGCTAGTTCATGGATACC	21	533	791	791	0	gp1b	Chr10	+	38038343	38038514	ccaagttggagctcccttcactccaaatctgaaaggatatgatggtaaaactcTGCTGCTAGTTCATGGATACCtatggcttcgtaacaacatgtgtttcgacgaagtcaggggTTTGCATGAACTGGGAGATGAgtttactctgatcttttggtattggagtgaagggagc	2	gma-MIR159f,gma-MIR159b,	gma-MIR159f	acccaagttgGAGTTCCCTGCACTCCAAGTCtgaaaggatatgatggtaaacctctgctgctagttcatggatacctctggcctcgtaacaacatgcgttcgaagtcaagggtttgcatgacctgggagatgagtttaccttgaccttttggtATTGGAGTGAAGGGAGCTccagagggt	gma-MIR159f-p5	tgctgctagttcatggatacc	5'	787	713	581	132	565183	460450	104733	560028	460450	99578	0	y	((.....)).((((((((((((((((..((.(((((((.....((((((.(((..((.((((((((((...(((..(((((((((...(((....)))...)))))))))..)))...)))))))))).))..)))))))))...)))))))))..))))))))))))))))	6	0	0	-81.9	61	15	100	162	4	9	36	44.8	1.1	6
	142	121	gma-miR1512a-5p_R-3_1ss9AT	TAACTGAATATTCTTAAAG	19	2941	713	713	0	gp2a	Chr08	-	1370263	1370369	ttcttgatgccTAACTGAATATTCTTAAAGccttaccattgttaaggcaacatcattgtgatgtgaaaaatgggaatgctttaagaatttcagttatgcatcaatca	2	gma-MIR1512a,gma-MIR1512b,	gma-MIR1512a	tcttgattccTAACTGAAAATTCTTAAAGTATtcccatcatcgaaatgaaatgaagattgggaatGCTTTAAGAATTTCAGTTATGcatcaatca	gma-miR1512a-5p	TAACTGAAAATTCTTAAAGTAT	5'	4304	4304	3409	895	3118902	2444753	674149	3084081	2444753	639328	0	y	...(((((((.((((((((.(((((((((((....(((((.........(((((.....)))))....)))))....))))))))))))))))))).)))))))...	1	1	1	-41.9	31	18	100	101	28	3	11	32.7	1.2	1
	143	122	zma-miR399f-5p_1ss22AT	GGGCAACTTCTCCTTTGGCAGT	22	499	827	827	0	gp2a	Chr02	-	41289479	41289603	acttgcagatgcatattacaGGGCAACTTCTCCTTTGGCAGTttagtatactatcttactcaaattatatatatgcatagttacaaCCTGCCAAAGAAGATTTGCCCagtgattctcctgcatgc	15	gma-MIR399f,mtr-MIR399r,mtr-MIR399g,mtr-MIR399k,rco-MIR399b,ppe-MIR399e,ppe-MIR399f,ppe-MIR399c,ppe-MIR399j,ppe-MIR399d,ppe-MIR399h,ppe-MIR399k,ptc-MIR399d,sbi-MIR399g,zma-MIR399f,	zma-MIR399f	caggatgtgcacctgcatttctGGGCAACTTCTCCTTTGGCAGAtgcgcgagaatgtgccactgcTGCCAAAGGAAATTTGCCCCGgaattcatctgcacaagca	zma-miR399f-5p	GGGCAACTTCTCCTTTGGCAGA	5'	551	547	547	0	448794	448794	0	448794	448794	0	0	y	...(((((......(((((.((((((..(((.(((((((((.((.(((.(((((......................)))))))))).))))))))).))).)))))).)))))....)))))...	3	1	1	-39.7	38	18	100	119	22	7	21	38.4	0.8	4
	144	123	mtr-MIR5292a-p3_1ss22GT	GAGGATGATGATGATGATTCAT	22	3	835	835	0	gp2a	Chr01	+	34581667	34581759	aaaatgaagtgtcatcgtcaagttcttcatcaagtgaagttgaaaaagccaacatttgcttagttgctGAGGATGATGATGATGATTCATgca	1	mtr-MIR5292a,	mtr-MIR5292a	caaacaagtccttttagtttttgaatcgtttcaaacgagtccttttagaggatgatgatgatgATTCAGATGATAGCAACAAAGAGCattatccac	mtr-MIR5292a-p3	gaggatgatgatgatgATTCAG	3'	3	1.5	1.5	0	1252.5	1252.5	0	1252.5	1252.5	0	0	y	...(((((..((((((((((...((((((.((((..((((((.......)))).))..))....)).))))))))))))))))..)))))...	4	3	1	-29.8	31	20	100	87	7	6	18	36.6	0.9	2
	145			GAGGATGATGATGATGATTCAT		3	835	835	0	gp2a	Chr08	+	18995163	18995255	aaaatgaagtgtcatcatcaagctcttcatcaagtgaagatgaaaaagccaacatatgcttagttgctGAGGATGATGATGATGATTCATgca	1	mtr-MIR5292a,	mtr-MIR5292a	caaacaagtccttttagtttttgaatcgtttcaaacgagtccttttagaggatgatgatgatgATTCAGATGATAGCAACAAAGAGCattatccac	mtr-MIR5292a-p3	gaggatgatgatgatgATTCAG	3'	3	1.5	1.5	0	1252.5	1252.5	0	1252.5	1252.5	0	0	y	...(((((..((((((((((..(((.(((((.......)))))..((((........)))).......)))..))))))))))..)))))...	4	0	0	-27.7	18	18	100	87	43	2	8	36.6	0.8	4
	146	124	gma-MIR171t-p5	AGGTATTGGCGCGCCTCAATT	21	50	788	749	1	gp2a	Chr05	-	34774151	34774254	tcacaaattaAGGTATTGGCGTGCCTCAATTtgaatacatggctattaacaaaaaccacaagccatgtaatcTGATTGAGCCGCGTCAATATCTtattttgcag	16	gma-MIR171t,mtr-MIR171b,ath-MIR170,aly-MIR170,mes-MIR171g,mes-MIR171k,rco-MIR171c,rco-MIR171e,aqc-MIR171b,ppe-MIR171h,ctr-MIR171,ptc-MIR171h,ptc-MIR171g,vvi-MIR171a,vvi-MIR171i,pde-MIR171,	gma-MIR171t	gaagtgctgtatgaagcacaaatcaaggtattggcgcgcctcaatttgaagtcatggttaacatgaaacaagccatgtagttttaaTTGAGCCGCGTCAATATCTCAtcttgcactt	gma-MIR171t-p5	aggtattggcgcgcctcaatt	5'	56	25	0	25	19700	0	19700	18725	0	18725	0	y	...((((.(((((((((((((((.((((((..((.(((((((((................))))))))).))..)))))).))))))))))))))).))))...	2	0	0	-46.5	36	19	100	98	16	4	10	37.5	1.2	2
	147	125	gma-miR828a_R-5	TCTTGCTCAAATGAGTA	17	585	636	636	0	gp2a	Chr11	+	4160641	4160756	aagtccccttagttaatgttTCTTGCTCAAATGAGTAttccatctacacttacaaattactcaaatctgtgtggaTGAGACGCTCATTTGAGcgagcaatgttaaagagtggaaga	16	gma-MIR828b,gma-MIR828a,ath-MIR828,aly-MIR828,cme-MIR828,mes-MIR828a,mes-MIR828b,ssl-MIR828,lus-MIR828a,mdm-MIR828b,mdm-MIR828a,ppe-MIR828,ptc-MIR828b,ptc-MIR828a,vvi-MIR828a,atr-MIR828,	gma-MIR828a	ttgtaatgttTCTTGCTCAAATGAGTATTCCAaccacagtcacatttggcatgaatattgtgtgccactgtcctcaaaggatgagatgctcatttgaccaagcaatgttaaaa	gma-miR828a	TCTTGCTCAAATGAGTATTCCA	5'	1158	1154	1006	148	852210	726313	125897	846539	726313	120226	0	y	...(((.(((..((((..((.((((((((((((((..(..(((((((((...................)))))))))..)..)))))))))))))).))..)))).))).)))...	0	0	0	-47.4	36	14	100	110	19	6	19	37.9	1.1	3
	148	126	cme-MIR169l-p3_1ss5AG	GGCAGGTTATCTTTGGC	17	11	646	646	0	gp2a	Chr09	-	35541651	35541846	tttgagaagtccctttggtctaagagtctttcatggagaggttgaaagtggaatgAAGCCAAGGATGACTTGCCGGcattgatttcctaccaaactatagcaagttaggtggtttcatttcctggtttttccGGCAGGTTATCTTTGGCtatatttcgcttttttcctctcatgtgagactctcatgactttctct	28	gma-MIR169v,gma-MIR169s,gma-MIR169f,mtr-MIR169d,cme-MIR169h,cme-MIR169l,cme-MIR169q,cme-MIR169s,rco-MIR169b,rco-MIR169a,ppe-MIR169c,ppe-MIR169a,ppe-MIR169b,ptc-MIR169e,ptc-MIR169g,ptc-MIR169p,ptc-MIR169d,ptc-MIR169h,ptc-MIR169s,sly-MIR169c,vvi-MIR169s,vvi-MIR169n,vvi-MIR169w,vvi-MIR169q,vvi-MIR169m,vvi-MIR169p,sbi-MIR169e,zma-MIR169p,	cme-MIR169l	ttaagttggcaagttatctttggcttacttcataaacttctctcttttcatgttaggtcttttctttcgatattatctttaagaaaatgtttaaaattgtcgagtgattaggtttaaaaaattggatgttactaaaatggaagtgatgtatagtatgagaaaataagagcattgtgtgaTAGCCAAAAATGACTTGCCTGcaacatagt	cme-MIR169l-p3	ggcaagttatctttggc	3'	66	15.5	15.5	0	9880	9880	0	9880	9880	0	0	y	...(((((........((((..(((((((..(((.((((((..(((((((((((..((((((((((((((((((((...(((....(((((.((((......)))).)))))..))).............))))))))))))))))))))..)))))))))))..)))))))))..)))))))...))))))))).	0	0	0	-89.1	56	20	100	192	54	6	26	41.8	1.1	1
	149	127	mtr-miR160c_L+1R-1	TTGCCTGGCTCCCTGAATGCC	21	10	798	798	0	gp2a	Chr03	+	41064278	41064435	aaattgttatctctcccattggtgaaatgatgcgcTTGCCTGGCTCCCTGAATGCCatgtaagaagcctgtcaaagaaattgtcagcctttttatttggcatgaggggagtcatgcaggctaactagtcaatcatttatgaggagagttgtacaagtt	1	mtr-MIR160c,	mtr-MIR160c	tcgctTGCCTGGCTCCCTGAATGCCAtctgagaagcttgtcaaaacgattggcaacctttccatttggcatgaagggagccatgcaggctgc	mtr-miR160c	TGCCTGGCTCCCTGAATGCCA	5'	10	10	10	0	7980	7980	0	7980	7980	0	0	y	...((((...(((((((((..((((..((((..((((((.(((((((((..((((((..(((((((.(((.(((.....))).))).)))))))..))))))..))))))))).))))))......)))).))))..))).))))))....))))...	4	0	0	-70.9	55	18	100	152	5	10	37	42.4	1.1	3
	150	128	ata-MIR398f-p5_1ss4AC	CGACCTGAGAACACATGAGAT	21	2	750	711	1	gp2a	Chr06	+	29983198	29983354	ttgaagcatgatgatgtatcgtggtagagaaaagttcaacagaagCGACCTGAGAACACACGAGATgagagcagaaacaagtatcattgtcttctgaatctggttcatgtggtctcaggacgatcctgtagaaccctctaccatgtctttgcttagc	1	ata-MIR398f,	ata-MIR398f	cgaggaagttcctgcaGGGTCGAACTGAGAACACATGagatatattgacgagcgactaactcaTGTGTTCTCAGGTCGCCCCCGctggagcctc	ata-MIR398f-p5	CGAACTGAGAACACATGagat	5'	4	2	0	2	1483	0	1483	1404	0	1404	0	y	...(((((....((.....((((((((((....((((.((((...((.(((((((.((((.(((..((...(((((((((......)))).)))))..))...))).)))).))))))).))...)))).)))).))))))))))))..)))))...	2	0	0	-58.7	52	16	100	151	6	11	41	43.9	0.9	5
	151			CGACCTGAGAACACATGAGAT		2	750	715	1	gp2a	Chr08	+	54889989	54890120	cgtggtagagaaaagtccagcaggggCGACCTGAGAACACATGAGCTgagcattctcatacaaggccacaagcaaataaaatatgcattctcatgtggtctcgggacgaccctgtagaacccctctacctca	1	ata-MIR398f,	ata-MIR398f	cgaggaagttcctgcaGGGTCGAACTGAGAACACATGagatatattgacgagcgactaactcaTGTGTTCTCAGGTCGCCCCCGctggagcctc	ata-MIR398f-p5	CGAACTGAGAACACATGagat	5'	4	2	0	2	1483	0	1483	1408	0	1408	0	y	...(((((((.....((..((((((.((.(((((((.((((((((....((((...........((.....)).........))))...)))))))).))))))).)).)))))).))....)))))))...	2	0	0	-52.3	36	17	100	126	29	6	25	50	0.8	4
	152	129	gma-MIR169g-p5	AAGTAGAGTGCAGCCAAGGAT	21	663	792	792	0	gp2a	Chr03	+	33822260	33822418	cactcacaacaagaggcagaAAGTAGAGTGCAGCCAAGGATgacttgccggcagatacatttcaccaatatctatatattcttcttcttcttctttacgatctttcacgtcGGCAAGTTGTTCTTGGCTACattttgctttcttcttctgctgtgatgc	68	gma-MIR169v,gma-MIR169g,gma-MIR169f,gma-MIR169u,gma-MIR169m,gma-MIR169k,gma-MIR169l,gma-MIR169j,mtr-MIR169b,mtr-MIR169a,ath-MIR169a,ath-MIR169b,bna-MIR169b,bna-MIR169a,bna-MIR169n,aly-MIR169a,aly-MIR169b,cme-MIR169h,cme-MIR169n,rco-MIR169a,rco-MIR169b,lus-MIR169g,lus-MIR169f,ghr-MIR169b,tcc-MIR169e,tcc-MIR169c,tcc-MIR169k,tcc-MIR169l,tcc-MIR169a,tcc-MIR169n,mdm-MIR169a,ppe-MIR169c,ppe-MIR169a,ppe…	gma-MIR169g	aagtagagtgCAGCCAAGGATGACTTGCCGGagcaataagaataaacaataaaatgtatctatttataacattcttcttcttcttcttcttctttcacgccggcaagttgttcttggctacattttgttt	gma-MIR169g-p5	aagtagagtgCAGCCAAGGAT	5'	3301	1387	1248	139	1.14508e+06	1.02994e+06	115136	1.13966e+06	1.02994e+06	109722	0	y	...(((((...(((((.(((((((((((((.(((((((((..((((((((((.((......))...................................((....))..))))))))))..))))))))).))))))))))))).)))))..)))))...	2	0	0	-65.5	42	19	100	153	56	4	13	42.1	1	2
	153	130	nta-MIR398-p3_1ss6CG	CTTTTGTTTTTTCTCTGTA	19	2	668	631	1	gp2a	Chr03	+	30367535	30367639	agcctataaaaggacacaagcatcaaggagaaaagggagagtttcatagggttttcttagtttcttttttctttgtaattCTTTTGTTTTGTCTCTGTAtggaag	1	nta-MIR398,	nta-MIR398	tgtcaacaggggcaatctgagatcacatgttggtacttttcttttttctctgtaaatgacaagtgtggtttcaatatctcaataTGTGTTCTCAGGTCGCCCCTGtagagcta	nta-MIR398-p3	cttttcttttttctctgta	3'	2	2	0	2	1336	0	1336	1262	0	1262	0	y	...(((((...(((((.(((((..(((((..((((..((((.....(((((...))))).....))))..))))....))))).))))))))))...)))))...	6	1	2	-25.7	33	15	100	99	3	6	30	34.3	0.7	4
	154	131	gma-miR166a-5p_R+1_1ss10TG	GGAATGTTGGCTGGCTCGAGGT	22	16	824	787	1	gp2a	Chr02	-	44632916	44633034	gatgggttggtattgaggGGAATGTTGGCTGGCTCGAGGCttttcacaaaggaggttcacagtggatggaactataaggcttcggaccaggcttcattcccctcaaagtacttccttca	57	gma-MIR166a,gma-MIR166c,mtr-MIR166g,aly-MIR166a,hpe-MIR166a,hpa-MIR166a,cme-MIR166h,cme-MIR166c,cme-MIR166f,cme-MIR166b,mes-MIR166f,mes-MIR166g,mes-MIR166d,mes-MIR166a,rco-MIR166b,rco-MIR166e,lus-MIR166g,lus-MIR166i,lus-MIR166h,mdm-MIR166h,mdm-MIR166a,mdm-MIR166g,ppe-MIR166e,ppe-MIR166d,csi-MIR166a,csi-MIR166e,ctr-MIR166,ptc-MIR166a,ptc-MIR166j,ptc-MIR166c,sly-MIR166b,nta-MIR166d,nta-MIR166b,nta-…	gma-MIR166c	gctttgtgttttgaggGGAATGTTGTCTGGCTCGAGGacccttcttcttcttgatcttgtgtagactgctatacctgtggtcaaggaatgcttagtgtttTCGGACCAGGCTTCATTCCCCccaattata	gma-miR166a-5p	GGAATGTTGTCTGGCTCGAGG	5'	63	38.5	4	34.5	32414.5	4776	27638.5	31172	4776	26396	0	y	((.(((..((((((((((((((((..((((((..(((((((((..........(((((.((.....)))))))..)))))))))..))).))).)))))))))))..))))).))))).	4	1	2	-52	43	18	100	118	5	8	27	49.6	0.9	4
	155	132	gma-miR396a-5p_R+1_1ss21GT	TTCCACAGCTTTCTTGAACTTT	22	328	829	790	1	gp2a	Chr01	+	5446733	5446869	aatgatctttttagtgatcTTCCACAGCTTTCTTGAACTGTgttttgtttgagcttttccaattaagctcatcaatacaacagagtttacattaccacaATTCAAGAAAGTTGTGGAAAAtcactgagatgatctgc	37	gma-MIR396e,gma-MIR396h,gma-MIR396j,mtr-MIR396c,ath-MIR396b,bna-MIR396a,bra-MIR396,aly-MIR396b,cca-MIR396c,cca-MIR396a,cme-MIR396d,cme-MIR396e,mes-MIR396d,mes-MIR396e,ama-MIR396,lus-MIR396e,lus-MIR396b,tcc-MIR396a,tcc-MIR396c,aqc-MIR396b,bcy-MIR396b,mdm-MIR396g,mdm-MIR396a,mdm-MIR396f,csi-MIR396a,ptc-MIR396f,vvi-MIR396c,vvi-MIR396a,bdi-MIR396c,bdi-MIR396d,osa-MIR396a,sof-MIR396,sbi-MIR396b,zma-MI…	gma-MIR396h	gaatggtctttttcgtgatcTTCCACAGCTTTCTTGAACTGtgttgtgtgaggtttctccaagtgaaggtttaagatcccttatgcaacataaattctttgagcacaATTCAAGATAGCTGTGGAAAAtcactgagatgatctcgttc	gma-miR396a-5p	TTCCACAGCTTTCTTGAACTG	5'	624	324.5	28	296.5	266392	24423.5	241969	255493	24423.5	231070	0	y	...((((.((((((((((.((((((((((((((((((.((((((((((((((((((........))))))).......)))))))..........)))).)))))))))))))))))).)))))))))).))))...	2	0	0	-58.8	50	21	100	131	8	5	23	34.3	1.3	1
	156	133	gma-miR390b-5p_R+1_1ss19AG	AAGCTCAGGAGGGATAGCGCCT	22	518	824	785	1	gp2a	Chr08	-	60128080	60128206	agagtatgggagaatctgtaAAGCTCAGGAGGGATAGCACCTtgatactgatgatgctatacatgttcatagcagtatatacttggCGCTATCTATCTTGAGcttcatggcttcttcttcataccaa	21	gma-MIR390d,gma-MIR390g,gma-MIR390f,cpa-MIR390a,cme-MIR390a,cme-MIR390b,tcc-MIR390b,ppe-MIR390,ptc-MIR390a,ptc-MIR390c,sly-MIR390a,nta-MIR390a,stu-MIR390,vvi-MIR390,bdi-MIR390a,ata-MIR390,osa-MIR390,sbi-MIR390,zma-MIR390b,zma-MIR390a,atr-MIR390,	gma-MIR390d	gagaatctgtaAAGCTCAGGAGGGATAGCACCatgatactgatgatgttcatagcagtacaaacttggcgctatctatcttgagcttcatggcttct	gma-miR390b-5p	AAGCTCAGGAGGGATAGCACC	5'	576	286.5	0	286.5	235110	0	235110	223964	0	223964	0	y	...(((((((((((.(..(.((((((((((..((((((.((...((((((((((.((.......))))))..))))))......)).))))))..)))))))))).)..).))))))..)))))...	4	0	0	-49.3	43	18	100	121	7	9	28	40.9	0.9	4
	157	134	vvi-MIR396a-p3	CTCAAGAAAGCTGTGGGAGG	20	8	748	712	1	gp2a	Chr03	+	38943312	38943442	ctcaagtcctggtcatgcttTTCCACAGCTTTCTTGAACTTCttctgcatcttatatctctccgcctccaggattttaagccctagaagCTCAAGAAAGCTGTGGGAGAatatggcaattcaggcctttcc	35	ath-MIR396b,bna-MIR396a,bra-MIR396,aly-MIR396b,cca-MIR396c,cca-MIR396a,cme-MIR396a,cme-MIR396d,mes-MIR396d,mes-MIR396e,dpr-MIR396,ama-MIR396,lus-MIR396e,lus-MIR396b,tcc-MIR396c,tcc-MIR396a,tcc-MIR396d,aqc-MIR396b,bcy-MIR396b,mdm-MIR396d,mdm-MIR396e,mdm-MIR396c,mdm-MIR396a,ppe-MIR396b,ppe-MIR396a,csi-MIR396b,ptc-MIR396g,sly-MIR396a,nta-MIR396a,vvi-MIR396a,atr-MIR396b,atr-MIR396e,pab-MIR396c,pab-MI…	vvi-MIR396a	tcctgtcatgcttTTCCACAGCTTTCTTGAACTActtttccatctacctgtttgatgatcttcttcataaggagtgtgaaatagaagctcaagaaagctgtgggaggacatggcaa	vvi-MIR396a-p3	ctcaagaaagctgtgggagg	3'	442	14	0	14	10586	0	10586	10088	0	10088	0	y	...(((.(((((((((..(((((((((((((((((((.(((((.......((((......(((.......)))...))))....))))).)))))))))))))))))))..)))))....)))).)))...	2	0	0	-50.4	43	21	100	125	7	6	32	45.8	0.8	1
	158	135	gma-MIR393j-p3	TCATGCGATCCCTTAGGAACT	21	114	785	785	0	gp2a	Chr04	+	39582435	39582561	attgtgggtggagagTTCCAAAGGGATCGCATTGATCtgattcttgtgggtggattctgcacgatttgcttcacagcttcacttgttattggaTCATGCGATCCCTTAGGAACTttctatcaactct	41	gma-MIR393i,gma-MIR393k,gma-MIR393j,gma-MIR393h,mtr-MIR393a,ath-MIR393b,ath-MIR393a,bna-MIR393,aly-MIR393a,aly-MIR393b,htu-MIR393a,htu-MIR393b,htu-MIR393c,cpa-MIR393,cme-MIR393c,mes-MIR393c,mes-MIR393d,mes-MIR393b,mes-MIR393a,rco-MIR393,lus-MIR393b,lus-MIR393d,ghr-MIR393,tcc-MIR393b,tcc-MIR393a,mdm-MIR393a,mdm-MIR393b,ppe-MIR393b,csi-MIR393,ptc-MIR393c,stu-MIR393,vvi-MIR393a,bdi-MIR393b,bdi-MIR39…	gma-MIR393j	tgtgggtggagagtTCCAAAGGGATCGCATTGATCtaattcttgtagatgcctgaacttgcaatcttgaatcttgcatgcaattcctggatttaggtttgctttaaggggttcagttattggatcatgcgatcccttaggaactttccatcaat	gma-MIR393j-p3	tcatgcgatcccttaggaact	3'	306	57	57	0	44745	44745	0	44745	44745	0	0	y	...((.(((((((((((((.((((((((((((.((((..((....(..((((((..(((...((......)).))).))))))..).))..)))))))))))))))).))))))))))))).))...	2	1	1	-59.3	45	20	100	121	6	8	25	44.1	1.1	2
	159			TCATGCGATCCCTTAGGAACT		114	785	746	1	gp2a	Chr07	-	6580698	6580828	tgttggtggagacTTCCAAAGGGATCGCATTGATCtaattcttgcattcccatgcagttctggtttttttaaccctttttactgcttcactgatttggaTCATGCGATCCCTTAGGAATTttccatcaccc	41	gma-MIR393i,gma-MIR393k,gma-MIR393j,gma-MIR393h,mtr-MIR393a,ath-MIR393b,ath-MIR393a,bna-MIR393,aly-MIR393a,aly-MIR393b,htu-MIR393a,htu-MIR393b,htu-MIR393c,cpa-MIR393,cme-MIR393c,mes-MIR393c,mes-MIR393d,mes-MIR393b,mes-MIR393a,rco-MIR393,lus-MIR393b,lus-MIR393d,ghr-MIR393,tcc-MIR393b,tcc-MIR393a,mdm-MIR393a,mdm-MIR393b,ppe-MIR393b,csi-MIR393,ptc-MIR393c,stu-MIR393,vvi-MIR393a,bdi-MIR393b,bdi-MIR39…	gma-MIR393j	tgtgggtggagagtTCCAAAGGGATCGCATTGATCtaattcttgtagatgcctgaacttgcaatcttgaatcttgcatgcaattcctggatttaggtttgctttaaggggttcagttattggatcatgcgatcccttaggaactttccatcaat	gma-MIR393j-p3	tcatgcgatcccttaggaact	3'	306	57	0	57	44745	0	44745	42522	0	42522	0	y	...(((((((((.((((.((((((((((((.(((((((.((............(((((...((((.....))))......)))))......)).))))))))))))))))))).)))).)))))))))...	2	1	1	-55.4	34	20	100	125	50	4	7	42	1	2
	160	136	gma-MIR398d-p5_1ss20AG	TCGTCCTGAGACCACATGAGA	21	759	788	750	1	gp2a	Chr08	-	54889914	54890057	atatgttgaggtagaggggttctacagggTCGTCCCGAGACCACATGAGAatgcatattttatttgcttgtggccttgtatgagaatgctcagctcaTGTGTTCTCAGGTCGCCCCtgctggacttttctctaccacgatacag	36	gma-MIR398d,gma-MIR398c,gma-MIR3522,gso-MIR3522a,mtr-MIR398c,mtr-MIR398b,ath-MIR398c,ath-MIR398b,bra-MIR398,aly-MIR398b,cca-MIR398,cpa-MIR398,cme-MIR398a,hbr-MIR398,rco-MIR398b,lus-MIR398a,lus-MIR398f,tcc-MIR398a,aqc-MIR398b,mdm-MIR398b,mdm-MIR398c,ppe-MIR398a,ppe-MIR398b,ptc-MIR398b,ptc-MIR398c,nta-MIR398,vvi-MIR398c,vvi-MIR398b,bdi-MIR398a,ata-MIR398f,ata-MIR398g,osa-MIR398b,sbi-MIR398,tae-MIR3…	gma-MIR398d	attctacagggtcgtcctgagaccacatgaaacagattcaaaatacaagcatatttgcttgtgaccttttgtgactcagttcaTGTGTTCTCAGGTCGCCCCTGctgaa	gma-MIR398d-p5	tcgtcctgagaccacatgaaa	5'	4238	979.5	0	979.5	775972	0	775972	738569	0	738569	0	y	...(((((.(((((((..(.(((((((((.((.((.((((.((((((((...((((.((((((..((.....)).....))))))))))....)))))))).)))).)).)).))))).))))..)..))))))).)))))...	2	0	0	-63.1	50	16	100	138	5	11	33	47.9	0.9	5
	161	137	hbr-MIR6485-p5_1ss16TC	TTGGATTCCTATATACCCACT	21	4	806	766	1	gp2a	Chr09	-	10248694	10248823	agatctaggatgtagaagatcataacatgaacagcagttTTGGATTCCTATATATCCACTcgtgcggtactttattgtgcgatatatagaagatctatctgtatagatatcatcatctacatctagaaag	1	hbr-MIR6485,	hbr-MIR6485	accTAGGATGTAGAAGAGCATAAcatgagtgattcagcagatttggattcctatatatccactcatgtagtactttatttcattttacga	hbr-MIR6485-p5	ttggattcctatatatccact	5'	4	4	0	4	3224	0	3224	3064	0	3064	0	y	...((((.((((((((.(((.(((...((....((((...((((((.((((((((((((.................))).)))))))))..)))))).)))).))..))).))).))))))))))))...	3	1	2	-33.3	42	18	95	124	17	8	23	34.6	0.7	3
	162	138	gma-miR398c_R-2	TGTGTTCTCAGGTCGCCCC	19	1306	712	673	1	gp2a	Chr02	+	9731052	9731177	ataaggtttatctcagaggagtgaatttgagaacacaaggctggtttgtaattcatattatcatttgttggtatttggtgtgaatctacttTGTGTTCTCAGGTCACCCCtttgagccaacctgtt	34	gma-MIR398d,gma-MIR398c,mtr-MIR398c,mtr-MIR398b,ath-MIR398c,ath-MIR398b,bra-MIR398,aly-MIR398b,cca-MIR398,cpa-MIR398,cme-MIR398a,hbr-MIR398,rco-MIR398b,lus-MIR398a,lus-MIR398f,tcc-MIR398a,aqc-MIR398b,mdm-MIR398b,mdm-MIR398c,ppe-MIR398a,ppe-MIR398b,ptc-MIR398b,ptc-MIR398c,nta-MIR398,vvi-MIR398c,vvi-MIR398b,bdi-MIR398a,ata-MIR398f,ata-MIR398g,osa-MIR398b,sbi-MIR398,tae-MIR398,zma-MIR398a,zma-MIR398…	gma-MIR398c	ttctacagggtcgtcctgagatcacatgaagtagaatataagcagccatatttgcttcttgtctcgtgttctcagctcaTGTGTTCTCAGGTCGCCCCTGctggactatt	gma-miR398c	TGTGTTCTCAGGTCGCCCCTG	3'	1680	840	0	840	604560	0	604560	571818	0	571818	0	y	...(((((...((((((((.((((...(((((((((((((..((((..((..(((...(((((.....)))))..)))))..))))..)))))))))))))..)))).))))))))..)))))...	5	1	1	-52.2	44	16	100	120	5	7	27	38.1	1.1	3
	163			TGTGTTCTCAGGTCGCCCC		1306	712	712	0	gp2a	Chr08	-	54889914	54890057	atatgttgaggtagaggggttctacagggTCGTCCCGAGACCACATGAGAatgcatattttatttgcttgtggccttgtatgagaatgctcagctcaTGTGTTCTCAGGTCGCCCCtgctggacttttctctaccacgatacag	36	gma-MIR398d,gma-MIR398c,gma-MIR3522,gso-MIR3522a,mtr-MIR398c,mtr-MIR398b,ath-MIR398c,ath-MIR398b,bra-MIR398,aly-MIR398b,cca-MIR398,cpa-MIR398,cme-MIR398a,hbr-MIR398,rco-MIR398b,lus-MIR398a,lus-MIR398f,tcc-MIR398a,aqc-MIR398b,mdm-MIR398b,mdm-MIR398c,ppe-MIR398a,ppe-MIR398b,ptc-MIR398b,ptc-MIR398c,nta-MIR398,vvi-MIR398c,vvi-MIR398b,bdi-MIR398a,ata-MIR398f,ata-MIR398g,osa-MIR398b,sbi-MIR398,tae-MIR3…	gma-MIR398c	ttctacagggtcgtcctgagatcacatgaagtagaatataagcagccatatttgcttcttgtctcgtgttctcagctcaTGTGTTCTCAGGTCGCCCCTGctggactatt	gma-miR398c	TGTGTTCTCAGGTCGCCCCTG	3'	4238	2218	1960	258	1683325	1485523	197802	1673286	1485523	187763	0	y	...(((((.(((((((..(.(((((((((.((.((.((((.((((((((...((((.((((((..((.....)).....))))))))))....)))))))).)))).)).)).))))).))))..)..))))))).)))))...	2	0	0	-63.1	50	16	100	138	5	11	33	47.9	0.9	5
	164	139	ath-MIR157d-p3_1ss20AT	TCATCACCTTTCTTTCTCTTTT	22	295	831	831	0	gp2a	Chr11	+	124313	124454	atggaAGATTGAGAGAACTTGAtgatgaagaaacatttttattattcactgcttgctcagtcattttgttttttttatcttttttatccatattatcatcagacgattgtgtttcaTCATCACCTTTCTTTCTCTTTTcact	3	gma-MIR1533,ath-MIR157d,bdi-MIR166e,	ath-MIR157d	gtggagggtgatagtgtggttgcTGACAGAAGATAGAGAGCACtaaggatgctatgcaaaacagacacagatatgtgtttctaattgtatttcatactttaacctcaaagttgatataaaaaaagaaagaaagatagaagagctagaagactatctgcatctctattcctatgtgctctctatgcttctgtcatcacctttctttctctatttctctctac	ath-MIR157d-p3	tcatcacctttctttctctatt	3'	372	370	370	0	302611	302611	0	302611	302611	0	0	y	...(((((..(((((((..((((((((((..................((((......))))...........................(((((..((....))..).)))).))))))))))...)))))))..)))))...	5	1	1	-27.3	22	13	100	136	83	2	9	29.6	0.6	4
	165	140	ath-miR156a-5p_R+3	TGACAGAAGAGAGTGAGCACCCA	23	4	893	853	1	gp2a	Chr01	+	3534544	3534674	aatggagattatggtaagggaggTGACAGAAGAGAGTGAGCACACAtggtactttcttggatgatataaggtttcatgcttgaagctatgcgtGCTTACTCTCTATCTGTCACCccatcaccatctctttc	10	ath-MIR156e,bra-MIR156a,aly-MIR156e,har-MIR156a,cpa-MIR156d,cme-MIR156d,nta-MIR156b,stu-MIR156f,vvi-MIR156e,bdi-MIR156f,	ath-MIR156e	aggaggTGACAGAAGAGAGTGAGCACacatggtggtttcttgcatgcttttttgattagggtttcatgcttgaagctatgtgtgcttactctctctctgtcacccct	ath-miR156a-5p	TGACAGAAGAGAGTGAGCAC	5'	77	5	0	5	4298	0	4298	4100	0	4100	0	y	...(((((...((((...((.((((((((((((((((((((((.((((((...(((..((((((.........)))).)).))))))))).))))))))))))).)))))))))))...)))))))))...	2	1	1	-62.2	48	22	100	125	9	8	20	43.5	1.1	1
	166	141	pvu-miR482-5p_R-1_1ss21CT	GGAATGGGCTGATTGGGAAGT	21	248	779	742	1	gp2a	Chr08	+	777153	777379	aaggagttgggctaagtgatgaatcaagtgtaagatcaaattaacaaagagctgggaatgggagactgaagcaatcagaatttgtgGGAATGGGCTGATTGGGAAGCaatgaaaactcaagcaattgtgtctacattttcttcccaattccgCCCATTCCTATGATTTCTGATGATtcttccctttcctcttatttgttttttgcaatgttcctcaagctattttac	3	pvu-MIR482,gma-MIR482a,gma-MIR482c,	pvu-MIR482	gggatccggagattggagcaatcagaatttgtgGGAATGGGCTGATTGGGAAGCAatgtgtgctggtgcaatgcatttaattTCTTCCCAATTCCGCCCATTCCtatgatctctgatgattctttcctttcct	pvu-miR482-5p	GGAATGGGCTGATTGGGAAGCA	5'	402	335	87	248	263097	69905	193192	253921	69905	184016	0	y	...(((...((((...(((.((((....(((((((.......(((((((((..(((((.(((((...(((...(((((((.(..(((((((((((.((((((((((.((((...((.(((....))).))...))))..))))))))))..)))))))))))..).)))))))..)))))))).)))))))).)))))))))))))..)))).)))))))..)))..	3	1	1	-81.3	81	19	100	222	4	16	56	38.8	0.9	2
	167	142	tcc-MIR395a-p5_1ss19CA	GTTCCCCTGACCACTTCAATA	21	2	800	800	0	gp2a	Chr03	-	10266306	10266434	gcaactggtgttccccagaGTTCCCCTGACCACTTCAATAtgatggatttcatcactttttttagtcagaatctctattaattcctccccaTTGAAGTGTTTGGAGGAACTCccggaatcactggtgaa	16	mtr-MIR395g,aly-MIR395i,cca-MIR395b,cca-MIR395c,cme-MIR395c,cme-MIR395b,lus-MIR395e,tcc-MIR395a,bdi-MIR395p,osa-MIR395c,osa-MIR395o,sbi-MIR395k,zma-MIR395l,zma-MIR395m,zma-MIR395c,pab-MIR395,	tcc-MIR395a	agagagtcagctgtcctctggagttcccctgaccacttcactagaggtttcctggacccttaataggaagaaacctgacctaCTGAAGTGTTTGGGGGAACTCctgttggcacctgacaatgt	tcc-MIR395a-p5	gttcccctgaccacttcacta	5'	793	2	2	0	1600	1600	0	1600	1600	0	0	y	...((..(((((((...(((((((.(..(.(((((((((.(((((.....)))))......(((((.((.....))))))).........))))))))).)..).)))))))..)))).)))..))...	4	0	0	-42.8	27	16	95	123	51	6	18	43.4	0.8	5
	168	143	pvu-miR166a_1ss21CA	TCGGACCAGGCTTCATTCCCA	21	10168	787	749	1	gp2a	Chr02	-	44632800	44632899	gtattgagggGAATGTTGGCTGGCTCGAGGCttttcacaaaggaggttcacagtggatggaactataaggctTCGGACCAGGCTTCATTCCCCtcaaagt	227	pvu-MIR166a,gma-MIR166p,gma-MIR166r,gma-MIR166m,gma-MIR166t,gma-MIR166b,gma-MIR166a,gma-MIR166d,gma-MIR166c,gma-MIR166u,gma-MIR166s,gma-MIR166n,gma-MIR166j,gma-MIR166f,gma-MIR166k,gma-MIR166h,gma-MIR166o,gma-MIR166q,gma-MIR166l,mtr-MIR166g,mtr-MIR166b,mtr-MIR166a,mtr-MIR166c,mtr-MIR166f,mtr-MIR166d,ath-MIR166a,ath-MIR166b,ath-MIR166f,ath-MIR165a,ath-MIR165b,ath-MIR166c,ath-MIR166d,ath-MIR166g,ath…	pvu-MIR166a	atcagtttctactttctaatcatcaacttcttcaaacacatcatatgaatatagctacctaggtgctgttttcttttccaacttcctcatatcttgttcattccttgcaaaggtgaggttgagaggaatgttgtctggctcgaggtcatggaggaggagagttctcagataaactctttcacccaaagtttccaatggaaatttaccctctaacaccaaaatgattcTCGGACCAGGCTTCATTCCCCccacccaacttttgctattttctttctcgtaatcttcatattttgcatgcccccatgcttgtttttgcaggatcagaattttcaactcactacccatcttcttttgttttacctgtaaatatctttataaaggccggtgaaaattataggg…	pvu-miR166a	TCGGACCAGGCTTCATTCCCC	3'	22069	11743.5	0	11743.5	9.12415e+06	0	9.12415e+06	8713359	0	8713359	0	y	...((((((((((((..((((((..(((((((((..........(((((.((.....)))))))..)))))))))..))).))).))))))))))))...	4	1	2	-45.7	34	17	100	94	5	5	21	50	0.9	4
	169	144	gma-MIR166d-p5	GGAATGGTGTCTGGTTCGAGA	21	36	778	778	0	gp2a	Chr07	+	20188893	20189012	aacgagttgaggGGAATGGTGTCTGGTTCGAGAccattcagtctgaagcaaagatcatccatcaccttgagaataccttgagaatgaTCTCGGACCAGGCTTCATTCCccctagcttaaa	105	pvu-MIR166a,gma-MIR166t,gma-MIR166b,gma-MIR166n,gma-MIR166j,gma-MIR166d,gma-MIR166f,gma-MIR166r,gma-MIR166k,gma-MIR166h,gma-MIR166o,gma-MIR166u,gma-MIR166q,gma-MIR166s,mtr-MIR166b,mtr-MIR166a,mtr-MIR166c,mtr-MIR166f,mtr-MIR166g,ath-MIR166d,ath-MIR166c,ath-MIR166g,bna-MIR166d,bna-MIR166f,aly-MIR166c,aly-MIR166d,aly-MIR166g,aly-MIR166b,cpa-MIR166c,cpa-MIR166d,cme-MIR166a,cme-MIR166e,cme-MIR166g,cme…	gma-MIR166d	aggagttgaggggaatggtgtctggttcgagaccattcttctgaagcaaagatcatcatcatcacccttgagaatgatcTCGGACCAGGCTTCATTCCCCctagctcaaa	gma-MIR166d-p5	ggaatggtgtctggttcgaga	5'	1155221	36	36	0	28008	28008	0	28008	28008	0	0	y	...(((((..((((((((..(((((((((((((.(((((.((((.......))))...........(..((.....))..)))))).)))))))))))))..))))))))..)))))...	4	0	0	-52.5	31	19	100	114	42	3	10	46.7	0.9	2
	170	145	ppt-MIR1023a-p5_1ss19TA	GAAGAGAATTGGAGAGAGA	19	7	713	713	0	gp2a	Chr04	+	38390102	38390224	gagagggagaGAAGAGAATTGGAGAGAGAgagagaaaaagaagaaaatgaaaggcactggtgaaagcttctgttggtgtttttttttttaaaaacacgctgttacagttcttttaaacctggc	1	ppt-MIR1023a,	ppt-MIR1023a	gggagcgattggaccaccttgcagtttcatggcACACTCTCTCCATTTCTCTACcgttcatgcagcggttgatcgattgggttgctggttgattgatcgatcgatggtcaggagttggaAGAGAATTGGAGAGAGTGCATtgtgaattgcggggttgacgaggcggaggg	ppt-MIR1023a-p5	gaAGAGAATTGGAGAGAGT	5'	7	7	7	0	4991	4991	0	4991	4991	0	0	y	...(((.....((((((((((..((.((.........................(((..(((....)))..)))..((((((((......)))))))).)).)).))))))))))...)))...	3	1	1	-27.1	17	14	94	117	70	3	13	38.2	0.6	5
	171	146	bra-miR395a-5p_L+1R-2	AGTTCCTCTGAGCACTTCAT	20	68	743	704	1	gp2a	Chr03	+	10250834	10250973	aaatgttggttgtctcctggAGTTCCTCTGAGCACTTCACacttggggctatagttctattcattgttaccctttagattgaatagttcttatcaactaagtgaagtgtttgggggaacttttgggtgcaactaatacaa	15	ath-MIR395a,ath-MIR395e,bna-MIR395b,bna-MIR395c,bna-MIR395a,bra-MIR395c,bra-MIR395b,bra-MIR395d,bra-MIR395a,aly-MIR395g,aly-MIR395e,ptc-MIR395c,ptc-MIR395g,ptc-MIR395d,ptc-MIR395j,	bra-MIR395a	atgtctcctagaGTTCCTCTGAGCACTTCATTGggtatacaatttcttatgaagattacccaCTGAAGTGTTTGGGGGAACTCctggacccat	bra-miR395a-5p	GTTCCTCTGAGCACTTCATTG	5'	70	35	0	35	26013	0	26013	24647	0	24647	0	y	...((((((((((..((..(((((((((..((((((((((..((((......((..(((((((...(((.....)))..)))))))..))......))))))))))))))..)))))))))..))..))))))))))...	4	0	0	-59.8	47	18	100	134	5	7	35	39.3	1.1	2
	172	147	gma-miR394a-5p_1ss12TA	TTGGCATTCTGACCACCTCC	20	4	709	684	1	gp2a	Chr06	-	30570239	30570328	acacagagcccgtTTGGCATTCTGGCCACCTCCaaactgcatgctttgtgacacaatggaggtggacagaatgccaaaatgtctatggaa	50	gma-MIR394e,gma-MIR394d,gma-MIR394g,gma-MIR394f,gma-MIR394b,gma-MIR394a,gma-MIR394c,ahy-MIR394,ath-MIR394b,ath-MIR394a,bna-MIR394b,bna-MIR394a,aly-MIR394b,aly-MIR394a,cca-MIR394,cpa-MIR394b,cpa-MIR394a,cme-MIR394a,cme-MIR394b,mes-MIR394c,mes-MIR394a,mes-MIR394b,ssl-MIR394,lus-MIR394a,lus-MIR394b,ghr-MIR394b,ghr-MIR394a,tcc-MIR394b,tcc-MIR394a,mdm-MIR394b,mdm-MIR394a,ppe-MIR394a,ppe-MIR394b,csi-MI…	gma-MIR394c	cagagtttcTTGGCATTCTGTCCACCTCCacttccactttcagttccatggatctctctctctttttggccctatctacgtactcggaggtggacatactgccaatagag	gma-miR394a-5p	TTGGCATTCTGTCCACCTCC	5'	4	2	0	2	1418	0	1418	1368	0	1368	0	y	.((.(((.(...((((((((((((.(((((((((...(((((.....))).))...))))))))).))))))))))))..)))).))...	2	0	0	-41.6	32	19	100	86	5	6	17	48.9	0.9	1
	173	148	gma-miR395a_R+2_1ss18AG	CTGAAGTGTTTGGGGGAGCTCCT	23	3	890	850	1	gp2a	Chr02	-	15107246	15107359	tacttcaggttttccctagagttcccttgaacgcttcattgagggttctatcatcatatcaaaagataatccataCTGAAGTGTTTGGGGGAACTCCTggtgatacttgaaatt	42	gma-MIR395b,bna-MIR395a,bna-MIR395b,bna-MIR395c,bra-MIR395d,bra-MIR395c,bra-MIR395a,bra-MIR395b,aly-MIR395g,mes-MIR395c,rco-MIR395d,rco-MIR395c,tcc-MIR395a,mdm-MIR395d,mdm-MIR395h,mdm-MIR395g,ppe-MIR395e,ppe-MIR395d,ppe-MIR395i,ppe-MIR395h,ppe-MIR395g,ppe-MIR395c,ptc-MIR395c,ptc-MIR395g,ptc-MIR395b,ptc-MIR395i,ptc-MIR395j,ptc-MIR395d,sly-MIR395b,vvi-MIR395c,vvi-MIR395h,vvi-MIR395a,vvi-MIR395m,vvi…	gma-MIR395b	tccctagagtttccctgaacacttcattaaagggctttattgaaatataatccaaagttagtctataCTGAAGTGTTTGGGGGAACTCctggtga	gma-miR395a	CTGAAGTGTTTGGGGGAACTC	3'	3	1.5	0	1.5	1335	0	1335	1275	0	1275	0	y	...(((((((.(..((..(((((((((..(((((((((....((((..((((............))))))))....)))))))))..)))))))))..))..).)))))))...	4	0	0	-48.3	36	18	100	108	12	6	24	39.5	1.1	5
	174			CTGAAGTGTTTGGGGGAGCTCCT		3	890	850	1	gp2a	Chr03	-	10180857	10180961	catgtgtccccaagaGTTCCCCTTAACGCTTCATTgaggactttgtttaggtccactttcactactcctcaCTGAAGTGTTTGGGGGAGCTCCCggtggcgcttg	73	gma-MIR395b,gma-MIR395c,gma-MIR395a,ath-MIR395b,ath-MIR395c,bna-MIR395b,bna-MIR395c,bna-MIR395a,bna-MIR395f,bna-MIR395d,bra-MIR395d,bra-MIR395c,bra-MIR395a,bra-MIR395b,aly-MIR395g,aly-MIR395b,aly-MIR395c,cme-MIR395e,cme-MIR395f,cme-MIR395d,cme-MIR395a,mes-MIR395c,rco-MIR395d,rco-MIR395c,rco-MIR395b,rco-MIR395a,lus-MIR395d,lus-MIR395b,lus-MIR395c,lus-MIR395a,tcc-MIR395a,mdm-MIR395d,mdm-MIR395h,mdm…	gma-MIR395a	tcaggttttccctagagttcccctgaacgcttcattaaagggctttattatcatatagtcccaagttagtccataCTGAAGTGTTTGGGGGAACTCccggtgatacttga	gma-miR395a	CTGAAGTGTTTGGGGGAACTC	3'	39	4.5	2	2.5	3997	1848	2149	3898	1848	2050	0	y	...(((((.((..(((((((((..(((((((((.((((((....((..(((....)))..))...)))))).)))))))))..)))))))))..)).)))))...	4	0	0	-51.7	36	17	100	99	4	6	23	52.4	0.9	3
	175	149	gma-MIR397a-p3_1ss12CT	TCGACACTGCATTCAATCATG	21	13	769	769	0	gp2a	Chr02	+	39098853	39098978	gtccccatattagagaaacaTCATTGAGTGCAGCGTTGATGaagtttctgtctcacttgtgttctcaggtacaagaaattgtcaTCGACACTGCATTCAATCATGtttttctggcaatatgggatt	24	gma-MIR397b,gma-MIR397a,mtr-MIR397,ath-MIR397a,bna-MIR397b,bna-MIR397a,aly-MIR397a,aly-MIR397b,cme-MIR397,rco-MIR397,ssl-MIR397,lus-MIR397b,tcc-MIR397,mdm-MIR397b,mdm-MIR397a,ppe-MIR397,csi-MIR397,ptc-MIR397a,nta-MIR397,vvi-MIR397a,bdi-MIR397a,osa-MIR397a,sbi-MIR397,pab-MIR397,	gma-MIR397a	agagaaacaTCATTGAGTGCAGCGTTGATGaagtttcactctcatctcaggtagatgcttaatttatagtgttattgtcatcgacactgcactcaatcatgtttttct	gma-MIR397a-p3	tcgacactgcactcaatcatg	3'	77	13	13	0	9997	9997	0	9997	9997	0	0	y	...((((((((((((((((((.(((((((((((.(((((((((((((((.....(((((......)))))...))))))).)))))))).))))))))))).)))))))))))...)))))))...	2	0	0	-58.8	49	19	100	120	6	5	16	39.7	1.2	2
	176	150	hbr-MIR6485-p5_1ss21TC	CAGATTTGGATTCCTATATACC	22	4	842	804	1	gp2a	Chr03	+	31098542	31098621	tcagcagCAGATTTGGATTCTTATATACCcacttgtgttgtacttcattgtgtgatatatagaaaatccattggtgtaaa	1	hbr-MIR6485,	hbr-MIR6485	accTAGGATGTAGAAGAGCATAAcatgagtgattcagcagatttggattcctatatatccactcatgtagtactttatttcattttacga	hbr-MIR6485-p5	cagatttggattcctatatatc	5'	6	6	0	6	5062	0	5062	4832	0	4832	0	y	...(((.(((...((((((.(((((((..(((..(((........)))...))).)))))))..))))))))).)))...	3	3	2	-16.9	25	16	100	74	8	5	16	33.8	0.6	6
	177	151	gma-MIR171d-p5_1ss13GC	ATTGTGCTATTGCCTCGGTTCACT	24	3	902	902	0	gp2a	Chr02	-	22138310	22138428	attatgatgcaccATTGTGCTATTGCCTCGGTTCACTcatacctcaaaacactcttcatcttttttcctttttgggttttTGATTGAGCCGTGTCAATATCccaatgctacttcatctt	4	gma-MIR171d,ath-MIR170,aly-MIR170,stu-MIR171c,	gma-MIR171d	agccattgtgctattggctcggttcactcagacacaaaacaaccatatcacaacatttgtggttttcgtttttgaatcttTGATTGAGTCGTGTCAATATCtcactgcta	gma-MIR171d-p5	attgtgctattggctcggttcact	5'	203	5	5	0	4210	4210	0	4210	4210	0	0	y	...((((.....(((((...(((((...(((((((.(((.(((.(((((....................))))))))...))).)))))))...)))))...))))).....))))...	6	0	0	-25.5	32	17	100	113	20	6	29	38.7	0.6	7
	178	152	gma-miR5786_R+1_1ss1TC	CGTCGCAGGATAGAGGGCACTG	22	2	832	832	0	gp2a	Chr04	+	2821164	2821280	ataaggggatgagagaatgtCGTCGCAGGATAGAGGGCACTGcctgtgattcacgaatgcagacatgtttatagccagtgtctctattttccgacaatattctcttcaacctctgtc	1	gma-MIR5786,	gma-MIR5786	gagagagtctTGTCGCAGGATAGAGGGCACTgggtatggcatgatgatgcatgcaaaaatatattatgtgtgctgaaatcataattaagcatgtatttataaatatagctagtgtccctgtcttgcgacaagattctctg	gma-miR5786	TGTCGCAGGATAGAGGGCACT	5'	2	2	2	0	1664	1664	0	1664	1664	0	0	y	...(((((.(((((((((((.((((.(..(((((((.(((((.((((((.........(((....))))))))).))))))))))))..).)))).))))))))).)).)))))...	4	1	1	-47.3	42	17	100	111	4	8	23	45.3	0.9	5
	179	153	gma-miR171j-5p	TATTGGCCTGGTTCACTCAGA	21	3146	790	790	0	gp2a	Chr03	+	50557349	50557509	actatatgaagtagttattgtgaTATTGGCCTGGTTCACTCAGAcatcatctgtatcacacagttctgtccttgccctacaaacaacaacattgtaactttgtgtgtgttgtgttcggtttgaTTGAGCCGTGCCAATATCTCagtgcttcttcatgtttc	49	gma-MIR171j,mtr-MIR171d,mtr-MIR171c,lja-MIR171a,ath-MIR171a,ath-MIR170,ath-MIR171b,bna-MIR171g,bna-MIR171f,bna-MIR171c,bna-MIR171a,bna-MIR171b,aly-MIR171a,aly-MIR170,aly-MIR171b,cme-MIR171f,mes-MIR171h,mes-MIR171j,mes-MIR171i,rco-MIR171d,rco-MIR171f,lus-MIR171e,lus-MIR171b,lus-MIR171c,tcc-MIR171h,aqc-MIR171a,aqc-MIR171d,mdm-MIR171c,ppe-MIR171f,ptc-MIR171f,ptc-MIR171i,sly-MIR171a,nta-MIR171c,stu-M…	gma-MIR171j	atgaagtagttattgtgaTATTGGCCTGGTTCACTCAGAcatgtataccacggcacggttgtgtccttgctagaaagatttaaaacaaaatacatgttgtgattgtggttttgggttTGATTGAGCCGTGCCAATATCtcagtgctatttcat	gma-miR171j-5p	TATTGGCCTGGTTCACTCAGA	5'	3418	3381	3260	121	2661960	2566091	95869	2657999	2566091	91908	0	y	...((((((((.((.(((((.(((((((((..((((((.((.((((....((((.....))))...))))...(((..((..((((((((((.........)))).))))))))..)))..)).))))))..))))))))).))))))).))))))))...	4	0	0	-55.2	32	17	85	155	80	5	11	40.4	0.8	4
	180	154	mtr-miR164d_1ss13GA	TGGAGAAGCAGGACACATGCT	21	7	804	764	1	gp2a	Chr10	+	40707419	40707519	tagaagagactgaaccacgaTGGAGAAGCAGGACACCTGCTtgatttgtttaagttttaaagcatgtgccctgcttctccagcgtggttcaatctcttggc	10	mtr-MIR164d,mes-MIR164d,rco-MIR164d,gra-MIR164a,tcc-MIR164c,ppe-MIR164d,ptc-MIR164f,nta-MIR164c,stu-MIR164,vvi-MIR164b,	mtr-MIR164d	cacgtTGGAGAAGCAGGGCACATGCTtgattttatcaaagttctgagcatgtgctcttgctctccatcatgg	mtr-miR164d	TGGAGAAGCAGGGCACATGCT	5'	7	3.5	0	3.5	2814	0	2814	2674	0	2674	0	y	...((((((.(((((((((.((((((((((((.(((.((((((((((....)))))...))))).))).)))))))))))).))))))))).))))))...	2	0	0	-57.5	40	19	100	95	4	5	11	46.5	1.2	2
	181	155	gma-MIR1510b-p3_1ss8AT	TTGTTTTTCCTATTCCACCAAT	22	8938	826	826	0	gp2a	Chr04	+	14475211	14475319	ttggattttatgaaatTGGAGGATTAGGTAAAACAACaaccgctgtaaaatctcatctccattatagttagttgTTGTTTTTCCTATTCCACCAATttcatgtatcact	10	gma-MIR1510b,gma-MIR1510a,gso-MIR1510b,gso-MIR1510a,mtr-MIR1510a,mtr-MIR1510b,mtr-MIR2089,pgi-MIR2118,sly-MIR482d,stu-MIR482c,	gma-MIR1510b	tttatggaagtggAGGGATAGGTAAAACAACTACTtctgtaaaagtaattgttatagttagtTGTTGTTTTACCTATTCCACCaattccatcta	gma-MIR1510b-p3	TTGTTTTACCTATTCCACCaat	3'	24091	14646	14619	27	11887525	11865610	21915	11886579	11865610	20969	0	y	...(((..(((((((((((.(((.((((.(((((((((((.(((((((.............)))))))..))))))))))).)))).))).))))))))))).)))...	2	0	0	-42.7	39	18	100	103	13	5	12	32.1	1.2	3
	182	156	pvu-miR166a_1ss21CG	TCGGACCAGGCTTCATTCCCG	21	2736	784	749	1	gp2a	Chr01	-	40973322	40973451	ttcgcattcatcaaaagttcagggGAATGTCATCTGGTTCGAGATcattcattcattctaatccatctcaaacacagactttttccgagtgattTCGGACCAGGCTTCATTCCCCcgagctgcatgctca	167	pvu-MIR166a,gma-MIR166b,gma-MIR166d,gma-MIR166c,gma-MIR166n,gma-MIR166f,gma-MIR166o,gma-MIR166q,gma-MIR166p,gma-MIR166a,gma-MIR166j,gma-MIR166h,gma-MIR166r,gma-MIR166l,gma-MIR166k,mtr-MIR166g,mtr-MIR166a,mtr-MIR166c,mtr-MIR166f,ath-MIR166a,ath-MIR166c,ath-MIR166d,ath-MIR166f,ath-MIR166b,ath-MIR166e,ath-MIR165a,ath-MIR165b,bna-MIR166d,bna-MIR166e,bna-MIR166b,bna-MIR166a,bna-MIR166c,bna-MIR166f,aly…	pvu-MIR166a	atcagtttctactttctaatcatcaacttcttcaaacacatcatatgaatatagctacctaggtgctgttttcttttccaacttcctcatatcttgttcattccttgcaaaggtgaggttgagaggaatgttgtctggctcgaggtcatggaggaggagagttctcagataaactctttcacccaaagtttccaatggaaatttaccctctaacaccaaaatgattcTCGGACCAGGCTTCATTCCCCccacccaacttttgctattttctttctcgtaatcttcatattttgcatgcccccatgcttgtttttgcaggatcagaattttcaactcactacccatcttcttttgttttacctgtaaatatctttataaaggccggtgaaaattataggg…	pvu-miR166a	TCGGACCAGGCTTCATTCCCC	3'	9138	5813.5	6	5807.5	4.49301e+06	5222	4.48779e+06	4.30747e+06	5222	4.30225e+06	0	y	...((((........(((((.((((((((...((((((((((((((((((....................................))))))))))))))))))...)))))))).)))))..))))...	6	0	0	-48.104	35	18	100	124	36	3	18	44.6	0.8	3
	183	157	gma-miR169a_1ss1CA	AAGCCAAGGATGACTTGCCGG	21	23	799	799	0	gp2a	Chr09	-	35541651	35541846	tttgagaagtccctttggtctaagagtctttcatggagaggttgaaagtggaatgAAGCCAAGGATGACTTGCCGGcattgatttcctaccaaactatagcaagttaggtggtttcatttcctggtttttccGGCAGGTTATCTTTGGCtatatttcgcttttttcctctcatgtgagactctcatgactttctct	28	gma-MIR169v,gma-MIR169s,gma-MIR169f,mtr-MIR169d,cme-MIR169h,cme-MIR169l,cme-MIR169q,cme-MIR169s,rco-MIR169b,rco-MIR169a,ppe-MIR169c,ppe-MIR169a,ppe-MIR169b,ptc-MIR169e,ptc-MIR169g,ptc-MIR169p,ptc-MIR169d,ptc-MIR169h,ptc-MIR169s,sly-MIR169c,vvi-MIR169s,vvi-MIR169n,vvi-MIR169w,vvi-MIR169q,vvi-MIR169m,vvi-MIR169p,sbi-MIR169e,zma-MIR169p,	gma-MIR169f	gaacttgcacgaagaggcagagagtgtagtgCAGCCAAGGATGACTTGCCGGcattagccaagtgaatgagcatcatatatatatatatatatatatatatatatatgactcatgttcttgtcggcaagttggccttggctatattggactctcttcttttcatgtaagt	gma-miR169a	CAGCCAAGGATGACTTGCCGG	5'	66	22	19	3	17573.5	15137.5	2436	17453.5	15137.5	2316	0	y	...(((((........((((..(((((((..(((.((((((..(((((((((((..((((((((((((((((((((...(((....(((((.((((......)))).)))))..))).............))))))))))))))))))))..)))))))))))..)))))))))..)))))))...))))))))).	0	0	0	-89.1	56	20	100	192	54	6	26	41.8	1.1	1
	184	158	gma-miR319g_L+1R+1_1ss22TA	TTTGGACTGAAGGGAGCTCCTACT	24	255	903	903	0	gp2a	Chr09	+	29963488	29963595	agttgtgaaagctgcagaaatggGAGTTCTTTGCAGCCCAAAGCttccaagcacaagttgctttggtTTTGGACTGAAGGGAGCTCCTACTtcttcactttcccatat	11	gma-MIR319l,gma-MIR319p,mtr-MIR319c,ath-MIR159c,aly-MIR159c,lus-MIR319b,tcc-MIR319,csi-MIR319,vvi-MIR319e,atr-MIR319b,atr-MIR319d,	gma-MIR319l	tgaaaggtgcagaaataggagttcccttgcagcccaaaacaccctgcatgaactacttcatgttgttTTGGACTGAAGGGAGCTCCTTCttcttcactttca	gma-miR319g	TTGGACTGAAGGGAGCTCCTTC	3'	1126	273	252	21	237564	220481	17083	236809	220481	16328	0	y	...((.(((((.((.((((.(((((((((..(.(((.((((((((...(((((.....))))).)))))))).))).)..))))))))).)))).))))))).))...	4	0	0	-43.9	39	17	100	102	5	8	19	45.4	0.9	4
	185	159	gma-miR166a-5p_L-1R+1	GAATGTTGTCTGGCTCGAGGA	21	1852	786	709	2	gp2a	Chr02	-	44632800	44632899	gtattgagggGAATGTTGGCTGGCTCGAGGCttttcacaaaggaggttcacagtggatggaactataaggctTCGGACCAGGCTTCATTCCCCtcaaagt	227	pvu-MIR166a,gma-MIR166p,gma-MIR166r,gma-MIR166m,gma-MIR166t,gma-MIR166b,gma-MIR166a,gma-MIR166d,gma-MIR166c,gma-MIR166u,gma-MIR166s,gma-MIR166n,gma-MIR166j,gma-MIR166f,gma-MIR166k,gma-MIR166h,gma-MIR166o,gma-MIR166q,gma-MIR166l,mtr-MIR166g,mtr-MIR166b,mtr-MIR166a,mtr-MIR166c,mtr-MIR166f,mtr-MIR166d,ath-MIR166a,ath-MIR166b,ath-MIR166f,ath-MIR165a,ath-MIR165b,ath-MIR166c,ath-MIR166d,ath-MIR166g,ath…	gma-MIR166l	tttccttgcaaaggtgaggttgagaGGAATGTTGTCTGGCTCGAGGtcatggaggaggagagtactcagatgagtgaaagtttccaatggaaatttaccctcttaacaccaaaaaaaaaaaaaaaattgattctgggaccaggcttcatttcccccatccaacttttgttttttattcc	gma-miR166a-5p	GGAATGTTGTCTGGCTCGAGG	5'	22069	1696	0	1696	1.33717e+06	0	1.33717e+06	1207265	0	1207265	0	y	...((((((((((((..((((((..(((((((((..........(((((.((.....)))))))..)))))))))..))).))).))))))))))))...	4	1	2	-45.7	34	17	100	94	5	5	21	50	0.9	4
	186	160	stu-miR156f-3p_L+1R-1	GCTCACTTCTCTTTCTGTCAAT	22	4	820	781	1	gp2a	Chr03	-	37310174	37310297	aacacacgctagaggcTGACAGAAGAGAGTGAGCACAtgctgatagtgattgtatgagagcatacagttgcgggtgtgtGCTCACTTCTCTTTCTGTCAGTttcttctttttttggtgtgtttt	32	gma-MIR156q,gma-MIR156s,mtr-MIR156j,ath-MIR156g,bna-MIR156e,aly-MIR156g,cca-MIR156b,har-MIR156a,hci-MIR156a,cpa-MIR156d,cme-MIR156d,mes-MIR156a,mes-MIR156d,ama-MIR156,lus-MIR156g,ghr-MIR156c,mdm-MIR156ad,mdm-MIR156ae,sly-MIR156e,nta-MIR156b,nta-MIR156f,stu-MIR156f,vvi-MIR156e,bdi-MIR156f,ata-MIR156a,osa-MIR156b,osa-MIR156l,sbi-MIR156f,zma-MIR156f,zma-MIR156g,ppt-MIR156b,smo-MIR156a,	stu-MIR156f	CTGACAGAAGAGAGTGAGCAtacacatataattatataaatatttttacttaattttcttgatatatattgtatatataattttgcgagtgCTCACTTCTCTTTCTGTCAATC	stu-miR156f-3p	CTCACTTCTCTTTCTGTCAATC	3'	2472	2	0	2	1640	0	1640	1562	0	1562	0	y	...((((((((((..((((((((((((((((((((((..((....(..((((((((....))))))))..).))..)))))))))).))))).)))))))..))).........)))))))...	1	1	2	-64.2	43	21	100	118	4	7	28	43.5	1.2
	187			GCTCACTTCTCTTTCTGTCAAT		4	820	787	1	gp2a	Chr09	-	14174625	14174713	aaatTGACAGAAGAGAGTGAGCACAcagaggcacctggtatagttatatgctgttacttttgcgtGCTCACTTCTCTTTCTGTCAACtt	37	gma-MIR156q,gma-MIR156s,mtr-MIR156j,ath-MIR156g,bna-MIR156e,aly-MIR156g,cca-MIR156b,har-MIR156a,hci-MIR156a,cpa-MIR156d,cme-MIR156d,mes-MIR156a,mes-MIR156d,dpr-MIR156a,lus-MIR156g,ghr-MIR156d,ghr-MIR156c,mdm-MIR156ae,mdm-MIR156ad,sly-MIR156e,nta-MIR156b,nta-MIR156f,stu-MIR156f,vvi-MIR156a,vvi-MIR156e,bdi-MIR156g,bdi-MIR156f,ssp-MIR156,osa-MIR156l,sbi-MIR156f,sbi-MIR156e,zma-MIR156b,zma-MIR156f,zm…	stu-MIR156f	CTGACAGAAGAGAGTGAGCAtacacatataattatataaatatttttacttaattttcttgatatatattgtatatataattttgcgagtgCTCACTTCTCTTTCTGTCAATC	stu-miR156f-3p	CTCACTTCTCTTTCTGTCAATC	3'	2423	2	0	2	1640	0	1640	1574	0	1574	0	y	...(((((((((((((((((((((.((((((.....((((((....))))))....)))))).)))))))).)))).)))))))))...	1	1	2	-42.2	33	20	100	83	4	4	13	41.6	1.1	1
	188	161	cme-miR156a_L+1R+1	TTGACAGAAGAGAGTGAGCACC	22	2	763	723	1	gp2a	Chr01	+	4120121	4120235	ctatttggacagaaaTTGACAGAAGAGAGTGAGCACAaagaggcatatgatataactctatatcactgcttttgtgtgctcactactctttctgtcggttttcagtgccagaaaa	1	cme-MIR156d,	cme-MIR156d	tggataattTGACAGAAGAGAGTGAGCACccagaggcagttgctataaagtgtataccaatacttttgcgtgctcacttctctctctgtcagattcgttaa	cme-miR156a	TGACAGAAGAGAGTGAGCAC	5'	2	1	0	1	763	0	763	723	0	723	0	y	...(((((((.((((..((((((((((((((((((((.(((((((..(((((((....))))))).))))))).)))))))))).))))).)))))..))))..)).)))))...	1	1	2	-53	45	20	100	109	4	7	15	39.1	1.2	2
	189	162	ppe-MIR156b-p3	GCTCTCTCTTCTTCTGTCATC	21	2	806	770	1	gp2a	Chr08	-	62077563	62077651	tgtTGACAGAAGAGAGAGAGCACaacccgagaatggttaaaggagtttttgcctttgttgggagtgtGCTCTCTCTTCCTCTGTCATCa	12	ahy-MIR156c,ahy-MIR156a,ath-MIR156j,ath-MIR156h,aly-MIR156h,dpr-MIR156a,lus-MIR156d,ppe-MIR156b,vvi-MIR156a,sbi-MIR156e,zma-MIR156k,smo-MIR156c,	ppe-MIR156b	tgtTGACAGAAGAAAGAGAGCACaacccgccattggccaaagagatcttcgccactgttgggagtgtgctctctcttcttctgtcatca	ppe-MIR156b-p3	gctctctcttcttctgtcatc	3'	40	2	0	2	1612	0	1612	1540	0	1540	0	y	.(.(((((((.(((((((((((((.(((((.((.(((.............))).)).)))))..)))))))))))))..))))))).).	3	1	1	-44.4	31	19	100	87	13	5	12	46.1	1.1	1
	190	163	gma-MIR319o-p5_1ss18AG	TATCTGCTGACTCATTCGTAC	21	26	799	799	0	gp2a	Chr09	-	8523545	8523741	gagaaagagtgaaggagttccttcagtcctggcaaaggtatggagggttgctgaagTATCTGCTGACTCATTCGTACacacacagtagggattattcataagaggtgtgtttggctacttgtgtgaatgaatgaagcaggagatattttgcatcctgtctcttttgcttggactgaagggaatcccttcaattcttt	3	gma-MIR319o,gma-MIR319d,gma-MIR319i,	gma-MIR319o	gagagtgaaggagcttccttcagcccatgcatggattcaagggattaaagggttgctggagtatctgctgactcattcatacacacacagtacgtagtgctttcaaattgctagtgtaattgtgtgaatgaagcaggtgatattttgcacccctcttttctctgtgctTGGACTGAAGGGGAGCTCCTTCtttct	gma-MIR319o-p5	tatctgctgactcattcatac	5'	35	35	35	0	27722	27722	0	27722	27722	0	0	y	...((((((((((((..((((((((((((..(((((((...((((((.(((.(((((((((.(((..((((((((.((((((.(((((....((..((((.....))))..)).))))))))))).))))))))..))).)))))))))))).))).))))))))))..))))))))))))...)))))).))))))	4	0	0	-90.5	77	17	100	194	5	13	35	43.1	1.1	4
	191	164	gma-miR396a-5p_1ss21GA	TTCCACAGCTTTCTTGAACTA	21	161	784	748	1	gp2a	Chr03	-	38951465	38951605	tcatggccctctttgtattcTTCCACAGCTTTCTTGAACTGcatccatagagttcctttgcatgcatgccatggcactcttgctcccacaccttgttttgcggttcaataaagctgtgggaagatacagatagggtcaaca	29	gma-MIR396e,gma-MIR396h,gma-MIR396j,mtr-MIR396c,cme-MIR396e,dpr-MIR396,tcc-MIR396a,mdm-MIR396c,mdm-MIR396d,mdm-MIR396e,mdm-MIR396g,mdm-MIR396f,mdm-MIR396a,ppe-MIR396b,ppe-MIR396a,csi-MIR396a,csi-MIR396b,ptc-MIR396f,sly-MIR396a,nta-MIR396a,vvi-MIR396c,vvi-MIR396a,bdi-MIR396c,bdi-MIR396d,osa-MIR396a,sof-MIR396,sbi-MIR396b,zma-MIR396b,pab-MIR396a,	gma-MIR396h	gaatggtctttttcgtgatcTTCCACAGCTTTCTTGAACTGtgttgtgtgaggtttctccaagtgaaggtttaagatcccttatgcaacataaattctttgagcacaATTCAAGATAGCTGTGGAAAAtcactgagatgatctcgttc	gma-miR396a-5p	TTCCACAGCTTTCTTGAACTG	5'	300	151	0	151	118648	0	118648	113422	0	113422	0	y	...(((((((.(((((((..((((((((((((.((((((((((.....(((((.((...(((....)))...)).))))).......((.....))..)))))))))).))))))))))))..))))))).)))))))...	2	0	0	-64	36	20	100	135	55	3	8	46.1	1	1
	192	165	mtr-MIR399q-p5_1ss11CT	GGGCATATCTTCTTTGGCA	19	47	704	704	0	gp2a	Chr03	+	43952951	43953079	agcgaaccagttacaGGGCATATCTTCTTTGGCAcatgctcgagtctctcgacgacaacctatttggtttttgtacgaggtttcagttctggacgtgcCAAAGGAGAGTTGCCCTGCAACtcattcttg	24	mtr-MIR399q,ath-MIR399b,aly-MIR399b,cme-MIR399d,cme-MIR399e,cme-MIR399g,lus-MIR399b,tcc-MIR399a,mdm-MIR399i,mdm-MIR399j,mdm-MIR399a,mdm-MIR399c,mdm-MIR399b,ppe-MIR399a,ptc-MIR399h,vvi-MIR399c,vvi-MIR399i,osa-MIR399d,sbi-MIR399d,sbi-MIR399i,sbi-MIR399c,zma-MIR399i,zma-MIR399j,zma-MIR399e,	mtr-MIR399q	gtaagcaaatcattcaaagggcatatctcctttggcaggtataatgggtggttgctagtttattttacatctatattaaaattttatgtgtttatttatcaaataaaaaataaaaaaaactatcatggtaaacaactTGCCAAAGGAGAGCTGCTCTTtgagtgtttagcttag	mtr-MIR399q-p5	gggcatatctcctttggca	5'	143	91	91	0	62306	62306	0	62306	62306	0	0	y	...(((..((((.(((((((..(((((((((((((...........(((((((((.((((.....)))).)))).))))).((((....)))).)))))))))))))..))))))).))))..)))...	4	0	0	-55.6	27	17	100	123	59	3	10	48.1	0.9	2
	193	166	gma-MIR398d-p5	GGGTCGTCCTGAGACCACATG	21	288	786	752	1	gp2a	Chr06	-	29983283	29983410	acatggtagagggttctacaGGATCGTCCTGAGACCACATGaaccagattcagaagacaatgatacttgtttctgctctcatctcgTGTGTTCTCAGGTCGCTtctgttgaacttttctctaccacga	29	gma-MIR398d,gma-MIR3522,gma-MIR398c,gso-MIR3522a,mtr-MIR398c,mtr-MIR398b,cca-MIR398,cpa-MIR398,cme-MIR398a,rco-MIR398b,lus-MIR398a,tcc-MIR398a,aqc-MIR398b,mdm-MIR398c,mdm-MIR398b,ppe-MIR398a,ptc-MIR398c,ptc-MIR398b,nta-MIR398,vvi-MIR398b,vvi-MIR398c,bdi-MIR398a,ata-MIR398g,ata-MIR398f,osa-MIR398b,sbi-MIR398,tae-MIR398,zma-MIR398b,zma-MIR398a,	gma-MIR398d	attctacagggtcgtcctgagaccacatgaaacagattcaaaatacaagcatatttgcttgtgaccttttgtgactcagttcaTGTGTTCTCAGGTCGCCCCTGctgaa	gma-MIR398d-p5	gggtcgtcctgagaccacatg	5'	413	166.5	6.5	160	129862	4699.5	125162	124360	4699.5	119660	0	y	...(((((((((((((.((((((.((.(((((((.(((((((...(((..((((.(((((......))))))))).)))....))))))).))))))).)).)))))).)))))...))))))))...	2	0	0	-56.7	47	18	100	122	6	8	22	45.3	1	3
	194			GGGTCGTCCTGAGAC		7	537	537	0	gp3a					attctacagggtcgtcctgagaccacatgaaacagattcaaaatacaagcatatttgcttgtgaccttttgtgactcagttcaTGTGTTCTCAGGTCGCCCCTGctgaa	17	gma-MIR398d,mtr-MIR398a,ahy-MIR398,tcc-MIR398b,csi-MIR398,nta-MIR398,bdi-MIR398a,osa-MIR398a,	gma-MIR398d	attctacagggtcgtcctgagaccacatgaaacagattcaaaatacaagcatatttgcttgtgaccttttgtgactcagttcaTGTGTTCTCAGGTCGCCCCTGctgaa	gma-MIR398d-p5	gggtcgtcctgagac	5'	17	12	7	5	6954	3759	3195	6754	3759	2995	0	y	.(((..(((((.((.(((((((.((((((((..((...(((((((((((((....))))))))...)))))...))...)))))))).))))))).)).)))))..)))	2	0	0	-50.6	40	18	100	108	4	7	24	44	1.1	3
	195	167	ath-miR396b-5p_R+1	TTCCACAGCTTTCTTGAACTTT	22	328	829	790	1	gp2a	Chr03	+	38943312	38943442	ctcaagtcctggtcatgcttTTCCACAGCTTTCTTGAACTTCttctgcatcttatatctctccgcctccaggattttaagccctagaagCTCAAGAAAGCTGTGGGAGAatatggcaattcaggcctttcc	35	ath-MIR396b,bna-MIR396a,bra-MIR396,aly-MIR396b,cca-MIR396c,cca-MIR396a,cme-MIR396a,cme-MIR396d,mes-MIR396d,mes-MIR396e,dpr-MIR396,ama-MIR396,lus-MIR396e,lus-MIR396b,tcc-MIR396c,tcc-MIR396a,tcc-MIR396d,aqc-MIR396b,bcy-MIR396b,mdm-MIR396d,mdm-MIR396e,mdm-MIR396c,mdm-MIR396a,ppe-MIR396b,ppe-MIR396a,csi-MIR396b,ptc-MIR396g,sly-MIR396a,nta-MIR396a,vvi-MIR396a,atr-MIR396b,atr-MIR396e,pab-MIR396c,pab-MI…	ath-MIR396b	ggtcatacttTTCCACAGCTTTCTTGAACTTtctttttcatttccattgtttttttcttaaacaaaagtaagaagaaaaaaaactttaagattaagcattttggaaGCTCAAGAAAGCTGTGGGAAAacatgaca	ath-miR396b-5p	TTCCACAGCTTTCTTGAACTT	5'	442	246.5	0	246.5	204475	0	204475	195034	0	195034	0	y	...(((.(((((((((..(((((((((((((((((((.(((((.......((((......(((.......)))...))))....))))).)))))))))))))))))))..)))))....)))).)))...	2	0	0	-50.4	43	21	100	125	7	6	32	45.8	0.8	1
	196	168	gma-MIR399d-p5	GGGCAAGTTCTCTTTGGCAGG	21	38	786	786	0	gp2a	Chr02	-	41285995	41286072	acaGGGCAAGTTCTCTTTGGCAGGtatcaccacaagccatgcaacattccgcaacccGCCAAAGGAGATTTGCCCAGc	9	gma-MIR399d,gma-MIR399f,mtr-MIR399c,mtr-MIR399i,mtr-MIR399h,ath-MIR399a,aly-MIR399f,cca-MIR399,ghr-MIR399d,	gma-MIR399d	tgggtgcattacagggcaagttctctttggcaggtaccaacaagctatgcaatactatatgtgtgtgcaatcTGCCAAAGGAGATTTGCCCAGcaattctcct	gma-MIR399d-p5	gggcaagttctctttggcagg	5'	74	72	68	4	55742	52556	3186	55594	52556	3038	0	y	...(((((((((..(((((((.(((..........))).(((........)))....)))))))..)))))))))...	4	0	0	-32.1	16	18	85	72	36	1	4	53.8	0.8	3
	197	169	gma-miR395i_L-1R+1	TGAAGTGTTTGGGGGAACTCT	21	95	780	780	0	gp2a	Chr02	+	15164667	15164755	tatcctggAGTTCCTCTGAACGCTTCATAtgaagggttagttagtgtacaactttcttcaccTGAAGTGTTTGGGGGAACTCTtggctt	78	gma-MIR395i,gma-MIR395m,gma-MIR395k,gma-MIR395l,gma-MIR395j,gma-MIR395h,mtr-MIR395a,mtr-MIR395g,mtr-MIR395o,cme-MIR395f,cme-MIR395d,cme-MIR395b,cme-MIR395e,cme-MIR395c,cme-MIR395a,rco-MIR395b,rco-MIR395a,lus-MIR395c,lus-MIR395d,lus-MIR395b,lus-MIR395a,lus-MIR395e,ppe-MIR395n,ppe-MIR395m,ppe-MIR395k,ppe-MIR395j,csi-MIR395,ptc-MIR395k,ptc-MIR395f,ptc-MIR395e,nta-MIR395a,nta-MIR395b,bdi-MIR395j,bdi-…	gma-MIR395j	tctgttggctgtcccttggagttcctctgaacgcttcatgttagtgaggggggtagccaatgtaaactggtacccattataagccttattcaATGAAGTGTTTGGGGGAACTCttgggttcaaact	gma-miR395i	ATGAAGTGTTTGGGGGAACTC	3'	198	66	64	2	51439.5	49870.5	1569	51360.5	49870.5	1490	0	y	...((..(((((((((..(((((((((..(((((((((.((......))))))..)))))..)))))))))..)))))))))..))...	4	0	0	-42.3	31	17	100	83	6	5	15	43.8	1.1	4
	198			TGAAGTGTTTGGGGGAACTCT		95	780	780	0	gp2a	Chr02	+	15192313	15192420	tatcacctagAGTTCCTCTGATCACTTCATTgtatttgtttgcgtcttcagataatcaattctcaagtgcatgcagcacTGAAGTGTTTGGGGGAACTCTggctgcca	88	gma-MIR395i,gma-MIR395m,gma-MIR395l,gma-MIR395j,mtr-MIR395a,ath-MIR395a,ath-MIR395e,bna-MIR395b,bna-MIR395c,bna-MIR395a,bra-MIR395c,bra-MIR395b,bra-MIR395d,bra-MIR395a,aly-MIR395g,aly-MIR395e,cme-MIR395f,cme-MIR395d,cme-MIR395b,cme-MIR395e,cme-MIR395c,cme-MIR395a,rco-MIR395b,rco-MIR395a,lus-MIR395c,lus-MIR395d,lus-MIR395b,lus-MIR395a,ppe-MIR395n,ppe-MIR395m,ppe-MIR395k,ppe-MIR395j,ppe-MIR395l,csi…	gma-MIR395j	tctgttggctgtcccttggagttcctctgaacgcttcatgttagtgaggggggtagccaatgtaaactggtacccattataagccttattcaATGAAGTGTTTGGGGGAACTCttgggttcaaact	gma-miR395i	ATGAAGTGTTTGGGGGAACTC	3'	234	47.5	47.5	0	37050	37050	0	37050	37050	0	0	y	...((.((((((((((((..(.(((((((.(((...((..((((.(((.(((........))).)))))))..))))).))))))).)..)))))))))))).))...	4	0	0	-45.9	37	17	100	102	8	8	20	43.5	1	4
	199	170	gma-MIR1509b-p3_1ss15GA	ACTGTGTTTCCTTGATTA	18	2	677	677	0	gp2a	Chr03	+	40185413	40185514	agcatctttCTAATCAAGGAAATCACagtagagagtgtgacacggtgggacttcagatctctgctgctctttttccACTGTGTTTCCTTGATTAtagatatg	3	gma-MIR1509a,gma-MIR1509b,gso-MIR1509a,	gma-MIR1509b	ctgcatctttTTAATCAAGGAAATCACGGTTgagtgtgaaggagagaaagtggcttcagatttccgggttttccttctccactgtgtttccttggttaaagatatgtgc	gma-MIR1509b-p3	actgtgtttccttggtta	3'	12	4	4	0	2430	2430	0	2430	2430	0	0	y	..(((.(((.((((((((((((.((((((.(((((...((..(((..((..........))..))).)).))))).)))))))))))))))))).))).)))	1	1	1	-34.7	36	15	100	100	10	7	18	41.2	0.8	2
	200	171	gma-MIR393b-p3	GATCATGCTATCCCTTTGGAC	21	12	793	754	1	gp2a	Chr01	+	49238234	49238396	aaagggtttggttattccactgcaactggaggaggcatccaaagggatcgcattgatccaaaatccaacctctcatattctctcttcccactcacagtatttggGATCATGCTATCCCTTTGGATttctcctttagtggcttatataacgacacctaccccat	7	gma-MIR393a,gma-MIR393d,gma-MIR393f,gma-MIR393b,mtr-MIR393a,lus-MIR393a,lus-MIR393c,	gma-MIR393b	agaggaggcatccaaagggatcacattgatcccaaatccaagcttcaatgttcttctctctttctcactcaaaatattaattttaTTTGGGATCATGCTATCCCTTtggacttctc	gma-MIR393b-p3	GATCATGCTATCCCTTtggac	3'	26	14.5	8.5	6	10827	6069	4758	10593	6069	4524	0	y	...((((...((..((.....((.(((..(((((..((((((((((((.((((.(((((.((((..................................)))).))))))))).))))))))))))..)))))..))).))......))..))....))))...	2	1	1	-56.065	43	20	100	157	34	9	37	44.2	0.8	1
	201			GATCATGCTATCCCTTTGGAC		12	793	754	1	gp2a	Chr08	+	57768453	57768582	actgcaactggaggaggcatccaaagggatcgcattgatcccaaatctcagatttataaatttttccttcctttcttttcttaatatttggGATCATGCTATCCCTTTGGATtcctcctttggtggcttc	11	gma-MIR393b,gma-MIR393a,gma-MIR393d,gma-MIR393f,mtr-MIR393a,mes-MIR393b,mes-MIR393a,lus-MIR393a,lus-MIR393c,tcc-MIR393a,vvi-MIR393b,	gma-MIR393b	agaggaggcatccaaagggatcacattgatcccaaatccaagcttcaatgttcttctctctttctcactcaaaatattaattttaTTTGGGATCATGCTATCCCTTtggacttctc	gma-MIR393b-p3	GATCATGCTATCCCTTtggac	3'	38	26.5	15	11.5	20063	11195	8868	19629	11195	8434	0	y	...((.((..(((((((.((((((((((((.((((.((((((((((...(((..........................)))....)))))))))))))).)))))))))))).)))))))..)).))...	2	1	1	-60.8	40	20	100	124	26	6	18	40.8	1.1	1
	202	172	gma-miR4416b_1ss12AT	TGGGTGAGAGATACGCGTATC	21	20	800	800	0	gp2a	Chr01	-	38594932	38595051	tttggtttgttgagtttgtctatggccatcgttgatcTGGGTGAGAGATACGCGTATCcaatgcttAGATACGGGTCGCTCTCACCTAGGctagtgttgcccaaatttattcactcctca	2	gma-MIR4416a,gma-MIR4416b,	gma-MIR4416b	atctttgatcTGGGTGAGAGAAACGCGTATCgatgagattcagggcttactagttcacacagttgcatccacacaccaattgttttaacaatttggagtgagtgtgttttgatcgatacgggtcctctcacctagactagagtt	gma-miR4416b	TGGGTGAGAGAAACGCGTATC	5'	63	20	20	0	16000	16000	0	16000	16000	0	0	y	...((..((.((((((((.....(((...(..((..(((((((((((..((.((((((.........)))))).))..)))))))))))..))..)..)))))))))))..))..))...	4	0	0	-43.8	37	18	100	114	9	8	31	45.8	0.8	3
	203	173	mes-MIR403b-p5_1ss18AG	GGTTTGTGCGTGAATCTGA	19	7	732	732	0	gp2a	Chr07	+	33551209	33551309	agaggcaaattgcaGGTTTGTGCGTGAATCTGAcgaaatttctctattatctgcgttctacttctgcgttagattcacgCACAAACTTGTCATTTTCCTtt	30	gma-MIR403b,ath-MIR403,bna-MIR403,aly-MIR403a,htu-MIR403b,htu-MIR403d,htu-MIR403e,htu-MIR403c,htu-MIR403a,hpe-MIR403a,har-MIR403a,mes-MIR403a,mes-MIR403b,rco-MIR403a,rco-MIR403b,tcc-MIR403b,tcc-MIR403a,mdm-MIR403a,mdm-MIR403b,ppe-MIR403,csi-MIR403,ptc-MIR403b,ptc-MIR403a,ptc-MIR403c,vvi-MIR403d,vvi-MIR403a,vvi-MIR403b,vvi-MIR403c,vvi-MIR403f,vvi-MIR403e,	mes-MIR403b	aagagtcaaaagaggaagaggcatatttcaggtttgtgcgtgaatctaatatagacatttttctttccacaaaagatcgtaaaattctctctaggatcttgTTAGATTCACGCACAAACTCGtaatctgccttttcgattatcctcgtctctctt	mes-MIR403b-p5	ggtttgtgcgtgaatctaa	5'	33	11	11	0	7544	7544	0	7544	7544	0	0	y	(((((.((((..(((((((((((((((((((((((...............................)))))))))))))))))))))))..)))).)))))	0	0	0	-43.265	32	19	100	101	31	2	6	39.6	1.1
	204	174	mtr-MIR2650-p5_1ss22TC	GAACGAAAAACATATTTAACCCTA	24	5	891	891	0	gp2a	Chr09	-	19845109	19845191	aaagagGAACGAAAAACATATTTAACCCTAttatataaaaaaaattatattttgttgtgttaattatcttttcgtccctcata	1	mtr-MIR2650,	mtr-MIR2650	agtctcaattatttcaAACTTAAATATGTTTTCAGTCCctacattttgcgtgactttaaagaataatctttatattttagggattttaaaaacatttattgaaatgtaaggactatttttaaaagtcacgcaaaatgtcggaacgaaaaacatatttaaccttaaaatatttggaacc	mtr-MIR2650-p5	gaacgaaaaacatatttaacctta	5'	5	5	5	0	4455	4455	0	4455	4455	0	0	y	...((((.(((((((..(((.(((((..((..((((((......))))))..))....))))).))).))))))).))))...	6	2	2	-18	27	18	100	77	6	5	17	22.9	0.9	6
	205	175	ghr-miR479_2ss1CT14CT	TGTGATATTGGTTTGGCTCATC	22	18	843	843	0	gp2a	Chr09	-	9498836	9498954	ttctgcaaaagtagacatggTGTGATATTGGTTTGGCTCATCttaattcaagcgtcatatcatatcatcttgttgagaCGAGCCGAATCAATATTACTCttgtttgcttcattgcatat	12	gma-MIR171b,gma-MIR171h,mtr-MIR171g,mtr-MIR171h,ghr-MIR479,ppe-MIR171d,csi-MIR479,csi-MIR171b,ptc-MIR171l,ptc-MIR171j,ptc-MIR171m,nta-MIR479a,	ghr-MIR479	ggaggagtagacacgaCGTGATATTGGTTCGGCTCATCttattgtgattaaaaatttcaaggcgagccgaatcaatatcactcatgtatgctttttt	ghr-miR479	CGTGATATTGGTTCGGCTCATC	5'	52	21	21	0	17748	17748	0	17748	17748	0	0	y	...((((((((((((((.((.((((((((((((((((((.((((((..((((.((.(((...))).)))))))))))).)))))))))))))))))).)))))))))))..)))))...	2	0	0	-47.6	49	20	100	113	3	7	12	36.1	1.1	2
	206	176	lus-miR172a_R+1	AGAATCTTGATGATGCTGCATT	22	20	841	801	1	gp2a	Chr05	-	37143831	37143980	cacagtcgttgtttgcggatgTAGCATCATCAAGATTCACATGcaaatgaaggtggatgggactctgatgcaatctaagcgctctggcaatccattggtccttttgatgtgAGAATCTTGATGATGCTGCATCagccataaacgacttta	3	lus-MIR172a,nta-MIR172i,vvi-MIR172d,	lus-MIR172a	agtcgttgtttgctggcgtagcatcatcaagattcacattccgaactgggatcatgAGAATCTTGATGATGCTGCATtggccatatacgact	lus-miR172a	AGAATCTTGATGATGCTGCAT	3'	22	10	0	10	8410	0	8410	8010	0	8010	0	y	...(((((((....((.(((((((((((((((((((((((((.((...(((((..((((((..((.(((((.......))).)).))...))))))...)))))))))))))..))))))))))))))))))).))....)))))))...	2	2	1	-62.8	54	21	100	144	7	9	29	44	1	1
	207			AGAATCTTGATGATGCTGCATT		20	841	801	1	gp2a	Chr07	-	10554988	10555105	tctagtcgttgtttgcaggtgcagcagcatcaagattcacacacaaattctacctccatgggggaatgttttggagttgAGAATCTTGATGATGCTGCATCagcaatagacgattcat	3	lus-MIR172a,nta-MIR172i,vvi-MIR172d,	lus-MIR172a	agtcgttgtttgctggcgtagcatcatcaagattcacattccgaactgggatcatgAGAATCTTGATGATGCTGCATtggccatatacgact	lus-miR172a	AGAATCTTGATGATGCTGCAT	3'	20	10	0	10	8410	0	8410	8010	0	8010	0	y	...(((((((..((((.(((((((((.(((((((((((.(((.((((.....((((....)))).....))))..).)).))))))))))).))))))))).))))..)))))))...	2	0	0	-52.6	42	20	100	112	4	7	24	43.2	1	2
	208	177	mtr-miR399r_L+2R-2	CCTGCCAAAGAAGATTTGCCC	21	2	787	787	0	gp2a	Chr02	-	41289479	41289603	acttgcagatgcatattacaGGGCAACTTCTCCTTTGGCAGTttagtatactatcttactcaaattatatatatgcatagttacaaCCTGCCAAAGAAGATTTGCCCagtgattctcctgcatgc	15	gma-MIR399f,mtr-MIR399r,mtr-MIR399g,mtr-MIR399k,rco-MIR399b,ppe-MIR399e,ppe-MIR399f,ppe-MIR399c,ppe-MIR399j,ppe-MIR399d,ppe-MIR399h,ppe-MIR399k,ptc-MIR399d,sbi-MIR399g,zma-MIR399f,	mtr-MIR399r	gtgcattactgggcaatgactttttttggcagtagttcacttgatctttcagatgatgcaaacaaactcacTGCCAAAGAAGATTTGCCCCGcaattcactc	mtr-miR399r	TGCCAAAGAAGATTTGCCCCG	3'	551	3	3	0	2270	2270	0	2270	2270	0	0	y	...(((((......(((((.((((((..(((.(((((((((.((.(((.(((((......................)))))))))).))))))))).))).)))))).)))))....)))))...	3	1	1	-39.7	38	18	100	119	22	7	21	38.4	0.8	4
	209	178	gma-miR167k_2ss14CA22AG	TGAAGCTGCCAGCATGATCTTG	22	129	805	772	1	gp2a	Chr07	+	5544485	5544597	acatcgtgcaccactaccagtTGAAGCTGCCAGCATGATCTTAacttccctcacttggttgaggagagatcAGATCATGTGGCAGTTTCACCtagttgttggccgcatgaacc	37	gma-MIR167k,ath-MIR167d,ath-MIR167c,bna-MIR167d,aly-MIR167d,aly-MIR167c,cpa-MIR167c,cpa-MIR167d,cme-MIR167c,mes-MIR167g,mes-MIR167h,lus-MIR167b,lus-MIR167a,lus-MIR167d,gra-MIR167c,tcc-MIR167c,mdm-MIR167j,mdm-MIR167a,csi-MIR167b,csi-MIR167a,ctr-MIR167,ccl-MIR167b,ptc-MIR167h,ptc-MIR167f,ptc-MIR167c,vvi-MIR167c,bdi-MIR167c,ata-MIR167f,osa-MIR167d,osa-MIR167j,osa-MIR167i,sbi-MIR167g,sbi-MIR167d,tae-…	gma-MIR167k	ctggtTGAAGCTGCCAGCCTGATCTTAacttttctcttttattaggaaaagatcagatcatgtggtagccttcacctagt	gma-miR167k	TGAAGCTGCCAGCCTGATCTTA	5'	529	400	0	400	337330	0	337330	323022	0	323022	0	y	...((((((.((((.((.((.(((((((((((.((((((((...((..(((((......)))))..))...))))))))))))))))))).)).)).)).))..))))))...	1	1	1	-52.4	40	19	100	107	6	8	21	49.6	0.9	3
	210	179	mtr-MIR399j-p3_1ss17CG	CAAAGAAGATTTGCCCGGCAA	21	18	803	803	0	gp2a	Chr02	-	41274873	41275062	accaaatatagtttatcatcaagaaaggcaatgtgcaggtgcattactGGGCAATGGCTTCTTTGGCAGTtcataattcatctgcttcaatgatgaagcagaaaacctatcttcaccgcCAAAGAAGATTTGCCCGGCAActcaccctgcccacattaatcgctttcctatgtcaaggtttatgtattta	15	mtr-MIR399j,mtr-MIR399r,mtr-MIR399k,rco-MIR399b,rco-MIR399c,lus-MIR399e,lus-MIR399c,lus-MIR399a,tcc-MIR399d,tcc-MIR399b,csi-MIR399a,ptc-MIR399d,ptc-MIR399b,vvi-MIR399e,bdi-MIR399d,	mtr-MIR399j	ttactgggcaatgacttctttggcagtagttgacttgatcattcagatgatgcaaacaaactcacCGCCAAAGAAGATTTGCCCCGcaatt	mtr-MIR399j-p3	CAAAGAAGATTTGCCCCGcaa	3'	812	55	51	4	42086	38888	3198	41934	38888	3046	0	y	...(((((((....(((..((((.(((((((((((((((((..((.((((((((...((((((((((.((..........(((((((((....)))))))))............)).))))))))))..)))))))).))..)))).)))..)))))....))))).)).))....)))...))))))).	5	1	1	-62.4	53	18	100	186	44	11	36	41.1	0.8	4
	211	180	ath-miR399f	TGCCAAAGGAGATTTGCCCGG	21	4	786	747	1	gp2a	Chr02	-	41293960	41294092	ctagttgcagctgcattacagggcaagttctccattggcaggtagccactatgatgcatgcatctcatgcttgcaactttcttagcgtgcaatcTGCCAAAGGAGATTTGCCCAGcgattctcctgcaacaac	21	ath-MIR399f,bna-MIR399a,bna-MIR399b,aly-MIR399h,aly-MIR399a,cme-MIR399c,mes-MIR399g,mes-MIR399c,mes-MIR399b,mes-MIR399d,rco-MIR399c,rco-MIR399b,lus-MIR399e,lus-MIR399c,lus-MIR399a,tcc-MIR399d,tcc-MIR399b,csi-MIR399a,ptc-MIR399b,vvi-MIR399e,bdi-MIR399d,	ath-MIR399f	atatgcattacagggcaagatcaccattggcagagatctattacttcattcttgcatcatatgcataaatgtttgtggtgagctctcTGCCAAAGGAGATTTGCCCGGtaattctctt	ath-miR399f	TGCCAAAGGAGATTTGCCCGG	3'	4	4	0	4	3144	0	3144	2988	0	2988	0	y	...(((((((....(((...(((((((.(((((.(((((((((.((..(((.((((((.((((...)))).))))....)).)))...)).))))))))).))))))))))))...)))....)))))))...	2	1	1	-55.3	46	18	100	127	3	9	32	48.9	0.9	3
	212	181	sly-miR390a-3p_R-5_1ss8CT	CGCTATCTATCCTGAG	16	3	610	570	1	gp2a	Chr08	-	60128080	60128206	agagtatgggagaatctgtaAAGCTCAGGAGGGATAGCACCTtgatactgatgatgctatacatgttcatagcagtatatacttggCGCTATCTATCTTGAGcttcatggcttcttcttcataccaa	21	gma-MIR390d,gma-MIR390g,gma-MIR390f,cpa-MIR390a,cme-MIR390a,cme-MIR390b,tcc-MIR390b,ppe-MIR390,ptc-MIR390a,ptc-MIR390c,sly-MIR390a,nta-MIR390a,stu-MIR390,vvi-MIR390,bdi-MIR390a,ata-MIR390,osa-MIR390,sbi-MIR390,zma-MIR390b,zma-MIR390a,atr-MIR390,	sly-MIR390a	agagatcaactatgaatgttgttcttgtggaaatggcatggggaatctataAAGCTCAGGAGGGATAGCACCatgaatacatcttaatggctatctatagCGCTATCCATCCTGAGTTTTAtggcttcttcatgctcgcttttggtgcttcatgttgatcttt	sly-miR390a-3p	CGCTATCCATCCTGAGTTTTA	3'	576	1.5	0	1.5	915	0	915	855	0	855	0	y	...(((((((((((.(..(.((((((((((..((((((.((...((((((((((.((.......))))))..))))))......)).))))))..)))))))))).)..).))))))..)))))...	4	0	0	-49.3	43	18	100	121	7	9	28	40.9	0.9	4
	213	182	pvu-miR166a_L+1R-1	GTCGGACCAGGCTTCATTCCC	21	721	786	786	0	gp2a	Chr10	+	39616861	39617024	ttgggaagctttgtcttttgaggGGAATGTTGTCTGGCTCGAGGacccttcatcttcatcttgtgtatctgcatccctctctttctagagtgatatgcttgtgctcaaggaatgtatagtgttGTCGGACCAGGCTTCATTCCCcccaattatatgcttccaga	140	pvu-MIR166a,gma-MIR166d,gma-MIR166f,gma-MIR166b,gma-MIR166a,gma-MIR166c,gma-MIR166l,gma-MIR166u,gma-MIR166n,gma-MIR166m,gma-MIR166o,gma-MIR166q,gma-MIR166j,gma-MIR166h,mtr-MIR166a,mtr-MIR166g,mtr-MIR166b,ath-MIR166a,ath-MIR166c,ath-MIR166d,ath-MIR166f,ath-MIR166b,ath-MIR166e,ath-MIR165a,ath-MIR166g,bna-MIR166d,bna-MIR166e,bna-MIR166b,bna-MIR166a,bna-MIR166c,bna-MIR166f,aly-MIR166b,aly-MIR166d,aly…	pvu-MIR166a	atcagtttctactttctaatcatcaacttcttcaaacacatcatatgaatatagctacctaggtgctgttttcttttccaacttcctcatatcttgttcattccttgcaaaggtgaggttgagaggaatgttgtctggctcgaggtcatggaggaggagagttctcagataaactctttcacccaaagtttccaatggaaatttaccctctaacaccaaaatgattcTCGGACCAGGCTTCATTCCCCccacccaacttttgctattttctttctcgtaatcttcatattttgcatgcccccatgcttgtttttgcaggatcagaattttcaactcactacccatcttcttttgttttacctgtaaatatctttataaaggccggtgaaaattataggg…	pvu-miR166a	TCGGACCAGGCTTCATTCCCC	3'	51665	1567	1454	113	1.27812e+06	1.17196e+06	106163	1.27427e+06	1.17196e+06	102311	0	y	...((((((..(((...(((.((((((((..((((((..(((..((.((..(..(((..((((.((((..((((....((((....))))....))))..)))).)))))))..)..)).))..)))..))))))..)))))))).)))..))).))))))...	4	0	0	-64.1	53	15	100	158	4	13	48	45.7	0.9	6
	214	183	gma-miR169n-3p_1ss2GT	TTCCGGCAAGTTTCTCTTGGC	21	8	780	780	0	gp2a	Chr09	-	35584166	35584312	taaagctcacaccaagaagcagaaagtggagtgCAGCCAAGGGTGATTTGCCGGcaactagttcagttctgttgtttcatatgttttcagtTTCCGGCAAGTTTCTCTTGGCtacatatcgcttttttcttctcctgtgatgctatc	3	gma-MIR169n,mtr-MIR169c,ghr-MIR169b,	gma-MIR169n	ggagtgCAGCCAAGGGTGATTTGCCGGcacaggcactaattagttcaatattgaatagttagttctgtttgattgatttacttctgTGCCGGCAAGTTTCTCTTGGCtacatttc	gma-miR169n-3p	TGCCGGCAAGTTTCTCTTGGC	3'	96	17	17	0	13366	13366	0	13366	13366	0	0	y	...((((((((...(((((.((((((((..(((.(((((((((..(((((((((.((((((..((....((......))..))..)).)))).)))))))))..))))))))).)))..)))))))).)))))..))))).)))...	4	0	0	-61.5	52	18	100	141	6	10	31	43.5	1	3
	215	184	gma-miR169a_R+1	CAGCCAAGGATGACTTGCCGGA	22	148	828	790	1	gp2a	scaffold_21	-	130049	130192	gggacttgcatgaagtggcagagagtgcagtgCAGCCAAGGATGACTTGCCGGCattagccaagtttatcaccatcgtcactcatgttcttgccGGCAAGTTGGCCTTGGCTATAttagactctcttcttctcatgtaagtacc	102	gma-MIR169v,gma-MIR169g,gma-MIR169f,gma-MIR169m,gma-MIR169b,gma-MIR169s,gma-MIR169k,gma-MIR169l,mtr-MIR169b,mtr-MIR169a,mtr-MIR169d,ath-MIR169b,ath-MIR169c,ath-MIR169a,ath-MIR169f,ath-MIR169d,ath-MIR169g,bna-MIR169n,bna-MIR169b,bna-MIR169a,aly-MIR169c,aly-MIR169b,aly-MIR169a,aly-MIR169g,aly-MIR169e,aly-MIR169f,aly-MIR169d,cpa-MIR169,cme-MIR169h,mes-MIR169e,mes-MIR169d,mes-MIR169g,mes-MIR169m,mes-…	gma-MIR169m	gaaagtagagtgCAGCCAAGGATGACTTGCCGGagcaataagcaataatatctatctattttatctttcttttcttcttattctttcacgccggcaagttgttcttggctacattttgttttc	gma-miR169a	CAGCCAAGGATGACTTGCCGG	5'	4364	331	11.5	319.5	272098	9623	262474	259925	9623	250302	0	y	((.(((((((((.((..(.(((((((..(((..((((((((..((((((((((((..(((..(((..............)))...)))..))))))))))))..))))))))..)))..))))))).)..))))))))))).))	4	0	0	-67.7	50	19	100	144	14	9	30	49.3	1	3
	216	185	gma-MIR530e-p3_1ss21GT	AGGTGCAGGTGCATCTGCAGT	21	13	810	810	0	gp2a	Chr05	-	37020459	37020605	cccccaatatgttgcctttatcTGCATTTGCACCTGCGCTTtgtttggtttctgtggaacataacaagagtaggtaagaacaaggagtaagtaaacttaccaggcacaAGGTGCAGGTGCATCTGCAGTtgaatgccatattggttc	26	gma-MIR530e,gma-MIR530a,gma-MIR530d,gma-MIR530c,gma-MIR530b,mtr-MIR530,htu-MIR530,cme-MIR530a,mes-MIR530b,mes-MIR530a,lus-MIR530b,lus-MIR530a,gra-MIR530a,gra-MIR530b,tcc-MIR530b,tcc-MIR530a,ppe-MIR530,csi-MIR530b,csi-MIR530a,ptc-MIR530b,ptc-MIR530a,stu-MIR530,bdi-MIR530b,bdi-MIR530a,osa-MIR530,tae-MIR530,	gma-MIR530e	ttgatgccgatatgttgcctttatcTGCATTTGCACCTGCACTTTaagtactcagtttctctgtgacatataaataatataactatgtcagttgaggactgaagagatcaatatattattatataatatgggaatagagggaccgagaacgaggtgcaggtgcatctgcaggtgaatgccatattggattattggcc	gma-MIR530e-p3	aggtgcaggtgcatctgcagg	3'	132	16	13	3	12924	10530	2394	12807	10530	2277	0	y	...((((((((..((.((((.(((((..((((((((((((((((...((((.....))))............((((((.................))))))....))))))))))))))))..))))).)))).))))))))))...	4	0	0	-58.6	35	17	100	141	61	4	10	44.2	0.9	2
	217	186	gma-miR390a-5p_L+1	TAAGCTCAGGAGGGATAGCGCC	22	129	832	797	1	gp2a	Chr06	+	18614630	18614729	tacagaagaatctgtAAAGCTCAGGAGGGATAGCGCCatgattctcacatcatagtgttctttggCGCTATCTATCCTGAGTTTCacggcttcttcttac	41	gma-MIR390g,gma-MIR390f,mtr-MIR390,lja-MIR390a,hex-MIR390b,hex-MIR390a,cca-MIR390,cpa-MIR390a,cme-MIR390c,cme-MIR390d,cme-MIR390a,cme-MIR390b,mes-MIR390,rco-MIR390a,rco-MIR390b,lus-MIR390b,lus-MIR390c,ghr-MIR390a,ghr-MIR390c,ghr-MIR390b,tcc-MIR390a,tcc-MIR390b,mdm-MIR390e,mdm-MIR390b,ppe-MIR390,csi-MIR390,ptc-MIR390a,ptc-MIR390b,ptc-MIR390d,ptc-MIR390c,vvi-MIR390,bdi-MIR390a,ata-MIR390,osa-MIR390…	gma-MIR390f	agaatctgtaAAGCTCAGGAGGGATAGCGCCacaacactcatgattttatatcataatatatttggcgctatctatcctgagtttcacgggttcttcttacgg	gma-miR390a-5p	AAGCTCAGGAGGGATAGCGCC	5'	1038	91	0	91	74808.5	0	74808.5	71635.5	0	71635.5	0	y	...(((((((.((((.((((((((((..((((((((((.......(((......))).....))))))))))..)))))))))).)))).)))))))...	4	0	0	-51.2	34	19	100	94	6	4	20	44	1.2	3
	218	187	gma-miR394b-3p_R+2_1ss15TC	AGGTGGGCATACTGCCAACTCT	22	20	832	793	1	gp2a	Chr01	-	123152	123324	tcttcatgtgggattatcaaagggtttctatcagagtttaTTGGCATTCTGTCCACCTCCActttcttctcttctcttctctctcaaagagacacgtcaaccatccatccatggAGGTGGGCATACTGCCAACTCAgttctgttagctactctttgtaaatccttcatgatat	50	gma-MIR394d,gma-MIR394f,gma-MIR394b,gma-MIR394e,gma-MIR394g,gma-MIR394a,gma-MIR394c,ahy-MIR394,ath-MIR394b,ath-MIR394a,bna-MIR394b,bna-MIR394a,aly-MIR394b,aly-MIR394a,cca-MIR394,cpa-MIR394b,cpa-MIR394a,cme-MIR394a,cme-MIR394b,mes-MIR394c,mes-MIR394a,mes-MIR394b,ssl-MIR394,lus-MIR394a,lus-MIR394b,ghr-MIR394b,ghr-MIR394a,tcc-MIR394b,tcc-MIR394a,mdm-MIR394a,mdm-MIR394b,ppe-MIR394b,ppe-MIR394a,csi-MI…	gma-MIR394b	taacagagtttaTTGGCATTCTGTCCACCTCCacttcctactctctctctgagccacatgttcgtgaagttggAGGTGGGCATACTGTCAACTgagttctgttg	gma-miR394b-3p	AGGTGGGCATACTGTCAACT	3'	1426	38	15	23	30926	12060	18866	30032	12060	17972	0	y	...(((((..(((((..((((((((..(((.((((..(..((((((...((((((((((((...........((((((........))))))...................))))))))))))...))))))...)..)))).)))..))))))))..)))))..)))))...	6	0	0	-62.4	44	18	100	167	50	7	29	42.2	0.9	3
	219	188	gma-miR164a_1ss21AG	TGGAGAAGCAGGGCACGTGCG	21	44	803	764	1	gp2a	Chr09	-	30749395	30749547	atgttagcaagaTGGAGAAGCAGGGCACGTGCAacactaactcaggggtctgaactcagaaaattctcacattcttttctgttatagagaccacatatttgctgcagcgagttagtccttCATGTGCCCCTCTTCCCCATCatgacaacagca	26	gma-MIR164h,gma-MIR164c,gma-MIR164i,mtr-MIR164b,ath-MIR164c,bna-MIR164d,bna-MIR164c,bna-MIR164b,bra-MIR164b,aly-MIR164c,hci-MIR164a,cme-MIR164a,cme-MIR164d,mes-MIR164a,rco-MIR164a,ssl-MIR164a,mdm-MIR164f,mdm-MIR164e,ppe-MIR164a,bdi-MIR164c,ata-MIR164a,osa-MIR164d,osa-MIR164e,sbi-MIR164b,zma-MIR164f,cln-MIR164,	gma-MIR164i	ttgtgcaagaTGGAGAAGCAGGGCACGTGCAatactaactcatgaacactacacggggcgtgaactcggagaatcatattctcttctgcttcatttcaccaacaagagagatcctattagttagttcttcatgtgcccctcttccccatcatgacaa	gma-miR164a	TGGAGAAGCAGGGCACGTGCA	5'	4068	58	0	58	46627	0	46627	44365	0	44365	0	y	.((((..((.(((((.((((..(((((((((....((((((((...(((((.....(((((((...........)))))))......)))))........((....))))))))))....)))))))))..)))).))))).))..))))...	4	0	0	-56.3	32	16	100	149	65	5	20	45.8	0.8	5
	220	189	gma-miR169n-5p	CAGCCAAGGGTGATTTGCCGG	21	65	793	793	0	gp2a	Chr09	-	35584166	35584312	taaagctcacaccaagaagcagaaagtggagtgCAGCCAAGGGTGATTTGCCGGcaactagttcagttctgttgtttcatatgttttcagtTTCCGGCAAGTTTCTCTTGGCtacatatcgcttttttcttctcctgtgatgctatc	3	gma-MIR169n,mtr-MIR169c,ghr-MIR169b,	gma-MIR169n	ggagtgCAGCCAAGGGTGATTTGCCGGcacaggcactaattagttcaatattgaatagttagttctgtttgattgatttacttctgTGCCGGCAAGTTTCTCTTGGCtacatttc	gma-miR169n-5p	CAGCCAAGGGTGATTTGCCGG	5'	96	79	76	3	62946	60675	2271	62835	60675	2160	0	y	...((((((((...(((((.((((((((..(((.(((((((((..(((((((((.((((((..((....((......))..))..)).)))).)))))))))..))))))))).)))..)))))))).)))))..))))).)))...	4	0	0	-61.5	52	18	100	141	6	10	31	43.5	1	3
	221	190	gra-MIR7484j-p3_1ss7AT	ATTTTTTACAAAAAGGACT	19	2	672	647	1	gp2a	Chr03	-	38056906	38057017	ttaggatgatgtttttgctgatatgccctctttggaggatgtccatgaataagatgATTTATTACAAAAAGGACTcattgcctctaaaaattatggtattctctcatctatg	1	gra-MIR7484j,	gra-MIR7484j	gaattattctttatatgttagattaaaaagtaaattagttcttctgttaaaagttttatctatttttactactaaaaactaatccacgtatgtcagaatgaggtaaatgtggcatgtcatgtgtaactatttggttgttctattgtcctgccaattttaacagtaaaaatggatgaaatttttaacaaaaaggactggTTTACTCTTTGATCTAACGTACAaatactaatt	gra-MIR7484j-p3	atttttaacaaaaaggact	3'	2	2	0	2	1344	0	1344	1294	0	1294	0	y	...((((((.((....)).((.(((((...((((((((..((((.((((((((....)))))).))....))))......))))))))......)))))))..))))))...	5	3	2	-23	33	12	94	106	4	6	36	33.9	0.6	7
	222	191	gma-miR396j_2ss9TA12CT	ATTCAAGAAAGTTGTGGAAAA	21	4	803	803	0	gp2a	Chr01	+	5446733	5446869	aatgatctttttagtgatcTTCCACAGCTTTCTTGAACTGTgttttgtttgagcttttccaattaagctcatcaatacaacagagtttacattaccacaATTCAAGAAAGTTGTGGAAAAtcactgagatgatctgc	37	gma-MIR396e,gma-MIR396h,gma-MIR396j,mtr-MIR396c,ath-MIR396b,bna-MIR396a,bra-MIR396,aly-MIR396b,cca-MIR396c,cca-MIR396a,cme-MIR396d,cme-MIR396e,mes-MIR396d,mes-MIR396e,ama-MIR396,lus-MIR396e,lus-MIR396b,tcc-MIR396a,tcc-MIR396c,aqc-MIR396b,bcy-MIR396b,mdm-MIR396g,mdm-MIR396a,mdm-MIR396f,csi-MIR396a,ptc-MIR396f,vvi-MIR396c,vvi-MIR396a,bdi-MIR396c,bdi-MIR396d,osa-MIR396a,sof-MIR396,sbi-MIR396b,zma-MI…	gma-MIR396j	ggttttcgtgatcttccacagttttcttgaactgcatgtgtgttgtgaggcttctccagtgaaggtttatctcctatgcaagtgcagatattctatgagcacaATTCAAGATAGCTGTGGAAAAtcactgagat	gma-miR396j	ATTCAAGATAGCTGTGGAAAA	3'	624	4	4	0	3212	3212	0	3212	3212	0	0	y	...((((.((((((((((.((((((((((((((((((.((((((((((((((((((........))))))).......)))))))..........)))).)))))))))))))))))).)))))))))).))))...	2	0	0	-58.8	50	21	100	131	8	5	23	34.3	1.3	1
	223	192	bdi-MIR166e-p5_1ss5CT	AGATTGAGAGAACTTGA	17	2	593	593	0	gp2a	Chr11	+	124313	124454	atggaAGATTGAGAGAACTTGAtgatgaagaaacatttttattattcactgcttgctcagtcattttgttttttttatcttttttatccatattatcatcagacgattgtgtttcaTCATCACCTTTCTTTCTCTTTTcact	3	gma-MIR1533,ath-MIR157d,bdi-MIR166e,	bdi-MIR166e	gggatagcaaagggggagcttttttactttgaggGGAATGTTGTCTGGCTCGAGGtgctgagatcgagagaacttgaaattcgatctctagattgatcTCGGACCAGGCTTCATTCCCCtcaagtaaagctcccgtgtggcctgcgattct	bdi-MIR166e-p5	agatcgagagaacttga	5'	372	2	2	0	1186	1186	0	1186	1186	0	0	y	...(((((..(((((((..((((((((((..................((((......))))...........................(((((..((....))..).)))).))))))))))...)))))))..)))))...	5	1	1	-27.3	22	13	100	136	83	2	9	29.6	0.6	4
	224	193	gma-MIR1527-p3_1ss18CT	AACTCAACCTTACAAAATCGGCTT	24	2	923	923	0	gp2a	Chr04	+	8397547	8397714	gagtgggtgaaaacctcactttatgagccaattttacaaggttgagttaggcttaaagttcacttcttaatacggtatcaaagcatggtttcgatctagggacctgtggactttaagcctAACTCAACCTTACAAAATCGGCTTataaggtgagatttgcacctaatt	1	gma-MIR1527,	gma-MIR1527	ctcacaagccggttttgtaaggttgagttagacctcaaatttcaacatggtatcagagccattgaaccacatgctatcaggtttccgctatcgggccaccccccatttatgtctacgaaccaaacctaatagtgctgatcgtgagggggtgtgttaagagtcccacatcggataggacatggtctgacaatatatttataaagttgaggccTAACTCAACCTTACAAAACCggcttgtgag	gma-MIR1527-p3	AACTCAACCTTACAAAACCggctt	3'	2	2	2	0	1846	1846	0	1846	1846	0	0	y	...((((((.(((.(((((((((((((((.(((((..((((((((((((((((((((((((((...........((......))..(((..(......)..))).))))))))))))))))))))))))))..))))).))))))))))))))).))).))))))...	4	0	0	-86	55	21	100	162	42	4	10	39.3	1.3	3
	225	194	gra-MIR8732-p5_1ss2TA	AACTACCTTTCAAATTTCAAATT	23	2	880	880	0	gp2a	Chr02	+	33339522	33339619	atcaaatttgaaaagtAACTACCTTTCAAATTTCAAATTtcaaaagtaactacttttcaaatttcaaatttcaaaagtaactacttttcaactttatg	1	gra-MIR8732,gra-MIR8732,	gra-MIR8732	agattaaaatatgccataagtccttatacacttcataaacttggaatttagtcctatacttttatttctaggaatttaattcatctacctttcaaatttcaaatttcaagtattttgttaaatttaggttcattacaacatcattttttagttacattgctaccaagttagcacttttattatttcaaaaggccacaccaataaatttaacaaaaaaaatttacaattttaataattagatttgaattttgaaatttgaaaagtatagggtctaaattcctgggaataaaaatatatggactaaattacaaatcatGAAGAGTATAGGGACTTATGGCATaatttaacat	gra-MIR8732-p5	atctacctttcaaatttcaaatt	5'	2	1	1	0	880	880	0	880	880	0	0	y	...(((.((((((((((..(((.(((.((((((.((((((.((((((....)))))).)))))).)))))).))).)))..)))))))))).)))...	4	0	0	-22	37	18	100	92	4	6	14	21.4	1	5
	226	195	gra-MIR8732-p3_1ss2TA	AACTACCTTTCAAATTTCAAATT	23	2	880	880	0	gp2a	Chr01	+	41201571	41201632	taccttttcaaatttcaaatttgaaaagtAACTACCTTTCAAATTTCAAATTtcaaaagtaa	1	gra-MIR8732,	gra-MIR8732	agattaaaatatgccataagtccttatacacttcataaacttggaatttagtcctatacttttatttctaggaatttaattcatctacctttcaaatttcaaatttcaagtattttgttaaatttaggttcattacaacatcattttttagttacattgctaccaagttagcacttttattatttcaaaaggccacaccaataaatttaacaaaaaaaatttacaattttaataattagatttgaattttgaaatttgaaaagtatagggtctaaattcctgggaataaaaatatatggactaaattacaaatcatGAAGAGTATAGGGACTTATGGCATaatttaacat	gra-MIR8732-p3	atctacctttcaaatttcaaatt	3'	2	1	1	0	880	880	0	880	880	0	0	n	...(((((.((((((.((((((((((.((....)).)))))))))).)))))).)))))...	2	0	0	-14.1	23	17	82	56	4	3	6	21	1.1	6
	227	196	osa-miR171i-5p_2ss12TC21CT	AGGTATTGGCGCGCCTCAATT	21	50	788	788	0	gp2a	Chr11	+	11457451	11457537	ccaAGGTATTGGCGCGCCTCAATTtgaagacatggttaacaggaaaaccaaccatgtggttttaaTTGAGCCGCGTCAATATCTCAt	8	gma-MIR171t,mtr-MIR171b,cme-MIR171h,ppe-MIR171h,ctr-MIR171,sly-MIR171e,stu-MIR171b,osa-MIR171i,	osa-MIR171i	taaaaagAGGTATTGGCGTGCCTCAATCcgaaggcatggctgattacaggcacctcgaccgatctagcgcatgcagccatgtttcttGGATTGAGCCGCGTCAATATCtctccttgcttc	osa-miR171i-5p	AGGTATTGGCGTGCCTCAATC	5'	53	25	25	0	19700	19700	0	19700	19700	0	0	y	...(((((((((((((.(((((((.((..((((((((....((....))))))))))..))..))))))).)))))))))))))...	2	0	0	-38.2	32	20	100	81	4	4	13	43.7	1	1
	228	197	gma-miR530a_R-1_1ss16AG	TGCATTTGCACCTGCGCTT	19	47	698	698	0	gp2a	Chr05	-	37020459	37020605	cccccaatatgttgcctttatcTGCATTTGCACCTGCGCTTtgtttggtttctgtggaacataacaagagtaggtaagaacaaggagtaagtaaacttaccaggcacaAGGTGCAGGTGCATCTGCAGTtgaatgccatattggttc	26	gma-MIR530e,gma-MIR530a,gma-MIR530d,gma-MIR530c,gma-MIR530b,mtr-MIR530,htu-MIR530,cme-MIR530a,mes-MIR530b,mes-MIR530a,lus-MIR530b,lus-MIR530a,gra-MIR530a,gra-MIR530b,tcc-MIR530b,tcc-MIR530a,ppe-MIR530,csi-MIR530b,csi-MIR530a,ptc-MIR530b,ptc-MIR530a,stu-MIR530,bdi-MIR530b,bdi-MIR530a,osa-MIR530,tae-MIR530,	gma-MIR530b	cttgtatatcTGCATTTGCACCTGCACTTTaatttgcttggtttctctgtaacataaacaagagaaagtgaggatgagaagaaatattttatgtaggagtaaagtgaccaagaacaaaggtaaggtgcaggtgcctctgcagatgaatgcc	gma-miR530a	TGCATTTGCACCTGCACTTT	5'	132	116	97	19	83844	68689	15155	83094	68689	14405	0	y	...((((((((..((.((((.(((((..((((((((((((((((...((((.....))))............((((((.................))))))....))))))))))))))))..))))).)))).))))))))))...	4	0	0	-58.6	35	17	100	141	61	4	10	44.2	0.9	2
	229	198	mtr-MIR399l-p5	AGGGCACCTCTCTCCTGGCAA	21	30	795	756	1	gp2a	Chr04	+	41527434	41527563	aacttaagcaaatcagttatAGGGCACCTCTCTCCTGGCAGgtgaagggtcaccctttttgcagcttccaaaagtcagtggcaataactTGCCAAAGGAGAGTTGCCCTGtggctgttttagcttaatca	9	mtr-MIR399l,ath-MIR399b,aly-MIR399b,cme-MIR399d,cme-MIR399e,cme-MIR399g,tcc-MIR399a,ppe-MIR399a,vvi-MIR399i,	mtr-MIR399l	aacaatagggcacctctctcctggcaagtaaaaagggctcagtgccaataactTGCCAAAGGAGAGTTGCCCTGtggct	mtr-MIR399l-p5	agggcacctctctcctggcaa	5'	391	34	0	34	26946	0	26946	25616	0	25616	0	y	...(((((((((.(((..((((((((.((((((..((((((((.....(((((..((((((.......))))))...)))))....))))))))..)))))).))))))))..))).))).))))))...	4	0	0	-59.1	45	18	100	124	7	7	27	46.2	1	3
	230	199	osa-MIR5523-p5_1ss20CT	AACAAGTAAGTGTAATTCCTCC	22	2	766	766	0	gp2a	Chr09	-	28594530	28594603	aaaAACAAGTAAGTGTAATTCCTCCtaaacaataaaatatgttcacatgaggcggaacgtatttactggttata	1	osa-MIR5523,	osa-MIR5523	tactagaaaacaagtaagtgtaattccccctaaacattaaaatatgttgacaTGAGGAGGAACATATTTACTAGttatattgtc	osa-MIR5523-p5	aacaagtaagtgtaattccccc	5'	4	4	4	0	2674	2674	0	2674	2674	0	0	n	...(((.((((((((...((((.(((...........((((....))))))).))))..)))))))).)))...	5	1	1	-14.8	22	17	100	68	4	4	20	31.1	0.6	5
	231	200	gma-miR393a_L+1	TTCCAAAGGGATCGCATTGATC	22	64	833	833	0	gp2a	Chr04	+	39582435	39582561	attgtgggtggagagTTCCAAAGGGATCGCATTGATCtgattcttgtgggtggattctgcacgatttgcttcacagcttcacttgttattggaTCATGCGATCCCTTAGGAACTttctatcaactct	41	gma-MIR393i,gma-MIR393k,gma-MIR393j,gma-MIR393h,mtr-MIR393a,ath-MIR393b,ath-MIR393a,bna-MIR393,aly-MIR393a,aly-MIR393b,htu-MIR393a,htu-MIR393b,htu-MIR393c,cpa-MIR393,cme-MIR393c,mes-MIR393c,mes-MIR393d,mes-MIR393b,mes-MIR393a,rco-MIR393,lus-MIR393b,lus-MIR393d,ghr-MIR393,tcc-MIR393b,tcc-MIR393a,mdm-MIR393a,mdm-MIR393b,ppe-MIR393b,csi-MIR393,ptc-MIR393c,stu-MIR393,vvi-MIR393a,bdi-MIR393b,bdi-MIR39…	gma-MIR393h	tgtgggtggagagtTCCAAAGGGATCGCATTGATCtaattcttgtagatgtttacacttgcaagctttgcatgcaattcctggattcagatgtgattcagtggttcacttattggatcatgcgatcccttaggaactttccatcaac	gma-miR393a	TCCAAAGGGATCGCATTGATC	5'	306	96	59	37	81494.5	51247.5	30247	80075	51247.5	28827.5	0	y	...((.(((((((((((((.((((((((((((.((((..((....(..((((((..(((...((......)).))).))))))..).))..)))))))))))))))).))))))))))))).))...	2	1	1	-59.3	45	20	100	121	6	8	25	44.1	1.1	2
	232			TTCCAAAGGGATCGCATTGATC		64	833	833	0	gp2a	Chr07	-	6580698	6580828	tgttggtggagacTTCCAAAGGGATCGCATTGATCtaattcttgcattcccatgcagttctggtttttttaaccctttttactgcttcactgatttggaTCATGCGATCCCTTAGGAATTttccatcaccc	41	gma-MIR393i,gma-MIR393k,gma-MIR393j,gma-MIR393h,mtr-MIR393a,ath-MIR393b,ath-MIR393a,bna-MIR393,aly-MIR393a,aly-MIR393b,htu-MIR393a,htu-MIR393b,htu-MIR393c,cpa-MIR393,cme-MIR393c,mes-MIR393c,mes-MIR393d,mes-MIR393b,mes-MIR393a,rco-MIR393,lus-MIR393b,lus-MIR393d,ghr-MIR393,tcc-MIR393b,tcc-MIR393a,mdm-MIR393a,mdm-MIR393b,ppe-MIR393b,csi-MIR393,ptc-MIR393c,stu-MIR393,vvi-MIR393a,bdi-MIR393b,bdi-MIR39…	gma-MIR393h	tgtgggtggagagtTCCAAAGGGATCGCATTGATCtaattcttgtagatgtttacacttgcaagctttgcatgcaattcctggattcagatgtgattcagtggttcacttattggatcatgcgatcccttaggaactttccatcaac	gma-miR393a	TCCAAAGGGATCGCATTGATC	5'	306	96	45.5	50.5	81494.5	37848	43646.5	79544.5	37848	41696.5	0	y	...(((((((((.((((.((((((((((((.(((((((.((............(((((...((((.....))))......)))))......)).))))))))))))))))))).)))).)))))))))...	2	1	1	-55.4	34	20	100	125	50	4	7	42	1	2
	233	201	gma-miR390a-5p_R+1	AAGCTCAGGAGGGATAGCGCCT	22	518	824	785	1	gp2a	Chr10	-	12541791	12541932	ttagtgtagaagaatctgtaAAGCTCAGGAGGGATAGCGCCAtggatggtcattgctcatctctcttctctttcctccctttgcctctttgatcttctcttgCGCTATCCATCCTGAGTTTCatggcttctttctacacaca	52	gma-MIR390c,gma-MIR390a,gma-MIR390d,gma-MIR390g,gma-MIR390f,mtr-MIR390,lja-MIR390b,lja-MIR390a,hex-MIR390b,hex-MIR390a,cca-MIR390,cpa-MIR390a,cme-MIR390c,cme-MIR390d,cme-MIR390a,cme-MIR390b,mes-MIR390,rco-MIR390b,rco-MIR390a,lus-MIR390c,lus-MIR390a,lus-MIR390b,ghr-MIR390b,ghr-MIR390a,ghr-MIR390c,tcc-MIR390a,tcc-MIR390b,mdm-MIR390c,mdm-MIR390d,mdm-MIR390a,mdm-MIR390e,mdm-MIR390b,ppe-MIR390,csi-MIR…	gma-MIR390f	agaatctgtaAAGCTCAGGAGGGATAGCGCCacaacactcatgattttatatcataatatatttggcgctatctatcctgagtttcacgggttcttcttacgg	gma-miR390a-5p	AAGCTCAGGAGGGATAGCGCC	5'	1511	377.5	0	377.5	309919	0	309919	295572	0	295572	0	y	...(((((((((((.(..(.((((((((((.(((((((((...(((.(((((..((..........................)).....))))).)))...))))))))).)))))))))).)..).))))).))))))...	2	0	0	-55.8	42	19	100	136	26	8	26	45.1	0.9	3
	234	202	gma-miR171e_1ss14CT	TGATTGAGCCGTGTCAATATC	21	192	796	757	1	gp2a	Chr03	-	12716583	12716703	aaagagtacaattaagaacttgagatattggtgcggttcaatcagaaggcagtgttttgttatccaaaactctgtgttgttTGATTGAGCCGTGCCAATATCacatgtaattgatctcaga	26	gma-MIR171j,mtr-MIR171a,mtr-MIR171d,lja-MIR171a,ath-MIR170,aly-MIR170,cme-MIR171f,mes-MIR171j,mes-MIR171i,rco-MIR171f,lus-MIR171e,lus-MIR171b,lus-MIR171c,tcc-MIR171g,ppe-MIR171f,ptc-MIR171i,sly-MIR171a,nta-MIR171c,stu-MIR171c,bdi-MIR171e,osa-MIR171d,sbi-MIR171d,tae-MIR171a,zma-MIR171d,pde-MIR171,smo-MIR171a,	gma-MIR171j	atgaagtagttattgtgaTATTGGCCTGGTTCACTCAGAcatgtataccacggcacggttgtgtccttgctagaaagatttaaaacaaaatacatgttgtgattgtggttttgggttTGATTGAGCCGTGCCAATATCtcagtgctatttcat	gma-miR171e	TGATTGAGCCGTGCCAATATC	3'	217	111	0	111	88540	0	88540	84213.5	0	84213.5	0	y	...(((..((((((......((.((((((((..(((((((((((((..((((.((((((.....)))))).))))....)))))))))))))..)))))))).))..))))))..)))...	4	0	0	-53.7	42	19	100	115	5	6	26	37.2	1.2	2
	235	203	pvu-miR166a_L+2R-2	TCTCGGACCAGGCTTCATTCC	21	1132610	788	788	0	gp2a	Chr07	+	20188893	20189012	aacgagttgaggGGAATGGTGTCTGGTTCGAGAccattcagtctgaagcaaagatcatccatcaccttgagaataccttgagaatgaTCTCGGACCAGGCTTCATTCCccctagcttaaa	105	pvu-MIR166a,gma-MIR166t,gma-MIR166b,gma-MIR166n,gma-MIR166j,gma-MIR166d,gma-MIR166f,gma-MIR166r,gma-MIR166k,gma-MIR166h,gma-MIR166o,gma-MIR166u,gma-MIR166q,gma-MIR166s,mtr-MIR166b,mtr-MIR166a,mtr-MIR166c,mtr-MIR166f,mtr-MIR166g,ath-MIR166d,ath-MIR166c,ath-MIR166g,bna-MIR166d,bna-MIR166f,aly-MIR166c,aly-MIR166d,aly-MIR166g,aly-MIR166b,cpa-MIR166c,cpa-MIR166d,cme-MIR166a,cme-MIR166e,cme-MIR166g,cme…	pvu-MIR166a	atcagtttctactttctaatcatcaacttcttcaaacacatcatatgaatatagctacctaggtgctgttttcttttccaacttcctcatatcttgttcattccttgcaaaggtgaggttgagaggaatgttgtctggctcgaggtcatggaggaggagagttctcagataaactctttcacccaaagtttccaatggaaatttaccctctaacaccaaaatgattcTCGGACCAGGCTTCATTCCCCccacccaacttttgctattttctttctcgtaatcttcatattttgcatgcccccatgcttgtttttgcaggatcagaattttcaactcactacccatcttcttttgttttacctgtaaatatctttataaaggccggtgaaaattataggg…	pvu-miR166a	TCGGACCAGGCTTCATTCCCC	3'	1155221	1145013	1144713	300	902054115	901754329	299786	902043908	901754329	289579	0	y	...(((((..((((((((..(((((((((((((.(((((.((((.......))))...........(..((.....))..)))))).)))))))))))))..))))))))..)))))...	4	0	0	-52.5	31	19	100	114	42	3	10	46.7	0.9	2
	236	204	gma-MIR166k-p5	AATGAGGTTTGATCCAAGATC	21	111	782	782	0	gp2a	Chr01	+	31589422	31589572	ttggAATGAGGTTTGATCCAAGATCatgacatcacatatcttcaatttcctctatatttgtttcttgatttaccttgataaatttatttatcatcacttcatgcatgggatgggactgatCTCGGACCAGGCTTCATTCCtcacacctacc	126	pvu-MIR166a,gma-MIR166t,gma-MIR166b,gma-MIR166n,gma-MIR166j,gma-MIR166d,gma-MIR166f,gma-MIR166r,gma-MIR166k,gma-MIR166h,gma-MIR166o,gma-MIR166u,gma-MIR166q,gma-MIR166s,mtr-MIR166b,mtr-MIR166a,mtr-MIR166c,mtr-MIR166f,mtr-MIR166g,ath-MIR166d,ath-MIR166c,ath-MIR166g,bna-MIR166d,bna-MIR166f,aly-MIR166c,aly-MIR166d,aly-MIR166g,aly-MIR166b,cpa-MIR166c,cpa-MIR166d,cme-MIR166a,cme-MIR166e,cme-MIR166g,cme…	gma-MIR166k	gggggtgtttggaatgaggtttgatccaagatcatcacatcatatatatatcttcttcttcaatttccctttccttcttgatttacttaccttcatacatatattattattttcatcacttcatgcatgggatgagactgaTCTCGGACCAGGCTTCATTCCtcacacctaa	gma-MIR166k-p5	aatgaggtttgatccaagatc	5'	7890	123	117	6	96006	91020	4986	95772	91020	4752	0	y	..(((((((((..((.(((.((((((...((((.(((.....(((............))).....(((.......(((((((....))))))).....)))...))).))))....)))))).))).))..)))))))))...........	4	0	0	-38.7	27	17	100	138	67	5	17	37.7	0.7	4
	237	205	mtr-MIR2671d-p3_1ss11CG	GGGACCAAAAGAAAACTTT	19	2	731	731	0	gp2a	Chr01	-	9792001	9792069	ttcagctttataagaaacattttttgctcccatcgtGGGACCAAAAGAAAACTTTactaagaagctaca	2	mtr-MIR2671d,mtr-MIR2671a,	mtr-MIR2671d	tcgttttggttccttaactaTTAAAAGTTTCGTTTCGGTCCcataacttatttttgggttttcttttggtcccttaactattaaaagtttcgttttggtcccttaacttattttttggtttcgttttggtcccttaacttattttttttgtttcattttggtcccttaactctaatacattcatcctaacataaaggaccaaagaggctgacgaaggaagagttaagggaccaaaatgaaaccaaaaagtaagttaaaggaccaaaaagaaacttttaatagttaagggaccaaaatgaaaccaaaaagtaagttaagggaccaaaacaaaacttttaatagttaagggaccaaaacgaa	mtr-MIR2671d-p3	gggaccaaaacaaaacttt	3'	2	2	2	0	1462	1462	0	1462	1462	0	0	y	...(((((..((..(((..(((((((.((((.....)))).)))))))....)))..))..)))))...	6	2	1	-15.7	21	14	100	63	5	4	16	34.8	0.7	5
	238	206	lus-MIR172a-p5	TAGCATCATCAAGATTCACATT	22	2	826	786	1	gp2a	Chr05	-	37143831	37143980	cacagtcgttgtttgcggatgTAGCATCATCAAGATTCACATGcaaatgaaggtggatgggactctgatgcaatctaagcgctctggcaatccattggtccttttgatgtgAGAATCTTGATGATGCTGCATCagccataaacgacttta	3	lus-MIR172a,nta-MIR172i,vvi-MIR172d,	lus-MIR172a	agtcgttgtttgctggcgtagcatcatcaagattcacattccgaactgggatcatgAGAATCTTGATGATGCTGCATtggccatatacgact	lus-MIR172a-p5	tagcatcatcaagattcacatt	5'	22	1	0	1	826	0	826	786	0	786	0	y	...(((((((....((.(((((((((((((((((((((((((.((...(((((..((((((..((.(((((.......))).)).))...))))))...)))))))))))))..))))))))))))))))))).))....)))))))...	2	2	1	-62.8	54	21	100	144	7	9	29	44	1	1
	239			TAGCATCATCAAGATTCACATT		2	826	786	1	gp2a	Chr11	-	7777181	7777332	ccagtcgttatttgcggatgTAGCATCATCAAGATTCACATGcaaacgcaggtgggtgggactgtgatgcaatctaagtgctgtgccaaccatgccataggtcttttggaagtgagaatcttgatgatgctgcatcagccataaacgactac	1	lus-MIR172a,	lus-MIR172a	agtcgttgtttgctggcgtagcatcatcaagattcacattccgaactgggatcatgAGAATCTTGATGATGCTGCATtggccatatacgact	lus-MIR172a-p5	tagcatcatcaagattcacatt	5'	2	1	0	1	826	0	826	786	0	786	0	y	..(((((((....((.(((((((((((((((((((((.((((((..(((((..........))))).)))..((((((..(((((.((....)).)))))....)))))).))).))))))))))))))))))))).))....)))))))..	2	0	0	-63.5	33	21	95	148	70	3	12	46.7	0.9	1
	240	207	bra-miR162-3p_R+1	TCGATAAACCTCTGCATCCAGA	22	80	833	794	1	gp2a	Chr03	+	40295078	40295197	gatgaggtgaagacactggaggcagcggttcatcgatctcttcctgaatttggctgtggaagaacacaaaacaagaatcggTCGATAAACCTCTGCATCCAGCgctcactttgcctctct	10	bra-MIR162,htu-MIR162a,hpe-MIR162a,tcc-MIR162,ptc-MIR162b,bdi-MIR162,osa-MIR162a,osa-MIR162b,pde-MIR162,cln-MIR162,	bra-MIR162	tgaaagttgaagtcgctGGAGGCAGCGGTTCATCGATCaattcctgtgaaaaatgatgttggaaacaatttacatgggaagcatgaatcgaTCGATAAACCTCTGCATCCAGtgcttctccttcct	bra-miR162-3p	TCGATAAACCTCTGCATCCAG	3'	220	220	0	220	179141	0	179141	170712	0	170712	0	y	((.((((..(((...(((((.((((.((((.(((((((..(((......(((..((((......))))...))))))..))))))).)))).)))).)))))......)))..)))))).	2	0	0	-46.1	39	18	100	119	6	9	35	49.2	0.8	4
	241	208	gma-miR164a_R+1	TGGAGAAGCAGGGCACGTGCAC	22	7	843	803	1	gp2a	Chr10	-	9798537	9798681	TGGAGAAGCAGGGCACGTGCAAttctaactcatgaacgcacgaatgaacccagagaatcactttctttttctgcttttcaccaaccagatagattcatccagttgcagtgagttagtcctTCATGTGCCCCTCTTCCCCATCatg	42	gma-MIR164h,gma-MIR164c,gma-MIR164i,mtr-MIR164b,ath-MIR164b,aly-MIR164b,cpa-MIR164b,cme-MIR164d,cme-MIR164a,mes-MIR164a,rco-MIR164a,rco-MIR164c,ssl-MIR164a,ssl-MIR164b,lus-MIR164a,lus-MIR164b,lus-MIR164c,mdm-MIR164e,mdm-MIR164f,ppe-MIR164a,csi-MIR164,ctr-MIR164,ptc-MIR164b,ptc-MIR164e,sly-MIR164a,nta-MIR164a,vvi-MIR164c,bdi-MIR164a,bdi-MIR164b,ata-MIR164b,ata-MIR164c,osa-MIR164f,osa-MIR164b,osa-M…	gma-MIR164i	ttgtgcaagaTGGAGAAGCAGGGCACGTGCAatactaactcatgaacactacacggggcgtgaactcggagaatcatattctcttctgcttcatttcaccaacaagagagatcctattagttagttcttcatgtgcccctcttccccatcatgacaa	gma-miR164a	TGGAGAAGCAGGGCACGTGCA	5'	170	15	3	12	12809	2658	10151	12329	2658	9671	0	y	(((.((((..(((((((((.....(((((((((...........((((..(((((((.........)))))))...)))).((((..(((......)))..))))..))))))))).....)))))))))..)))).))).....	4	0	0	-46.5	25	16	100	140	74	3	16	46.2	0.7	6
	242	209	mtr-miR171b_R+1_1ss12CT	TGATTGAGCCGTGTCAATATCT	22	4	813	774	1	gp2a	Chr05	-	34774151	34774254	tcacaaattaAGGTATTGGCGTGCCTCAATTtgaatacatggctattaacaaaaaccacaagccatgtaatcTGATTGAGCCGCGTCAATATCTtattttgcag	16	gma-MIR171t,mtr-MIR171b,ath-MIR170,aly-MIR170,mes-MIR171g,mes-MIR171k,rco-MIR171c,rco-MIR171e,aqc-MIR171b,ppe-MIR171h,ctr-MIR171,ptc-MIR171h,ptc-MIR171g,vvi-MIR171a,vvi-MIR171i,pde-MIR171,	mtr-MIR171b	agcaaggtattggcgcgcctcaatttgaatacatggctataaaaatgcatcatatcagccatgtagttTGATTGAGCCGCGTCAATATCttgtt	mtr-miR171b	TGATTGAGCCGCGTCAATATC	3'	56	4	2	2	2930	1304	1626	2852	1304	1548	0	y	...((((.(((((((((((((((.((((((..((.(((((((((................))))))))).))..)))))).))))))))))))))).))))...	2	0	0	-46.5	36	19	100	98	16	4	10	37.5	1.2	2
	243	210	gma-miR169a_R+4	CAGCCAAGGATGACTTGCCGGCATT	25	4	936	897	1	gp2a	Chr04	+	43337623	43337781	tcttcctaagagcaacttacatgaagaggcagagagagtgatgCAGCCAAGGATGACTTGCCGGCGTTatgctgcatgctcttagcggtggctttgccggcaagtggttcttggctacgtttggctcttttcttctcatgtaagtgccacctaggacca	7	gma-MIR169f,gma-MIR169e,ppe-MIR169b,ppe-MIR169a,ptc-MIR169g,ptc-MIR169d,ptc-MIR169p,	gma-MIR169f	gaacttgcacgaagaggcagagagtgtagtgCAGCCAAGGATGACTTGCCGGcattagccaagtgaatgagcatcatatatatatatatatatatatatatatatatgactcatgttcttgtcggcaagttggccttggctatattggactctcttcttttcatgtaagt	gma-miR169a	CAGCCAAGGATGACTTGCCGG	5'	8	6	4	2	4368	2496	1872	4290	2496	1794	0	y	...(((((...((.(((((((((.(((((.((((((...((((.(((((((((..(((((((((((....((..(.(((.....))))..))..)))))))))))..))))))))).))))...)))))).))))))))))))))))....)))))...	4	0	0	-82.1	57	20	100	153	5	10	34	50.9	1	5
	244	211	gma-miR166a-5p	GGAATGTTGTCTGGCTCGAGG	21	45289	787	787	0	gp2a	Chr09	+	22574559	22574710	ttaggttgagaGGAATGTTGTCTGGCTCGAGGtcattgaggtgtatatgtgtatatataatgatatatatatcaagtgtttcagttttcagggtaaattaatggaaattaatctataccctaaatgattctcggaccaggcttcattccccc	106	pvu-MIR166a,gma-MIR166b,gma-MIR166a,gma-MIR166c,gma-MIR166l,gma-MIR166u,gma-MIR166n,gma-MIR166m,gma-MIR166o,gma-MIR166q,mtr-MIR166g,mtr-MIR166d,ath-MIR165a,ath-MIR166a,ath-MIR166c,ath-MIR166d,ath-MIR166b,ath-MIR166e,bna-MIR166e,bna-MIR166d,bna-MIR166f,aly-MIR166d,aly-MIR166c,aly-MIR166a,aly-MIR166e,aly-MIR165a,aly-MIR166b,hpe-MIR166a,hpa-MIR166a,cpa-MIR166a,cme-MIR166c,cme-MIR166f,cme-MIR166b,cme…	gma-MIR166q	tgttaggttgagaGGAATGTTGTCTGGCTCGAGGtcatgaagatatacatatgaaagtgttaacttttcagttaatttctaggataaattaatggaaattaatttataccctaaatgattcTCGGACCAGGCTTCATTCCCCccagccaaca	gma-miR166a-5p	GGAATGTTGTCTGGCTCGAGG	5'	47505	23923	23299	624	1.87876e+07	18308618	478954	1.87666e+07	18308618	457974	0	y	...........((((((..((((((..((((((((((..(((((((((((.(((.....))))))))))))))................((((((.((((((....))))))...)))))).)))))).))))..))))))..))))))...	4	1	1	-51	22	17	100	138	85	3	9	36.2	0.9	4
	245			GGAATGTTGTCTGGCTCGAGG		45289	787	787	0	gp2a	Chr10	+	39616861	39617024	ttgggaagctttgtcttttgaggGGAATGTTGTCTGGCTCGAGGacccttcatcttcatcttgtgtatctgcatccctctctttctagagtgatatgcttgtgctcaaggaatgtatagtgttGTCGGACCAGGCTTCATTCCCcccaattatatgcttccaga	140	pvu-MIR166a,gma-MIR166d,gma-MIR166f,gma-MIR166b,gma-MIR166a,gma-MIR166c,gma-MIR166l,gma-MIR166u,gma-MIR166n,gma-MIR166m,gma-MIR166o,gma-MIR166q,gma-MIR166j,gma-MIR166h,mtr-MIR166a,mtr-MIR166g,mtr-MIR166b,ath-MIR166a,ath-MIR166c,ath-MIR166d,ath-MIR166f,ath-MIR166b,ath-MIR166e,ath-MIR165a,ath-MIR166g,bna-MIR166d,bna-MIR166e,bna-MIR166b,bna-MIR166a,bna-MIR166c,bna-MIR166f,aly-MIR166b,aly-MIR166d,aly…	gma-MIR166q	tgttaggttgagaGGAATGTTGTCTGGCTCGAGGtcatgaagatatacatatgaaagtgttaacttttcagttaatttctaggataaattaatggaaattaatttataccctaaatgattcTCGGACCAGGCTTCATTCCCCccagccaaca	gma-miR166a-5p	GGAATGTTGTCTGGCTCGAGG	5'	51665	24811.5	24356.5	455	1.94892e+07	19145952	343280	19479445	19145952	333493	0	y	...((((((..(((...(((.((((((((..((((((..(((..((.((..(..(((..((((.((((..((((....((((....))))....))))..)))).)))))))..)..)).))..)))..))))))..)))))))).)))..))).))))))...	4	0	0	-64.1	53	15	100	158	4	13	48	45.7	0.9	6
	246	212	pvu-MIR482-p3_1ss15CT	CCCATTCCTATGATTTCTGATGAT	24	17	911	911	0	gp2a	Chr08	+	777153	777379	aaggagttgggctaagtgatgaatcaagtgtaagatcaaattaacaaagagctgggaatgggagactgaagcaatcagaatttgtgGGAATGGGCTGATTGGGAAGCaatgaaaactcaagcaattgtgtctacattttcttcccaattccgCCCATTCCTATGATTTCTGATGATtcttccctttcctcttatttgttttttgcaatgttcctcaagctattttac	3	pvu-MIR482,gma-MIR482a,gma-MIR482c,	pvu-MIR482	gggatccggagattggagcaatcagaatttgtgGGAATGGGCTGATTGGGAAGCAatgtgtgctggtgcaatgcatttaattTCTTCCCAATTCCGCCCATTCCtatgatctctgatgattctttcctttcct	pvu-MIR482-p3	CCCATTCCtatgatctctgatgat	3'	402	67	67	0	58364	58364	0	58364	58364	0	0	y	...(((...((((...(((.((((....(((((((.......(((((((((..(((((.(((((...(((...(((((((.(..(((((((((((.((((((((((.((((...((.(((....))).))...))))..))))))))))..)))))))))))..).)))))))..)))))))).)))))))).)))))))))))))..)))).)))))))..)))..	3	1	1	-81.3	81	19	100	222	4	16	56	38.8	0.9	2
	247	213	bra-miR395a-5p_L+1R-1	AGTTCCTCTGAGCACTTCATT	21	113	791	752	1	gp2a	Chr02	+	15192313	15192420	tatcacctagAGTTCCTCTGATCACTTCATTgtatttgtttgcgtcttcagataatcaattctcaagtgcatgcagcacTGAAGTGTTTGGGGGAACTCTggctgcca	88	gma-MIR395i,gma-MIR395m,gma-MIR395l,gma-MIR395j,mtr-MIR395a,ath-MIR395a,ath-MIR395e,bna-MIR395b,bna-MIR395c,bna-MIR395a,bra-MIR395c,bra-MIR395b,bra-MIR395d,bra-MIR395a,aly-MIR395g,aly-MIR395e,cme-MIR395f,cme-MIR395d,cme-MIR395b,cme-MIR395e,cme-MIR395c,cme-MIR395a,rco-MIR395b,rco-MIR395a,lus-MIR395c,lus-MIR395d,lus-MIR395b,lus-MIR395a,ppe-MIR395n,ppe-MIR395m,ppe-MIR395k,ppe-MIR395j,ppe-MIR395l,csi…	bra-MIR395a	atgtctcctagaGTTCCTCTGAGCACTTCATTGggtatacaatttcttatgaagattacccaCTGAAGTGTTTGGGGGAACTCctggacccat	bra-miR395a-5p	GTTCCTCTGAGCACTTCATTG	5'	234	76	19.5	56.5	59551	14859.5	44691.5	57347.5	14859.5	42488	0	y	...((.((((((((((((..(.(((((((.(((...((..((((.(((.(((........))).)))))))..))))).))))))).)..)))))))))))).))...	4	0	0	-45.9	37	17	100	102	8	8	20	43.5	1	4
	248			AGTTCCTCTGAGCACTTCATT		113	791	791	0	gp2a	Chr03	+	10237895	10238052	tcagttttaaatgttggctgtctcttggAGTTCCTCTGAGCACTTCATTcgtggggctacttctattttgtgttgcccttaacatagatagaatggtcttcatcagcgaggtgaagtgtttgggggaacttttgggtacagctaacactaccaaccat	17	ath-MIR395a,ath-MIR395e,bna-MIR395b,bna-MIR395c,bna-MIR395a,bra-MIR395c,bra-MIR395b,bra-MIR395d,bra-MIR395a,aly-MIR395g,aly-MIR395e,ppe-MIR395l,csi-MIR395,ptc-MIR395c,ptc-MIR395g,ptc-MIR395j,ptc-MIR395d,	bra-MIR395a	atgtctcctagaGTTCCTCTGAGCACTTCATTGggtatacaatttcttatgaagattacccaCTGAAGTGTTTGGGGGAACTCctggacccat	bra-miR395a-5p	GTTCCTCTGAGCACTTCATTG	5'	196	98	90.5	7.5	75605	69953.5	5651.5	75308.5	69953.5	5355	0	y	...(((.....((((((((((..((..(((((((((..((((((((((((((.((((((.((((((((.((((((....))))))))))))))))))))......)))).))))))))))..)))))))))..))..)))))))))).....)))...	4	1	1	-68.6	58	19	100	152	4	8	32	43.7	1	2
	249	214	mtr-miR399l_1ss21GT	TGCCAAAGGAGAGTTGCCCTT	21	328	788	749	1	gp2a	Chr04	+	41527434	41527563	aacttaagcaaatcagttatAGGGCACCTCTCTCCTGGCAGgtgaagggtcaccctttttgcagcttccaaaagtcagtggcaataactTGCCAAAGGAGAGTTGCCCTGtggctgttttagcttaatca	9	mtr-MIR399l,ath-MIR399b,aly-MIR399b,cme-MIR399d,cme-MIR399e,cme-MIR399g,tcc-MIR399a,ppe-MIR399a,vvi-MIR399i,	mtr-MIR399l	aacaatagggcacctctctcctggcaagtaaaaagggctcagtgccaataactTGCCAAAGGAGAGTTGCCCTGtggct	mtr-miR399l	TGCCAAAGGAGAGTTGCCCTG	3'	391	178.5	0	178.5	140874	0	140874	133936	0	133936	0	y	...(((((((((.(((..((((((((.((((((..((((((((.....(((((..((((((.......))))))...)))))....))))))))..)))))).))))))))..))).))).))))))...	4	0	0	-59.1	45	18	100	124	7	7	27	46.2	1	3
	250	215	gma-miR394a-5p	TTGGCATTCTGTCCACCTCC	20	25107	753	753	0	gp2a	Chr02	+	42287205	42287373	tatagcctctagggtttctcagaggtcttgttccatagccattTTGGCATTCTGTCCACCTCCattaaatggaatgtttggaatcactcaaaatggtgacaattggaggtggccagtaggccaaacaggctctgtgaatctgtctctgagaaaccccttatgggctcac	50	gma-MIR394e,gma-MIR394d,gma-MIR394g,gma-MIR394f,gma-MIR394b,gma-MIR394a,gma-MIR394c,ahy-MIR394,ath-MIR394b,ath-MIR394a,bna-MIR394b,bna-MIR394a,aly-MIR394b,aly-MIR394a,cca-MIR394,cpa-MIR394b,cpa-MIR394a,cme-MIR394a,cme-MIR394b,mes-MIR394c,mes-MIR394a,mes-MIR394b,ssl-MIR394,lus-MIR394a,lus-MIR394b,ghr-MIR394b,ghr-MIR394a,tcc-MIR394b,tcc-MIR394a,mdm-MIR394b,mdm-MIR394a,ppe-MIR394a,ppe-MIR394b,csi-MI…	gma-MIR394c	cagagtttcTTGGCATTCTGTCCACCTCCacttccactttcagttccatggatctctctctctttttggccctatctacgtactcggaggtggacatactgccaatagag	gma-miR394a-5p	TTGGCATTCTGTCCACCTCC	5'	28166	14084	14072.5	11.5	1.05005e+07	10490689	9849.5	1.05001e+07	10490689	9394.5	0	y	...(((((...((((((((((((((....((((((.((((..((((((...(((.(((((((((.(((((.....)))))...(((((......)))))....))))))))).)))...))))))..)))).)).))))...)))))))))))))).....)))))...	6	0	0	-75.4	47	16	100	163	39	7	30	46.2	1	4
	251			TTGGCATTCTGTCCACCTCC		25107	753	753	0	gp2a	Chr06	+	30570195	30570286	ttccatagacattTTGGCATTCTGTCCACCTCCattgtgtcacaaagcatgcagtttggaggtggccagaatgccaaacgggctctgtgtat	50	gma-MIR394e,gma-MIR394d,gma-MIR394g,gma-MIR394f,gma-MIR394b,gma-MIR394a,gma-MIR394c,ahy-MIR394,ath-MIR394b,ath-MIR394a,bna-MIR394b,bna-MIR394a,aly-MIR394b,aly-MIR394a,cca-MIR394,cpa-MIR394b,cpa-MIR394a,cme-MIR394a,cme-MIR394b,mes-MIR394c,mes-MIR394a,mes-MIR394b,ssl-MIR394,lus-MIR394a,lus-MIR394b,ghr-MIR394b,ghr-MIR394a,tcc-MIR394b,tcc-MIR394a,mdm-MIR394b,mdm-MIR394a,ppe-MIR394a,ppe-MIR394b,csi-MI…	gma-MIR394c	cagagtttcTTGGCATTCTGTCCACCTCCacttccactttcagttccatggatctctctctctttttggccctatctacgtactcggaggtggacatactgccaatagag	gma-miR394a-5p	TTGGCATTCTGTCCACCTCC	5'	25784	12892	12890	2	9.70218e+06	9.70072e+06	1461	9.70211e+06	9.70072e+06	1392	0	y	...((((((...((((((((((((.((((((((((((..(........)..)))..))))))))).)))))))))))).....))))))...	2	0	0	-43.9	31	19	100	86	8	4	16	47.8	1	1
	252	216	mtr-MIR399o-p5_1ss13AT	GGGCATGTCTCTTTTGGCAGG	21	52	786	786	0	gp2a	Chr04	+	41516801	41516923	attcactcttaGGGCATGTCTCTTTTGGCAGGtagtggtgattactttggattcatttagggtttaccaaaatatgtcttatagtaatcaactTGCCAAAGGAGAGCTGCCCTGtgagtgttt	31	mtr-MIR399o,mtr-MIR399b,mtr-MIR399m,mtr-MIR399d,mtr-MIR399n,mtr-MIR399q,cme-MIR399d,cme-MIR399e,cme-MIR399g,rco-MIR399d,ppe-MIR399a,nta-MIR399d,nta-MIR399c,nta-MIR399a,nta-MIR399f,nta-MIR399e,nta-MIR399g,nta-MIR399b,stu-MIR399b,stu-MIR399a,stu-MIR399e,stu-MIR399f,stu-MIR399c,stu-MIR399l,stu-MIR399k,stu-MIR399n,stu-MIR399j,osa-MIR399i,sbi-MIR399b,zma-MIR399d,zma-MIR399b,	mtr-MIR399o	agtcatagggcatgtctctattggcaggtgatatttcatttgacttagaggctctagaaattcactTGCCAAAGGAGAGCTGCCCTGcgagt	mtr-MIR399o-p5	gggcatgtctctattggcagg	5'	1693	94	94	0	70450	70450	0	70450	70450	0	0	y	...(((((..((((((..(((((((((((((((.....((((((((..((((..((((.((.....)).))))..))))...)))))))))))))))))))))))..))))))..)))))...	4	0	0	-57.7	44	19	100	117	5	6	24	39.8	1.2	2
	253	217	cme-MIR169s-p3_1ss5AG	GGCAGGTTATCTTTGGC	17	11	646	611	1	gp2a	Chr03	+	33806504	33806669	ggtgtggattttggtgccaagaaggtttaggttgagagtggaatgaagccaaggatgatttgccgagagcaaaattcatttgatgtgatccaaacttttgagttactcGGCAAGTTATCTTTGGCtgcattttcctttcttcctcttccatcaactaattcatctc	5	gma-MIR169s,cme-MIR169s,cme-MIR169l,cme-MIR169q,sly-MIR169c,	cme-MIR169s	gttttatttggTGAGCCAAAGATGACTTGCCTtaatataagaaacgtatataaatgggagagcttcaagtatataggaagctcttattgtttcatatttaagttggcaagttatctttggcttacttcataaac	cme-MIR169s-p3	ggcaagttatctttggc	3'	17	10.5	4	6.5	7451	3212	4239	7223.5	3212	4011.5	0	y	...(((((((((((((....((((....(((..(((((..(((((.((((((((((((((((((((((((.....((((.....))))..(((....))).))).))))))))))))))))))))).)))))..)))))..)))))))))))))..)))))))...	0	0	0	-64.9	54	17	100	160	31	7	21	41	1
	254	218	mtr-miR1510a-3p_1ss1CT	TGGAGGATTAGGTAAAACAAC	21	8200	785	785	0	gp2a	Chr04	+	14475211	14475319	ttggattttatgaaatTGGAGGATTAGGTAAAACAACaaccgctgtaaaatctcatctccattatagttagttgTTGTTTTTCCTATTCCACCAATttcatgtatcact	10	gma-MIR1510b,gma-MIR1510a,gso-MIR1510b,gso-MIR1510a,mtr-MIR1510a,mtr-MIR1510b,mtr-MIR2089,pgi-MIR2118,sly-MIR482d,stu-MIR482c,	mtr-MIR1510a	aaagttgctattgcaattgTTGTCTTACCCATTCCTCCCAtcccataaatctattatatgtactccatcatcatatggatccactcttgtcttatgataatagagtcgcatgataggaatcttggatCGGAGGATTAGGTAAAACAACtattgcattaggcttt	mtr-miR1510a-3p	CGGAGGATTAGGTAAAACAAC	5'	24091	9437	9218	219	7400687	7225710	174977	7392622	7225710	166912	0	y	...(((..(((((((((((.(((.((((.(((((((((((.(((((((.............)))))))..))))))))))).)))).))).))))))))))).)))...	2	0	0	-42.7	39	18	100	103	13	5	12	32.1	1.2	3
	255	219	gma-MIR1515b-p3_1ss13CT	TCTGATCATTCATGCAAAATGAT	23	3	889	889	0	gp2a	Chr02	-	25302944	25303074	gcaacccattcaattatcaTCATTTTGCGTGCAATGATCTGaaccgtttttgttgctccaccattattagttttaatttgtggaagacgttTCTGATCATTCATGCAAAATGATgtcaatttgtgggttta	2	gma-MIR1515b,gma-MIR1515a,	gma-MIR1515b	tgttcaTCATTTTGCGTGCAATGATCTGaaccattttcattccctgtaccgttgtttcgttctggcataaccaaattaggtcattgttttttggtttgtggaaaatgtttctgatcattcacgcaaaatgatgtcaatttt	gma-MIR1515b-p3	tctgatcattcacgcaaaatgat	3'	5320	3	3	0	2667	2667	0	2667	2667	0	0	y	..(((((((..((((..((((((((((((((.(((((((.(((.(((((.......(((((.((((.......))))..)))))))))).))).)))))))))))))))))))))..)))).)))))))..	2	1	1	-50.6	49	20	100	127	7	7	22	35.1	1.1	2
	256	220	mtr-MIR2676c-p3_1ss16GT	AGAGTGTGTTTGGATTGGGGA	21	2	782	745	1	gp2a	Chr08	-	22682669	22682825	aaactttattaattctggaaatcataaactatgttaaattgaatattcctttaaagtcaaaatctaaaacattaAGAGTGTGTTTGGATTGGGAAgaggatgtgtggggatttgaggcaatggatgtgtgaagatttgagaggaaagtgtgaagaaa	1	mtr-MIR2676c,	mtr-MIR2676c	aatctattggaattatcatttgttttaaattaatttggattttggaaccaggcctttgcaatttgcttcataaactttgaagtattgtttcataaatcacattggaaggcttattacttaagagtgtgtttggatgggggaatgttttgagggaatgtattgttttaagggaattcaaatactttggggtgaattcCATTGTTTGGATAATAATTTGaagcattttcaaaatgatg	mtr-MIR2676c-p3	agagtgtgtttggatggggga	3'	2	2	0	2	1564	0	1564	1490	0	1490	0	y	...((((((...((((..((.(((((..((((((((((((..((((((((((....((..((((((((((((.....)))).))))))))..)))))))).))))...))))))..))).)))...)))))...))..))))......))))))...	4	4	2	-29.9	53	15	85	151	5	11	40	31.8	0.6	6
	257	221	gma-miR169a_1ss21GT	CAGCCAAGGATGACTTGCCGT	21	15	803	803	0	gp2a	Chr08	+	3106803	3106997	ttttatgagtcttttcatctaaattgtcttgcatgtgggaatgaggtcttgtagtgCAGCCAAGGATGACTTGCCGTtaagcttgttttgacattacctatgaaatcttcttcttcacatgcTAACCGGCAAGTCAACTATGGCtacgcaaagtcctccttctctcatgttagatatttgatgaatattatatat	36	gma-MIR169g,gma-MIR169f,gma-MIR169u,gma-MIR169m,gma-MIR169k,gma-MIR169l,mtr-MIR169b,ath-MIR169a,bna-MIR169b,bna-MIR169a,aly-MIR169a,cpa-MIR169,mes-MIR169m,mes-MIR169l,lus-MIR169g,tcc-MIR169e,tcc-MIR169c,tcc-MIR169k,tcc-MIR169l,tcc-MIR169a,ppe-MIR169c,ptc-MIR169f,sly-MIR169c,nta-MIR169a,nta-MIR169c,vvi-MIR169g,vvi-MIR169j,vvi-MIR169w,vvi-MIR169f,vvi-MIR169k,bdi-MIR169a,ata-MIR169g,osa-MIR169a,sbi-…	gma-MIR169m	gaaagtagagtgCAGCCAAGGATGACTTGCCGGagcaataagcaataatatctatctattttatctttcttttcttcttattctttcacgccggcaagttgttcttggctacattttgttttc	gma-miR169a	CAGCCAAGGATGACTTGCCGG	5'	40	22	18.5	3.5	17627	14726	2901	17492.5	14726	2766.5	0	y	...(((((.....((((((.(((.(((((..((((.(((((.((((.(((...(((.(((((..(.((((((((((...(((.(((...(((((.....))).........))...))).)))...)))))))))).)..))))).))).))).)))).))))).))))..))))))))))))))..)))))...	4	0	0	-67.2	65	16	100	189	5	15	54	37.4	0.9	5
	258	222	ath-MIR399b-p3_1ss19AC	CAAAGGAGAGTTGCCCTGCAAC	22	8	826	826	0	gp2a	Chr03	+	43952951	43953079	agcgaaccagttacaGGGCATATCTTCTTTGGCAcatgctcgagtctctcgacgacaacctatttggtttttgtacgaggtttcagttctggacgtgcCAAAGGAGAGTTGCCCTGCAACtcattcttg	24	mtr-MIR399q,ath-MIR399b,aly-MIR399b,cme-MIR399d,cme-MIR399e,cme-MIR399g,lus-MIR399b,tcc-MIR399a,mdm-MIR399i,mdm-MIR399j,mdm-MIR399a,mdm-MIR399c,mdm-MIR399b,ppe-MIR399a,ptc-MIR399h,vvi-MIR399c,vvi-MIR399i,osa-MIR399d,sbi-MIR399d,sbi-MIR399i,sbi-MIR399c,zma-MIR399i,zma-MIR399j,zma-MIR399e,	ath-MIR399b	tcactagttttagggcgcctctccattggcaggtcctttacttccaaatatacacatacatatatgaatatcgaaaatttccgatgatcgatttataaatgaccTGCCAAAGGAGAGTTGCCCTGaaactggttc	ath-MIR399b-p3	CAAAGGAGAGTTGCCCTGaaac	3'	143	37	19.5	17.5	29558	15793.5	13764.5	28962	15793.5	13168.5	0	y	...(((..((((.(((((((..(((((((((((((...........(((((((((.((((.....)))).)))).))))).((((....)))).)))))))))))))..))))))).))))..)))...	4	0	0	-55.6	27	17	100	123	59	3	10	48.1	0.9	2
	259	223	lja-miR390a-3p_R-1_1ss8CT	CGCTATCTATCCTGAGTTTC	20	377	750	750	0	gp2a	Chr06	+	18614630	18614729	tacagaagaatctgtAAAGCTCAGGAGGGATAGCGCCatgattctcacatcatagtgttctttggCGCTATCTATCCTGAGTTTCacggcttcttcttac	41	gma-MIR390g,gma-MIR390f,mtr-MIR390,lja-MIR390a,hex-MIR390b,hex-MIR390a,cca-MIR390,cpa-MIR390a,cme-MIR390c,cme-MIR390d,cme-MIR390a,cme-MIR390b,mes-MIR390,rco-MIR390a,rco-MIR390b,lus-MIR390b,lus-MIR390c,ghr-MIR390a,ghr-MIR390c,ghr-MIR390b,tcc-MIR390a,tcc-MIR390b,mdm-MIR390e,mdm-MIR390b,ppe-MIR390,csi-MIR390,ptc-MIR390a,ptc-MIR390b,ptc-MIR390d,ptc-MIR390c,vvi-MIR390,bdi-MIR390a,ata-MIR390,osa-MIR390…	lja-MIR390a	ggagaatctgttAAGCTCAGGAGGGATAGCGCCatgatatatattgatgcagtttctattgtcttcaatattggtctttggCGCTATCCATCCTGAGTTTCAtgggttcttc	lja-miR390a-3p	CGCTATCCATCCTGAGTTTCA	3'	1038	493	482	11	377865	369043	8822	377425	369043	8382	0	y	...(((((((.((((.((((((((((..((((((((((.......(((......))).....))))))))))..)))))))))).)))).)))))))...	4	0	0	-51.2	34	19	100	94	6	4	20	44	1.2	3
	260	224	mdm-MIR397b-p3_1ss13CG	TTGAAGAAACATGATTGA	18	2	672	672	0	gp2a	Chr08	-	58467531	58467614	ataatataatcaattttttttttcagcaataataatatgaaaacataattaatttttTTGAAGAAACATGATTGAttatgtcag	2	mdm-MIR397b,ppe-MIR397,	mdm-MIR397b	ccagattgaagaaacatcaTTGAGTGCAGCGTTGATGAAAgttcgtattgcttctgaatcttcattaggacatcgaaacatttcatcaacgctgcacccaattatgtttctatccattttgg	mdm-MIR397b-p3	ttgaagaaacatcaTTGA	3'	2	2	2	0	1344	1344	0	1344	1344	0	0	y	...((((((((((((..(((((((((......(((((((....))).))))......)))))))))...))))))))))))...	5	1	1	-16.9	28	15	100	78	4	3	18	16.7	1.2	3
	261	225	ath-miR160a-5p_1ss21AG	TGCCTGGCTCCCTGTATGCCG	21	37	804	765	1	gp2a	Chr01	-	43375878	43376002	attactattagcatacttggcgTGCCTGGCTCCCTGTATGCCAtttgcagagcccatcagaacagtgatggccttaactaatggcgtgcgaggagtcatgcatgttgttgtgtgttattagttaa	61	ath-MIR160c,ath-MIR160b,bna-MIR160b,bna-MIR160d,bna-MIR160c,aly-MIR160c,aly-MIR160b,cpa-MIR160a,cpa-MIR160b,mes-MIR160g,mes-MIR160a,mes-MIR160b,mes-MIR160c,rco-MIR160b,lus-MIR160a,lus-MIR160h,lus-MIR160i,mdm-MIR160b,mdm-MIR160a,ppe-MIR160a,ptc-MIR160d,ptc-MIR160a,nta-MIR160c,stu-MIR160b,vvi-MIR160c,bdi-MIR160d,bdi-MIR160b,bdi-MIR160a,bdi-MIR160c,bdi-MIR160f,ata-MIR160b,ata-MIR160c,ata-MIR160a,osa…	ath-MIR160b	gtcgTGCCTGGCTCCCTGTATGCCAcaagaaaacatcgatttagtttcaaaatcgatcactagtggcgtacagagtagtcaagcatgac	ath-miR160a-5p	TGCCTGGCTCCCTGTATGCCA	5'	51	47	0	47	38099	0	38099	36304	0	36304	0	y	...((((.((((((((.(..(((((.(((((((..((((((((((....(((.((((((......)))))).)))....))))))))))..))))))).)))))..)..)))))))).))))...	4	0	0	-60.1	44	18	100	119	6	7	25	45.6	1.1	3
	262	226	gma-miR482b-3p	TCTTCCCTACACCTCCCATACC	22	79058	830	830	0	gp2a	Chr07	+	2688881	2688960	GGGGAAGATATGGGTgtggggggattgggaagtaaaccttatcttatggtgttTCTTCCCTACACCTCCCATACCactct	11	gma-MIR482d,gma-MIR482e,gma-MIR482b,gso-MIR482a,gso-MIR482b,mtr-MIR482,ghr-MIR482a,sly-MIR482e,pab-MIR482a,pta-MIR482b,pta-MIR482a,	gma-MIR482b	ggTATGGGGGGATTGGGAAGGAATatccataagcaaaatatgctattTCTTCCCTACACCTCCCATACC	gma-miR482b-3p	TCTTCCCTACACCTCCCATACC	3'	81946	81944	79756	2188	67928286	66141706	1786580	67863815	66141706	1722109	0	n	.....(((....(((((((((((...((((((...(((.........)))....))))))....)))))))))))..)))	6	2	1	-34.7	23	6	66	75	9	3	20	48.8	0.9	9
	263	227	ath-miR164a_R+1	TGGAGAAGCAGGGCACGTGCAT	22	4	799	759	1	gp2a	Chr07	-	32090882	32091001	attggtggctaggtcctgtTGGAGAAGCAGGGCACGTGCAAcatctctctccaactcacttctggtagttcatctggttttgcacgtgctccccttctccaacacgattttcctacctcg	35	ath-MIR164b,aly-MIR164b,hci-MIR164a,cpa-MIR164b,cme-MIR164d,rco-MIR164c,ssl-MIR164b,lus-MIR164a,lus-MIR164b,lus-MIR164c,mdm-MIR164e,mdm-MIR164f,ppe-MIR164a,csi-MIR164,ctr-MIR164,ptc-MIR164e,sly-MIR164a,nta-MIR164a,vvi-MIR164c,bdi-MIR164a,bdi-MIR164b,ata-MIR164b,ata-MIR164c,osa-MIR164f,osa-MIR164b,osa-MIR164a,osa-MIR164e,sbi-MIR164a,sbi-MIR164d,tae-MIR164,zma-MIR164a,zma-MIR164c,zma-MIR164d,zma-MI…	ath-MIR164b	gaTGGAGAAGCAGGGCACGTGCAttactagctcatatatacactctcaccacaaatgcgtgtatatatgcggaattttgtgatatagatgtgtgtgtgtgttgagtgtgatgatatggatgagttagttcttCATGTGCCCATCTTCACCATC	ath-miR164a	TGGAGAAGCAGGGCACGTGCA	5'	6	3	0	3	2335	0	2335	2219	0	2219	0	y	...(((((..(..((.(((((((((((..((((((((((((.(((.......((((.((.....)))))).....))).))))))))))))..))))))))))).))..)..)))))...	4	0	0	-53.7	40	20	100	114	5	7	29	51.7	0.9	2
	264	228	stu-miR166d-5p_L-1R+1	GAATGTCGTCTGGTTCGAGAT	21	108	801	762	1	gp2a	Chr01	-	40973322	40973451	ttcgcattcatcaaaagttcagggGAATGTCATCTGGTTCGAGATcattcattcattctaatccatctcaaacacagactttttccgagtgattTCGGACCAGGCTTCATTCCCCcgagctgcatgctca	167	pvu-MIR166a,gma-MIR166b,gma-MIR166d,gma-MIR166c,gma-MIR166n,gma-MIR166f,gma-MIR166o,gma-MIR166q,gma-MIR166p,gma-MIR166a,gma-MIR166j,gma-MIR166h,gma-MIR166r,gma-MIR166l,gma-MIR166k,mtr-MIR166g,mtr-MIR166a,mtr-MIR166c,mtr-MIR166f,ath-MIR166a,ath-MIR166c,ath-MIR166d,ath-MIR166f,ath-MIR166b,ath-MIR166e,ath-MIR165a,ath-MIR165b,bna-MIR166d,bna-MIR166e,bna-MIR166b,bna-MIR166a,bna-MIR166c,bna-MIR166f,aly…	stu-MIR166d	AGAATGTCGTCTGGTTCGAGAtctttcataagaaggtaacatgcaatgagatgattTCGGACCAGGCTTCATTCCCC	stu-miR166d-5p	AGAATGTCGTCTGGTTCGAGA	5'	9138	124.5	2.5	122	102038	2020	100018	97303	2020	95283	0	y	...((((........(((((.((((((((...((((((((((((((((((....................................))))))))))))))))))...)))))))).)))))..))))...	6	0	0	-48.104	35	18	100	124	36	3	18	44.6	0.8	3
	265	229	gma-miR172h-5p_R+1_2ss2CG7GT	GGAGCATCATCAAGATTCACAT	22	5	851	811	1	gp2a	Chr01	-	48703319	48703465	accagtcactgtttgccggtGGAGCATCATCAAGATTCACAAgctttaggggcattaatttgtttgaggtggtcccttattactccaaaccaattagcctttgcgatgGGAATCTTGATGATGCTGCAGcagcaataaatgactaat	25	gma-MIR172i,gma-MIR172l,ath-MIR172e,bna-MIR172b,bna-MIR172c,aly-MIR172e,cme-MIR172a,cme-MIR172d,lus-MIR172g,gra-MIR172a,tcc-MIR172c,aqc-MIR172b,mdm-MIR172i,ppe-MIR172c,ptc-MIR172b,ptc-MIR172e,ptc-MIR172d,nta-MIR172j,stu-MIR172d,bdi-MIR172b,ata-MIR172c,osa-MIR172b,sbi-MIR172b,zma-MIR172e,atr-MIR172,	gma-MIR172i	gcaggtGCAGCAGCATCAAGATTCACAccgcctaatttgctaggacttcaggactgcacacgcttaattatacatacatatatacatatatgttagctctttgtggagtgcggaataaagttctattttagatgtgGGAATCTTGATGATGCTGCATcagc	gma-miR172h-5p	GCAGCAGCATCAAGATTCACA	5'	9	2.5	0	2.5	2127.5	0	2127.5	2027.5	0	2027.5	0	y	...(((((....((((...((.((((((((((((((((.((.((...(..(((..(((((.(((((..((..(.....)..))..))))).))))))))..)))..)).)))))))))))))))).))...))))....)))))...	2	0	0	-55.2	48	19	100	141	5	11	40	42.9	0.9	3
	266			GGAGCATCATCAAGATTCACAT		5	851	811	1	gp2a	Chr08	+	53136984	53137128	aacagtcgctgattgctgatGGAGCATCATCAAGATTCACAAgcttcaagggattttgtttggggtggtccctaattgctcccaaataaatttgcccttcgatatgGGAATCTTGATGATGCTGCAGcagccataaacgactaaa	25	gma-MIR172i,gma-MIR172l,ath-MIR172e,bna-MIR172b,bna-MIR172c,aly-MIR172e,cme-MIR172a,cme-MIR172d,lus-MIR172g,gra-MIR172a,tcc-MIR172c,aqc-MIR172b,mdm-MIR172i,ppe-MIR172c,ptc-MIR172b,ptc-MIR172e,ptc-MIR172d,nta-MIR172j,stu-MIR172d,bdi-MIR172b,ata-MIR172c,osa-MIR172b,sbi-MIR172b,zma-MIR172e,atr-MIR172,	gma-MIR172i	gcaggtGCAGCAGCATCAAGATTCACAccgcctaatttgctaggacttcaggactgcacacgcttaattatacatacatatatacatatatgttagctctttgtggagtgcggaataaagttctattttagatgtgGGAATCTTGATGATGCTGCATcagc	gma-miR172h-5p	GCAGCAGCATCAAGATTCACA	5'	9	2.5	0	2.5	2127.5	0	2127.5	2027.5	0	2027.5	0	y	...(((((...((.((((.((.((((((((((((((((.((....(((((((..(((((((((((..((.....))..).))))))))))....))))).))..)).)))))))))))))))).)).)))).))...)))))...	2	0	0	-66.5	51	19	100	139	5	10	32	43.4	1.1	3
	267	230	gma-miR394a-5p_R+1	TTGGCATTCTGTCCACCTCCT	21	267	792	753	1	gp2a	Chr01	-	123152	123324	tcttcatgtgggattatcaaagggtttctatcagagtttaTTGGCATTCTGTCCACCTCCActttcttctcttctcttctctctcaaagagacacgtcaaccatccatccatggAGGTGGGCATACTGCCAACTCAgttctgttagctactctttgtaaatccttcatgatat	50	gma-MIR394d,gma-MIR394f,gma-MIR394b,gma-MIR394e,gma-MIR394g,gma-MIR394a,gma-MIR394c,ahy-MIR394,ath-MIR394b,ath-MIR394a,bna-MIR394b,bna-MIR394a,aly-MIR394b,aly-MIR394a,cca-MIR394,cpa-MIR394b,cpa-MIR394a,cme-MIR394a,cme-MIR394b,mes-MIR394c,mes-MIR394a,mes-MIR394b,ssl-MIR394,lus-MIR394a,lus-MIR394b,ghr-MIR394b,ghr-MIR394a,tcc-MIR394b,tcc-MIR394a,mdm-MIR394a,mdm-MIR394b,ppe-MIR394b,ppe-MIR394a,csi-MI…	gma-MIR394c	cagagtttcTTGGCATTCTGTCCACCTCCacttccactttcagttccatggatctctctctctttttggccctatctacgtactcggaggtggacatactgccaatagag	gma-miR394a-5p	TTGGCATTCTGTCCACCTCC	5'	1426	698	187.5	510.5	527630	149252	378378	510836	149252	361583	0	y	...(((((..(((((..((((((((..(((.((((..(..((((((...((((((((((((...........((((((........))))))...................))))))))))))...))))))...)..)))).)))..))))))))..)))))..)))))...	6	0	0	-62.4	44	18	100	167	50	7	29	42.2	0.9	3
	268			TTGGCATTCTGTCCACCTCCT		267	792	753	1	gp2a	Chr06	-	30646337	30646428	ttccatagacattTTGGCATTCTGTCCACCTCCAttgtgtcacaaagcatgcagtttggaggtggccagaatgccaaacgggctctgtgtat	50	gma-MIR394e,gma-MIR394d,gma-MIR394g,gma-MIR394f,gma-MIR394b,gma-MIR394a,gma-MIR394c,ahy-MIR394,ath-MIR394b,ath-MIR394a,bna-MIR394b,bna-MIR394a,aly-MIR394b,aly-MIR394a,cca-MIR394,cpa-MIR394b,cpa-MIR394a,cme-MIR394a,cme-MIR394b,mes-MIR394c,mes-MIR394a,mes-MIR394b,ssl-MIR394,lus-MIR394a,lus-MIR394b,ghr-MIR394b,ghr-MIR394a,tcc-MIR394b,tcc-MIR394a,mdm-MIR394b,mdm-MIR394a,ppe-MIR394a,ppe-MIR394b,csi-MI…	gma-MIR394c	cagagtttcTTGGCATTCTGTCCACCTCCacttccactttcagttccatggatctctctctctttttggccctatctacgtactcggaggtggacatactgccaatagag	gma-miR394a-5p	TTGGCATTCTGTCCACCTCC	5'	1385	700	0	700	530735	0	530735	507262	0	507262	0	y	...((((((...((((((((((((.((((((((((((..(........)..)))..))))))))).)))))))))))).....))))))...	2	0	0	-43.9	31	20	100	86	8	4	16	47.8	1	1
	269	231	ath-miR171b-3p_R-1_1ss19AT	TTGAGCCGTGCCAATATCTC	20	11	745	745	0	gp2a	Chr03	+	50557349	50557509	actatatgaagtagttattgtgaTATTGGCCTGGTTCACTCAGAcatcatctgtatcacacagttctgtccttgccctacaaacaacaacattgtaactttgtgtgtgttgtgttcggtttgaTTGAGCCGTGCCAATATCTCagtgcttcttcatgtttc	49	gma-MIR171j,mtr-MIR171d,mtr-MIR171c,lja-MIR171a,ath-MIR171a,ath-MIR170,ath-MIR171b,bna-MIR171g,bna-MIR171f,bna-MIR171c,bna-MIR171a,bna-MIR171b,aly-MIR171a,aly-MIR170,aly-MIR171b,cme-MIR171f,mes-MIR171h,mes-MIR171j,mes-MIR171i,rco-MIR171d,rco-MIR171f,lus-MIR171e,lus-MIR171b,lus-MIR171c,tcc-MIR171h,aqc-MIR171a,aqc-MIR171d,mdm-MIR171c,ppe-MIR171f,ptc-MIR171f,ptc-MIR171i,sly-MIR171a,nta-MIR171c,stu-M…	ath-MIR171b	tgcaaggtaacgcgAGATATTAGTGCGGTTCAATCaaatagtcgtcctcttaactcatggagaacggtgttgttcgaTTGAGCCGTGCCAATATCACGcggtaaaccaaaaatggca	ath-miR171b-3p	TTGAGCCGTGCCAATATCACG	3'	3418	23.5	11.5	12	18376	8997	9379	17922	8997	8925	0	y	...((((((((.((.(((((.(((((((((..((((((.((.((((....((((.....))))...))))...(((..((..((((((((((.........)))).))))))))..)))..)).))))))..))))))))).))))))).))))))))...	4	0	0	-55.2	32	17	85	155	80	5	11	40.4	0.8	4
	270	232	mtr-MIR2589-p5_1ss7TG	AGGGACGAAAAACATATT	18	2	682	682	0	gp2a	Chr06	+	8944575	8944642	tatAGGGACGAAAAACATATTtaactctattttaaataaaaggtagaaaatatgttttctttctttca	1	mtr-MIR2589,	mtr-MIR2589	tgttggtgattaagcaaacggtgaagcacacatggatgccacacctgacttttttattttttgttaaatatatttttaatccctataaaattaaggtattttaagtttttattccttacaaaaatattatgcactcagtattagtccctgctcaattcaactattaaaattaaacaaatttgaattgagcagagactaatactgagtgcatagtatttttgtaatgactaaaacaactattaaaattaagtaaggactaaacttaaaatgtctcaattttatagggactaaaaacatatttaacccaacaaaaaaaagtcagatgtGGCATCCACGTGTGCTTCACCGtttgctcaatcaacaacg	mtr-MIR2589-p5	agggactaaaaacatatt	5'	2	2	2	0	1364	1364	0	1364	1364	0	0	n	...(((((.(.(((((((((((...((((..((......))..)))))))))))))))).)))))...	2	1	1	-14	23	16	100	62	6	4	10	22.1	0.9	2
	271	233	gma-miR828a_R-5_1ss17AT	TCTTGCTCAAATGAGTT	17	13	616	579	1	gp2a	Chr04	-	33232683	33232741	tttttctcaaactcgctcatgcgagatattTCTTGCTCAAGTGAGTTtcacgagaataa	14	gma-MIR828b,gma-MIR828a,cme-MIR828,mes-MIR828a,mes-MIR828b,ssl-MIR828,lus-MIR828a,mdm-MIR828b,mdm-MIR828a,ppe-MIR828,ptc-MIR828b,ptc-MIR828a,vvi-MIR828a,atr-MIR828,	gma-MIR828a	ttgtaatgttTCTTGCTCAAATGAGTATTCCAaccacagtcacatttggcatgaatattgtgtgccactgtcctcaaaggatgagatgctcatttgaccaagcaatgttaaaa	gma-miR828a	TCTTGCTCAAATGAGTATTCCA	3'	15	14	0	14	8678	0	8678	8169	0	8169	0	y	...((((((((((((((...((((((....))))))...)))))))))...)))))...	6	0	0	-23	20	14	100	53	4	2	9	37.3	1	3
	272	234	gma-miR399i_2ss13AG14TC	TGCCAAAGGAGAGCTGCCCTG	21	1254	786	747	1	gp2a	Chr07	-	5959197	5959306	caataagcaaaccagttatagggcttctctttgttggcaggaaatgacatgaccacttcatgaaatatctTGCCAAAGGAGAGTTGCCCTGttgctgctttagcttaata	84	gma-MIR399i,mtr-MIR399o,mtr-MIR399b,mtr-MIR399m,mtr-MIR399d,mtr-MIR399n,vun-MIR399b,ath-MIR399b,ath-MIR399a,aly-MIR399b,aly-MIR399f,cca-MIR399,cme-MIR399d,cme-MIR399e,cme-MIR399b,cme-MIR399g,mes-MIR399a,rco-MIR399d,lus-MIR399b,lus-MIR399d,tcc-MIR399a,tcc-MIR399g,aqc-MIR399,mdm-MIR399i,mdm-MIR399j,mdm-MIR399d,mdm-MIR399c,mdm-MIR399b,mdm-MIR399a,ppe-MIR399b,ppe-MIR399a,csi-MIR399b,csi-MIR399c,csi-M…	gma-MIR399i	gaataacagtgcaattctcctttggcaggtgttgcatgtgttctcgcatgagaatgacctttcTGCCAAAGGAGAATTGCCCTGccatt	gma-miR399i	TGCCAAAGGAGAATTGCCCTG	3'	1774	899.5	0	899.5	704424	0	704424	669529	0	669529	0	y	...((((((((.(((..(((((((..(((((..(((((((((.((..(((((.....)))))..)).)))))))))..)))))..)))))))..))).))).)))))...	4	0	0	-50.1	39	17	100	104	5	7	21	40.9	1.1	4
	273	235	gma-miR390a-3p_1ss8CT	CGCTATCTATCCTGAGTTTC	20	377	750	712	1	gp2a	Chr10	-	12541791	12541932	ttagtgtagaagaatctgtaAAGCTCAGGAGGGATAGCGCCAtggatggtcattgctcatctctcttctctttcctccctttgcctctttgatcttctcttgCGCTATCCATCCTGAGTTTCatggcttctttctacacaca	52	gma-MIR390c,gma-MIR390a,gma-MIR390d,gma-MIR390g,gma-MIR390f,mtr-MIR390,lja-MIR390b,lja-MIR390a,hex-MIR390b,hex-MIR390a,cca-MIR390,cpa-MIR390a,cme-MIR390c,cme-MIR390d,cme-MIR390a,cme-MIR390b,mes-MIR390,rco-MIR390b,rco-MIR390a,lus-MIR390c,lus-MIR390a,lus-MIR390b,ghr-MIR390b,ghr-MIR390a,ghr-MIR390c,tcc-MIR390a,tcc-MIR390b,mdm-MIR390c,mdm-MIR390d,mdm-MIR390a,mdm-MIR390e,mdm-MIR390b,ppe-MIR390,csi-MIR…	gma-MIR390a	agaatctgtaAAGCTCAGGAGGGATAGCGCCatggatgatcttctcttcactcttgatcttctcttgCGCTATCCATCCTGAGTTTCatggcttctatcttcaca	gma-miR390a-3p	CGCTATCCATCCTGAGTTTC	3'	1511	394.5	5	389.5	299992	4162	295830	285024	4162	280862	0	y	...(((((((((((.(..(.((((((((((.(((((((((...(((.(((((..((..........................)).....))))).)))...))))))))).)))))))))).)..).))))).))))))...	2	0	0	-55.8	42	19	100	136	26	8	26	45.1	0.9	3
	274	236	mtr-miR319c-5p_L-1R+1_1ss8CT	GAGTTCTTTGCAGCCCAAAGC	21	590	791	791	0	gp2a	Chr09	+	29963488	29963595	agttgtgaaagctgcagaaatggGAGTTCTTTGCAGCCCAAAGCttccaagcacaagttgctttggtTTTGGACTGAAGGGAGCTCCTACTtcttcactttcccatat	11	gma-MIR319l,gma-MIR319p,mtr-MIR319c,ath-MIR159c,aly-MIR159c,lus-MIR319b,tcc-MIR319,csi-MIR319,vvi-MIR319e,atr-MIR319b,atr-MIR319d,	mtr-MIR319c	cagaaatgGGAGTTCCTTGCAGCCCAAAGcgccaagtgagaattctactggcaaattatgttTTGGACTGAAGGGAGCTCCCagttctt	mtr-miR319c-5p	GGAGTTCCTTGCAGCCCAAAG	5'	1126	619	619	0	489046	489046	0	489046	489046	0	0	y	...((.(((((.((.((((.(((((((((..(.(((.((((((((...(((((.....))))).)))))))).))).)..))))))))).)))).))))))).))...	4	0	0	-43.9	39	17	100	102	5	8	19	45.4	0.9	4
	275	237	gma-miR171d_1ss9TC	TGATTGAGCCGTGTCAATATC	21	192	796	796	0	gp2a	Chr02	-	22138310	22138428	attatgatgcaccATTGTGCTATTGCCTCGGTTCACTcatacctcaaaacactcttcatcttttttcctttttgggttttTGATTGAGCCGTGTCAATATCccaatgctacttcatctt	4	gma-MIR171d,ath-MIR170,aly-MIR170,stu-MIR171c,	gma-MIR171d	agccattgtgctattggctcggttcactcagacacaaaacaaccatatcacaacatttgtggttttcgtttttgaatcttTGATTGAGTCGTGTCAATATCtcactgcta	gma-miR171d	TGATTGAGTCGTGTCAATATC	3'	203	100	98	2	79180	77554	1626	79102	77554	1548	0	y	...((((.....(((((...(((((...(((((((.(((.(((.(((((....................))))))))...))).)))))))...)))))...))))).....))))...	6	0	0	-25.5	32	17	100	113	20	6	29	38.7	0.6	7
	276	238	gma-miR167k_R-1_2ss14CA21TC	TGAAGCTGCCAGCATGATCTC	21	173	788	750	1	gp2a	Chr01	+	40608369	40608492	gaagttcgcaaaggaaaaagTGAAGCTGCCAGCATGATCTAgctttggttagagagagcagaagagtgctaaccctgactaggtcatgctgtgacagcctcactccttcctgtttggggaccca	22	gma-MIR167k,ath-MIR167a,bna-MIR167a,bna-MIR167c,bna-MIR167b,aly-MIR167a,mes-MIR167f,lus-MIR167a,gra-MIR167c,csi-MIR167b,ptc-MIR167h,vvi-MIR167c,bdi-MIR167g,ata-MIR167d,osa-MIR167f,osa-MIR167e,sbi-MIR167f,tae-MIR167b,zma-MIR167g,zma-MIR167h,zma-MIR167i,zma-MIR167j,	gma-MIR167k	ctggtTGAAGCTGCCAGCCTGATCTTAacttttctcttttattaggaaaagatcagatcatgtggtagccttcacctagt	gma-miR167k	TGAAGCTGCCAGCCTGATCTTA	5'	225	112.5	0	112.5	90624	0	90624	86374	0	86374	0	y	...((((.((((((((..(((((.((((.(((((((((((((....((((((................))))))....)))))))))))))...)))).)))))..)))))..))).))))...	4	2	1	-51.5	40	19	100	118	16	6	22	50	0.8	2
	277	239	gma-miR397a	TCATTGAGTGCAGCGTTGATG	21	57	786	786	0	gp2a	Chr02	+	39098853	39098978	gtccccatattagagaaacaTCATTGAGTGCAGCGTTGATGaagtttctgtctcacttgtgttctcaggtacaagaaattgtcaTCGACACTGCATTCAATCATGtttttctggcaatatgggatt	24	gma-MIR397b,gma-MIR397a,mtr-MIR397,ath-MIR397a,bna-MIR397b,bna-MIR397a,aly-MIR397a,aly-MIR397b,cme-MIR397,rco-MIR397,ssl-MIR397,lus-MIR397b,tcc-MIR397,mdm-MIR397b,mdm-MIR397a,ppe-MIR397,csi-MIR397,ptc-MIR397a,nta-MIR397,vvi-MIR397a,bdi-MIR397a,osa-MIR397a,sbi-MIR397,pab-MIR397,	gma-MIR397a	agagaaacaTCATTGAGTGCAGCGTTGATGaagtttcactctcatctcaggtagatgcttaatttatagtgttattgtcatcgacactgcactcaatcatgtttttct	gma-miR397a	TCATTGAGTGCAGCGTTGATG	5'	77	64	62	2	50067	48455	1612	49987	48455	1532	0	y	...((((((((((((((((((.(((((((((((.(((((((((((((((.....(((((......)))))...))))))).)))))))).))))))))))).)))))))))))...)))))))...	2	0	0	-58.8	49	19	100	120	6	5	16	39.7	1.2	2
	278	240	ptc-miR156l	TTGACAGAAGATGGAGAGCAC	21	9	766	742	1	gp2a	Chr08	+	787295	787379	TTGACAGAAGATAGAGAGCACagatgatgaaatgcatgaaaggaaattgcatattgctcctttgtGCTTTCTATTCTTCTGCCAT	2	ptc-MIR156l,smo-MIR156d,	ptc-MIR156l	gTTGACAGAAGATGGAGAGCACagctacatgtaatcgagaattagtcctgtagaagtgcagtttgtgctttgtgttttcttttcttctttaaac	ptc-miR156l	TTGACAGAAGATGGAGAGCAC	5'	11	9	0	9	6894	0	6894	6678	0	6678	0	y	.((.((((((((((((((((((((.((....(((((...........))))).....)).)))))))))))))).)))))).)).	2	1	1	-33	29	19	95	83	11	4	14	37.6	1	2
	279	241	aly-miR395b-5p_R-1_1ss7TC	GTTCCCCTTAACGCTTCATT	20	17	736	736	0	gp2a	Chr03	-	10180857	10180961	catgtgtccccaagaGTTCCCCTTAACGCTTCATTgaggactttgtttaggtccactttcactactcctcaCTGAAGTGTTTGGGGGAGCTCCCggtggcgcttg	73	gma-MIR395b,gma-MIR395c,gma-MIR395a,ath-MIR395b,ath-MIR395c,bna-MIR395b,bna-MIR395c,bna-MIR395a,bna-MIR395f,bna-MIR395d,bra-MIR395d,bra-MIR395c,bra-MIR395a,bra-MIR395b,aly-MIR395g,aly-MIR395b,aly-MIR395c,cme-MIR395e,cme-MIR395f,cme-MIR395d,cme-MIR395a,mes-MIR395c,rco-MIR395d,rco-MIR395c,rco-MIR395b,rco-MIR395a,lus-MIR395d,lus-MIR395b,lus-MIR395c,lus-MIR395a,tcc-MIR395a,mdm-MIR395d,mdm-MIR395h,mdm…	aly-MIR395c	atgacagagctacaagaagaaagtcaaatgtcttcatgaGTTCCCTTTAACGCTTCATTGttaatattcaaactacatttatttccataaatgtttgatcgatttgtatataacaCTGAAGTGTTTGGGGGGACTTttggtgtcattctggcgtagttacgattat	aly-miR395b-5p	GTTCCCTTTAACGCTTCATTG	5'	39	32	32	0	24068	24068	0	24068	24068	0	0	y	...(((((.((..(((((((((..(((((((((.((((((....((..(((....)))..))...)))))).)))))))))..)))))))))..)).)))))...	4	0	0	-51.7	36	17	100	99	4	6	23	52.4	0.9	3
	280	242	gma-miR171m_1ss21AT	TTGAGCCGCGTCAATATCTCT	21	3	789	749	1	gp2a	Chr11	+	11457451	11457537	ccaAGGTATTGGCGCGCCTCAATTtgaagacatggttaacaggaaaaccaaccatgtggttttaaTTGAGCCGCGTCAATATCTCAt	8	gma-MIR171t,mtr-MIR171b,cme-MIR171h,ppe-MIR171h,ctr-MIR171,sly-MIR171e,stu-MIR171b,osa-MIR171i,	gma-MIR171t	gaagtgctgtatgaagcacaaatcaaggtattggcgcgcctcaatttgaagtcatggttaacatgaaacaagccatgtagttttaaTTGAGCCGCGTCAATATCTCAtcttgcactt	gma-miR171m	TTGAGCCGCGTCAATATCTCA	3'	53	3	0	3	2367	0	2367	2247	0	2247	0	y	...(((((((((((((.(((((((.((..((((((((....((....))))))))))..))..))))))).)))))))))))))...	2	0	0	-38.2	32	20	100	81	4	4	13	43.7	1	1
	281	243	ath-miR160a-5p_R+2	TGCCTGGCTCCCTGTATGCCACT	23	3	887	847	1	gp2a	Chr07	+	34378996	34379103	tttgttgtgttgtgTGCCTGGCTCCCTGTATGCCATTtgttgaccccatcacaatggtcatggccttaccaaatggcgtatgaggagtcatgcatgctgtattgctcc	57	ath-MIR160c,ath-MIR160b,bna-MIR160b,bna-MIR160c,bna-MIR160d,aly-MIR160c,aly-MIR160b,cpa-MIR160a,cpa-MIR160b,mes-MIR160g,mes-MIR160b,mes-MIR160a,rco-MIR160b,lus-MIR160a,lus-MIR160h,lus-MIR160i,mdm-MIR160b,mdm-MIR160a,ppe-MIR160a,ptc-MIR160a,ptc-MIR160d,nta-MIR160c,stu-MIR160b,vvi-MIR160c,bdi-MIR160d,bdi-MIR160a,bdi-MIR160b,bdi-MIR160c,ata-MIR160b,ata-MIR160c,ata-MIR160a,osa-MIR160d,osa-MIR160a,osa…	ath-MIR160b	gtcgTGCCTGGCTCCCTGTATGCCAcaagaaaacatcgatttagtttcaaaatcgatcactagtggcgtacagagtagtcaagcatgac	ath-miR160a-5p	TGCCTGGCTCCCTGTATGCCA	5'	8	4	0	4	3533	0	3533	3373	0	3373	0	y	...(..(((..(..(((.(((((((..((((((((((((.(((..((((.((....)).))))..))).))))))))))))..))))))).)))..)..)))..)...	4	0	0	-46.2	36	20	100	102	4	8	26	49.1	0.9	3
	282	244	gma-MIR395k-p5	AGTTCCTCTGAACGCTTCATA	21	38	783	783	0	gp2a	Chr02	+	15164667	15164755	tatcctggAGTTCCTCTGAACGCTTCATAtgaagggttagttagtgtacaactttcttcaccTGAAGTGTTTGGGGGAACTCTtggctt	78	gma-MIR395i,gma-MIR395m,gma-MIR395k,gma-MIR395l,gma-MIR395j,gma-MIR395h,mtr-MIR395a,mtr-MIR395g,mtr-MIR395o,cme-MIR395f,cme-MIR395d,cme-MIR395b,cme-MIR395e,cme-MIR395c,cme-MIR395a,rco-MIR395b,rco-MIR395a,lus-MIR395c,lus-MIR395d,lus-MIR395b,lus-MIR395a,lus-MIR395e,ppe-MIR395n,ppe-MIR395m,ppe-MIR395k,ppe-MIR395j,csi-MIR395,ptc-MIR395k,ptc-MIR395f,ptc-MIR395e,nta-MIR395a,nta-MIR395b,bdi-MIR395j,bdi-…	gma-MIR395k	ttgttggctgactcttggagttcctctgaacgcttcatatgagaggctacctagtaaaaaaatctttcattagtaaagatagtccttcttcaATGAAGTGTTTGGGGGAACTCcgggattcaacta	gma-MIR395k-p5	agttcctctgaacgcttcata	5'	198	35	25	10	27157	19337	7820	26767	19337	7430	0	y	...((..(((((((((..(((((((((..(((((((((.((......))))))..)))))..)))))))))..)))))))))..))...	4	0	0	-42.3	31	17	100	83	6	5	15	43.8	1.1	4
	283			AGTTCCTCTGAACGCTTCATA		38	783	744	1	gp2a	Chr02	+	15185655	15185752	ctcggAGTTCCTCTGAACGCTTCATCtatatgatgggcttgctagtctaaactggtactcgttataggcctatgaagTGTTTGGGGGAACTCTTGGGT	39	gma-MIR395l,gma-MIR395j,gma-MIR395i,gma-MIR395m,gma-MIR395k,gma-MIR395h,mtr-MIR395a,mtr-MIR395g,mtr-MIR395o,cme-MIR395b,cme-MIR395c,rco-MIR395a,lus-MIR395e,bdi-MIR395j,bdi-MIR395g,bdi-MIR395o,bdi-MIR395q,bdi-MIR395l,bdi-MIR395h,bdi-MIR395n,bdi-MIR395b,bdi-MIR395k,bdi-MIR395c,bdi-MIR395m,ata-MIR395f,ata-MIR395b,ata-MIR395e,ata-MIR395a,osa-MIR395i,osa-MIR395k,osa-MIR395b,sbi-MIR395d,sbi-MIR395e,sbi…	gma-MIR395k	ttgttggctgactcttggagttcctctgaacgcttcatatgagaggctacctagtaaaaaaatctttcattagtaaagatagtccttcttcaATGAAGTGTTTGGGGGAACTCcgggattcaacta	gma-MIR395k-p5	agttcctctgaacgcttcata	5'	97	31	12	19	23953	9076	14877	23212	9076	14136	0	y	(((((((((((((..((((((((((...(((((((((..(((((((....)))))))))))))))).....))))))))))..)))))))))).))).	4	0	0	-49.6	39	18	100	97	4	4	15	46.9	1.1	3
	284	245	stu-MIR8022-p5_1ss8AT	TAACAATTATTATAAAAT	18	3	678	678	0	gp2a	Chr06	-	668505	668577	taacattTAACAATTATTATAAAATttgtagtttttatactaggacaagtttcatagcattgttacgatggtc	1	stu-MIR8022,	stu-MIR8022	TTTAAATGAGAATTTTGGACTATTcgtaacaataattataaaattaatgggatagttttaattttttatttaattg	stu-MIR8022-p5	taacaataattataaaat	5'	3	3	3	0	2034	2034	0	2034	2034	0	0	n	...(((((((((((..((((.(((((((((((......)))...)))))))).)))).))))))).))))...	3	1	1	-13.2	26	15	100	67	6	4	9	24.7	0.7	3
	285	246	mtr-MIR5292a-p3_1ss21AT	GAGGATGATGATGATGATTCT	21	2	747	747	0	gp2a	Chr01	+	38989092	38989184	aaaaggaagtatcatcatcaagctcttcatcaagtgaagatgaaaaagcctacatatgcttagttgttGAGGATGATGATGATGATTCTtgca	4	mtr-MIR5292a,aqc-MIR482c,aqc-MIR482b,aqc-MIR482a,	mtr-MIR5292a	caaacaagtccttttagtttttgaatcgtttcaaacgagtccttttagaggatgatgatgatgATTCAGATGATAGCAACAAAGAGCattatccac	mtr-MIR5292a-p3	gaggatgatgatgatgATTCA	3'	2	2	2	0	1494	1494	0	1494	1494	0	0	y	...(((((..((((((((((..(((.(((((.......)))))..((((........)))).......)))..))))))))))..)))))...	4	0	0	-26.9	18	17	100	87	43	2	8	35.5	0.8	4
	286	247	gma-MIR169u-p3_1ss18CA	TAACCGGCAAGTCAACTATGGC	22	11	843	843	0	gp2a	Chr08	+	3106803	3106997	ttttatgagtcttttcatctaaattgtcttgcatgtgggaatgaggtcttgtagtgCAGCCAAGGATGACTTGCCGTtaagcttgttttgacattacctatgaaatcttcttcttcacatgcTAACCGGCAAGTCAACTATGGCtacgcaaagtcctccttctctcatgttagatatttgatgaatattatatat	36	gma-MIR169g,gma-MIR169f,gma-MIR169u,gma-MIR169m,gma-MIR169k,gma-MIR169l,mtr-MIR169b,ath-MIR169a,bna-MIR169b,bna-MIR169a,aly-MIR169a,cpa-MIR169,mes-MIR169m,mes-MIR169l,lus-MIR169g,tcc-MIR169e,tcc-MIR169c,tcc-MIR169k,tcc-MIR169l,tcc-MIR169a,ppe-MIR169c,ptc-MIR169f,sly-MIR169c,nta-MIR169a,nta-MIR169c,vvi-MIR169g,vvi-MIR169j,vvi-MIR169w,vvi-MIR169f,vvi-MIR169k,bdi-MIR169a,ata-MIR169g,osa-MIR169a,sbi-…	gma-MIR169u	tcttgtagtgCAGCCAAGGATGACTTGCCGTtaaacttgttttggcattattattatgatgaagacctacttctcatgccatcatgttcctatatatgctaactagttaaccggcaagtcaactctggctacacaatggcc	gma-MIR169u-p3	taaccggcaagtcaactctggc	3'	40	13	13	0	10951	10951	0	10951	10951	0	0	y	...(((((.....((((((.(((.(((((..((((.(((((.((((.(((...(((.(((((..(.((((((((((...(((.(((...(((((.....))).........))...))).)))...)))))))))).)..))))).))).))).)))).))))).))))..))))))))))))))..)))))...	4	0	0	-67.2	65	16	100	189	5	15	54	37.4	0.9	5
	287	248	gma-MIR2118a-p5_1ss10GA	GAAGAGCTTAAGGAAGTGATGGG	23	98	861	861	0	gp2a	Chr07	+	2686552	2686707	acagagagaaagggaaagggaGAAGAGCTTAAGGAAGTGATGGGagatgggtgggttggtaaaacataagagaatgaatatttctcactctgttTTGCCGATTCCACCCATTCCTAtgatttcctttgcttcctctctttccactctcctctcacc	4	gma-MIR2118b,gma-MIR2118a,gso-MIR2218,mtr-MIR2118,	gma-MIR2118a	aagggaaagggagaagagcttgaggaagtgatgGGAGATGGGAGGGTCGGTAAAGaatatatctgagactcgactcaatctcgatctctctcagtgttgtgttgttttgtttatccttTTGCCGATTCCACCCATTCCTatgatttccttcggttcctctctttccactc	gma-MIR2118a-p5	gaagagcttgaggaagtgatgGG	5'	479	441	441	0	354391	354391	0	354391	354391	0	0	y	...(((((..((((((((((((..((((..((((((((.((((((.((((((((((((((((((((...(((((.......)))))....)))))))))))).)))))))))))))).)))))))).)))).)))))))))).))...)))))...	3	1	2	-80.3	60	18	100	150	7	8	23	44.2	1.2	5
	288	249	gma-MIR5037c-p5_1ss24CT	ACCCTCAAAGGCTTCCACTACTCTAT	26	3	1003	1003	0	gp2a	Chr08	+	607815	607924	gaggagaaagtctttagcACCCTCAAAGGCTTCCACTACTCTATatttcagtcatcaaatatggagtatggaggagtggacttttgaggcctgctgaagcctttatcact	1	gma-MIR5037c,	gma-MIR5037c	ctttagcaaccctcaaaggcttccactactccatatttcagtctagtgaatgtccacaaacatggaggagtAGTGGAACTTTGAGGCCTGCtgaag	gma-MIR5037c-p5	accctcaaaggcttccactactccat	5'	3	3	3	0	3009	3009	0	3009	3009	0	0	y	...((.((((.((((((((.(((((((((..((((((.((((((((((((...........)))))))))))).)))))))))))))))..)))))))).)))).))...	3	2	2	-49	41	22	100	104	11	5	11	43.6	1	4
	289	250	vvi-MIR3630-p5_1ss10AG	AGAATGATGGTTTGTCTTTGG	21	2	806	771	1	gp2a	Chr02	+	10874641	10874756	tgaagtataaggATAATGATGGTTTGTCTTTGGaattacttatcaaattttcatcaacgacgttaatgtttcaacctcaagtccattgatataatattgttatggtatatgctcaa	1	vvi-MIR3630,	vvi-MIR3630	cagtatggttgTGCAAGTGACGATATCAGACAgggacatcagcacctccaatggagaatgatgatttgtcTTTGGGAATCTCTCTGATGCACaagcatattg	vvi-MIR3630-p5	agaatgatgatttgtcTTTGG	5'	2	2	0	2	1612	0	1612	1542	0	1542	0	y	(((.(((((...((((..(((...((((..((((....(((..........(((.(((...))).)))..........)))))))..))))...)))..))))..)))))..))).	6	0	0	-18.5	26	14	100	115	37	6	26	29.3	0.5	7
	290	251	gma-MIR164i-p3	CATGTGCCCCTCTTCCCCATC	21	3790	791	791	0	gp2a	Chr09	-	30749395	30749547	atgttagcaagaTGGAGAAGCAGGGCACGTGCAacactaactcaggggtctgaactcagaaaattctcacattcttttctgttatagagaccacatatttgctgcagcgagttagtccttCATGTGCCCCTCTTCCCCATCatgacaacagca	26	gma-MIR164h,gma-MIR164c,gma-MIR164i,mtr-MIR164b,ath-MIR164c,bna-MIR164d,bna-MIR164c,bna-MIR164b,bra-MIR164b,aly-MIR164c,hci-MIR164a,cme-MIR164a,cme-MIR164d,mes-MIR164a,rco-MIR164a,ssl-MIR164a,mdm-MIR164f,mdm-MIR164e,ppe-MIR164a,bdi-MIR164c,ata-MIR164a,osa-MIR164d,osa-MIR164e,sbi-MIR164b,zma-MIR164f,cln-MIR164,	gma-MIR164i	ttgtgcaagaTGGAGAAGCAGGGCACGTGCAatactaactcatgaacactacacggggcgtgaactcggagaatcatattctcttctgcttcatttcaccaacaagagagatcctattagttagttcttcatgtgcccctcttccccatcatgacaa	gma-MIR164i-p3	catgtgcccctcttccccatc	3'	4068	3949.5	3900.5	49	3123544	3085115	38429	3122014	3085115	36899	0	y	.((((..((.(((((.((((..(((((((((....((((((((...(((((.....(((((((...........)))))))......)))))........((....))))))))))....)))))))))..)))).))))).))..))))...	4	0	0	-56.3	32	16	100	149	65	5	20	45.8	0.8	5
	291	252	mtr-miR399k_L-1R-2_1ss14TA	GCCAAAGAAGATATGCCC	18	3	673	673	0	gp2a	Chr03	-	43952870	43952998	caagaatgagttgcagggcaactctcctttggcacgtccagaactgaaacctcgtacaaaaaccaaataggttgtcgtcgagagactcgagcatgtGCCAAAGAAGATATGCCCtgtaactggttcgct	4	mtr-MIR399k,mtr-MIR399r,mtr-MIR399j,ptc-MIR399d,	mtr-MIR399k	aatgataggggaaatctcttttggcagagaggagtagctagagagcttgaacatgcttgcttctagttTGCCAAAGAAGATTTGCCCTGccatt	mtr-miR399k	TGCCAAAGAAGATTTGCCCTG	3'	5	4	3	1	2715	2019	696	2676	2019	657	0	y	...(((..((((((((((((..(((.(((((((((((.((....))....((((......((((.....))))...(((....))).)))).))))))))))).)))..))))))))))))..)))...	4	0	0	-54.6	29	15	100	123	55	3	10	48.1	0.9	3
	292	253	ath-miR164b-3p_L+1_2ss11AC17AC	TCATGTGCCCCTCTTCCCCATC	22	40	824	824	0	gp2a	Chr10	-	9798537	9798681	TGGAGAAGCAGGGCACGTGCAAttctaactcatgaacgcacgaatgaacccagagaatcactttctttttctgcttttcaccaaccagatagattcatccagttgcagtgagttagtcctTCATGTGCCCCTCTTCCCCATCatg	42	gma-MIR164h,gma-MIR164c,gma-MIR164i,mtr-MIR164b,ath-MIR164b,aly-MIR164b,cpa-MIR164b,cme-MIR164d,cme-MIR164a,mes-MIR164a,rco-MIR164a,rco-MIR164c,ssl-MIR164a,ssl-MIR164b,lus-MIR164a,lus-MIR164b,lus-MIR164c,mdm-MIR164e,mdm-MIR164f,ppe-MIR164a,csi-MIR164,ctr-MIR164,ptc-MIR164b,ptc-MIR164e,sly-MIR164a,nta-MIR164a,vvi-MIR164c,bdi-MIR164a,bdi-MIR164b,ata-MIR164b,ata-MIR164c,osa-MIR164f,osa-MIR164b,osa-M…	ath-MIR164b	gaTGGAGAAGCAGGGCACGTGCAttactagctcatatatacactctcaccacaaatgcgtgtatatatgcggaattttgtgatatagatgtgtgtgtgtgttgagtgtgatgatatggatgagttagttcttCATGTGCCCATCTTCACCATC	ath-miR164b-3p	CATGTGCCCATCTTCACCATC	3'	170	103.5	63.5	40	82402	50419	31983	81086	50419	30667	0	y	(((.((((..(((((((((.....(((((((((...........((((..(((((((.........)))))))...)))).((((..(((......)))..))))..))))))))).....)))))))))..)))).))).....	4	0	0	-46.5	25	16	100	140	74	3	16	46.2	0.7	6
	293	254	dpr-miR156a_1ss14GC	TGACAGAAGAGAGCGAGCAC	20	17	734	707	1	gp2a	Chr08	-	62077563	62077651	tgtTGACAGAAGAGAGAGAGCACaacccgagaatggttaaaggagtttttgcctttgttgggagtgtGCTCTCTCTTCCTCTGTCATCa	12	ahy-MIR156c,ahy-MIR156a,ath-MIR156j,ath-MIR156h,aly-MIR156h,dpr-MIR156a,lus-MIR156d,ppe-MIR156b,vvi-MIR156a,sbi-MIR156e,zma-MIR156k,smo-MIR156c,	dpr-MIR156a	agggattTGACAGAAGAGAGGGAGCACaggcagggaaattgtatagagattagtgttttatacgtttatgcgtgtgatcccttcccttctgtcagctaattcca	dpr-miR156a	TGACAGAAGAGAGGGAGCAC	5'	40	32	2	30	23912	1706	22206	23114.5	1706	21408.5	0	y	.(.(((((((.(((((((((((((.(((((.((.(((.............))).)).)))))..)))))))))))))..))))))).).	3	1	1	-44.4	31	19	100	87	13	5	12	46.1	1.1	1
	294	255	gma-MIR169f-p3	GGCAAGTTGGCCTTGGCTATA	21	1009	789	789	0	gp2a	scaffold_21	-	130049	130192	gggacttgcatgaagtggcagagagtgcagtgCAGCCAAGGATGACTTGCCGGCattagccaagtttatcaccatcgtcactcatgttcttgccGGCAAGTTGGCCTTGGCTATAttagactctcttcttctcatgtaagtacc	102	gma-MIR169v,gma-MIR169g,gma-MIR169f,gma-MIR169m,gma-MIR169b,gma-MIR169s,gma-MIR169k,gma-MIR169l,mtr-MIR169b,mtr-MIR169a,mtr-MIR169d,ath-MIR169b,ath-MIR169c,ath-MIR169a,ath-MIR169f,ath-MIR169d,ath-MIR169g,bna-MIR169n,bna-MIR169b,bna-MIR169a,aly-MIR169c,aly-MIR169b,aly-MIR169a,aly-MIR169g,aly-MIR169e,aly-MIR169f,aly-MIR169d,cpa-MIR169,cme-MIR169h,mes-MIR169e,mes-MIR169d,mes-MIR169g,mes-MIR169m,mes-…	gma-MIR169f	gaacttgcacgaagaggcagagagtgtagtgCAGCCAAGGATGACTTGCCGGcattagccaagtgaatgagcatcatatatatatatatatatatatatatatatatgactcatgttcttgtcggcaagttggccttggctatattggactctcttcttttcatgtaagt	gma-MIR169f-p3	ggcaagttggccttggctata	3'	4364	3988	2746	1242	3056193	2090248	965945	3007820	2090248	917572	0	y	((.(((((((((.((..(.(((((((..(((..((((((((..((((((((((((..(((..(((..............)))...)))..))))))))))))..))))))))..)))..))))))).)..))))))))))).))	4	0	0	-67.7	50	19	100	144	14	9	30	49.3	1	3
	295	256	mtr-miR395g_1ss14GA	TTGAAGTGTTTGGAGGAACTC	21	666	787	748	1	gp2a	Chr02	+	15209081	15209184	tccccttgaattcccctgaccacttctttagcaacccttaggtttcacttttagtgagactttgcagttagccctaTTGAAGTGTTTGGGGGAACTCtaggagc	15	mtr-MIR395g,aly-MIR395i,cca-MIR395b,cca-MIR395c,cme-MIR395b,cme-MIR395c,lus-MIR395e,bdi-MIR395p,osa-MIR395c,osa-MIR395o,sbi-MIR395k,zma-MIR395l,zma-MIR395m,zma-MIR395c,pab-MIR395,	mtr-MIR395g	gagttcctctgaacgcttcatataagaggttatccatcttcaTTGAAGTGTTTGGGGGAACTC	mtr-miR395g	TTGAAGTGTTTGGGGGAACTC	3'	789	394.5	47.5	347	309512	36735.5	272776	295990	36735.5	259255	0	y	...(((.((.((((((..(.((((((..(((((((....(((((((((.....)))))))))....))).))..))..)))))).)..)))))).)).)))...	4	0	0	-41.8	34	15	100	98	5	8	25	46.2	0.9	6
	296			TTGAAGTGTTTGGAGGAACTC		666	787	787	0	gp2a	Chr03	-	10266306	10266434	gcaactggtgttccccagaGTTCCCCTGACCACTTCAATAtgatggatttcatcactttttttagtcagaatctctattaattcctccccaTTGAAGTGTTTGGAGGAACTCccggaatcactggtgaa	16	mtr-MIR395g,aly-MIR395i,cca-MIR395b,cca-MIR395c,cme-MIR395c,cme-MIR395b,lus-MIR395e,tcc-MIR395a,bdi-MIR395p,osa-MIR395c,osa-MIR395o,sbi-MIR395k,zma-MIR395l,zma-MIR395m,zma-MIR395c,pab-MIR395,	mtr-MIR395g	gagttcctctgaacgcttcatataagaggttatccatcttcaTTGAAGTGTTTGGGGGAACTC	mtr-miR395g	TTGAAGTGTTTGGGGGAACTC	3'	793	396.5	348	48.5	310776	273189	37586.5	308881	273189	35692	0	y	...((..(((((((...(((((((.(..(.(((((((((.(((((.....)))))......(((((.((.....))))))).........))))))))).)..).)))))))..)))).)))..))...	4	0	0	-42.8	27	16	95	123	51	6	18	43.4	0.8	5
	297	257	mtr-miR399b	TGCCAAAGGAGAGCTGCCCTG	21	1254	786	786	0	gp2a	Chr04	+	41516801	41516923	attcactcttaGGGCATGTCTCTTTTGGCAGGtagtggtgattactttggattcatttagggtttaccaaaatatgtcttatagtaatcaactTGCCAAAGGAGAGCTGCCCTGtgagtgttt	31	mtr-MIR399o,mtr-MIR399b,mtr-MIR399m,mtr-MIR399d,mtr-MIR399n,mtr-MIR399q,cme-MIR399d,cme-MIR399e,cme-MIR399g,rco-MIR399d,ppe-MIR399a,nta-MIR399d,nta-MIR399c,nta-MIR399a,nta-MIR399f,nta-MIR399e,nta-MIR399g,nta-MIR399b,stu-MIR399b,stu-MIR399a,stu-MIR399e,stu-MIR399f,stu-MIR399c,stu-MIR399l,stu-MIR399k,stu-MIR399n,stu-MIR399j,osa-MIR399i,sbi-MIR399b,zma-MIR399d,zma-MIR399b,	mtr-MIR399b	tcatagggcatgtctctattggtaggtgatatggtgatatttcatttgaattagaggcttcagaaattcactTGCCAAAGGAGAGCTGCCCTGtgagtgtttagcttaaaca	mtr-miR399b	TGCCAAAGGAGAGCTGCCCTG	3'	1693	919	728	191	712918	564460	148457	705728	564460	141267	0	y	...(((((..((((((..(((((((((((((((.....((((((((..((((..((((.((.....)).))))..))))...)))))))))))))))))))))))..))))))..)))))...	4	0	0	-57.7	44	19	100	117	5	6	24	39.8	1.2	2
	298	258	gma-miR394a-5p_R-2	TTGGCATTCTGTCCACCT	18	1689	672	672	0	gp2a	Chr09	+	4298865	4299040	tcttcacatgggtttaacaaagggttccttacagagtttcTTGGCATTCTGTCCACCTccacttccattaatggatctctctttctcctactctttttctataccatcactacgcggaggtggacatgctgccaatagAGCTCTGTTGGCTTCTCTTTGtaaagccttcgtgatat	50	gma-MIR394g,gma-MIR394d,gma-MIR394f,gma-MIR394b,gma-MIR394e,gma-MIR394a,gma-MIR394c,ahy-MIR394,ath-MIR394b,ath-MIR394a,bna-MIR394b,bna-MIR394a,aly-MIR394b,aly-MIR394a,cca-MIR394,cpa-MIR394b,cpa-MIR394a,cme-MIR394a,cme-MIR394b,mes-MIR394c,mes-MIR394a,mes-MIR394b,ssl-MIR394,lus-MIR394b,lus-MIR394a,ghr-MIR394b,ghr-MIR394a,tcc-MIR394a,tcc-MIR394b,mdm-MIR394b,mdm-MIR394a,ppe-MIR394a,ppe-MIR394b,csi-MI…	gma-MIR394c	cagagtttcTTGGCATTCTGTCCACCTCCacttccactttcagttccatggatctctctctctttttggccctatctacgtactcggaggtggacatactgccaatagag	gma-miR394a-5p	TTGGCATTCTGTCCACCTCC	5'	2499	1248	1244.5	3.5	835695	832744	2950.5	835562	832744	2818	0	y	...((((..((((((.((((((((..((..(((((((((.((((((...(((((((((((...((((....))))..........................((.......))...)))))))))))...))))))..))))))))).))...)))))))).))))))..))))...	6	0	0	-65.4	46	15	100	170	55	6	23	43.8	0.8	3
	299	259	mtr-miR171a	TGATTGAGTCGTGCCAATATC	21	2	765	765	0	gp2a	Chr02	-	45533644	45533802	cacagaggtagatattgctaaggtttattgtaaaattttaggtggggatgttgggacaattcaatcaaatcaaatctcctaatgactgggtcctttgcttTGATTGAGTCGTGCCAATATCagttcctgctaaccataaaccaagcttttatcttttac	1	mtr-MIR171a,	mtr-MIR171a	tgaattcccctccgctttttgatgttggcttgtctcaatcaaatcaaagttcttgaaatttgagttctttagtcTGATTGAGTCGTGCCAATATCatattaagcgataaaagtc	mtr-miR171a	TGATTGAGTCGTGCCAATATC	3'	2	1	1	0	765	765	0	765	765	0	0	y	...(((((((((....(((..(((((((.((.......((((....((((((((.((.(((((((((((.((((...((((.....))))...)))).))))))))))).)).))))))))....))))...)).))))))).))).)))))))))...	2	0	0	-50.5	54	19	100	153	5	9	40	37.1	0.9	2
	300	260	mdm-MIR394a-p3	AGCTCTGTTGGCTTCTCTTTG	21	3	814	814	0	gp2a	Chr09	+	4298865	4299040	tcttcacatgggtttaacaaagggttccttacagagtttcTTGGCATTCTGTCCACCTccacttccattaatggatctctctttctcctactctttttctataccatcactacgcggaggtggacatgctgccaatagAGCTCTGTTGGCTTCTCTTTGtaaagccttcgtgatat	50	gma-MIR394g,gma-MIR394d,gma-MIR394f,gma-MIR394b,gma-MIR394e,gma-MIR394a,gma-MIR394c,ahy-MIR394,ath-MIR394b,ath-MIR394a,bna-MIR394b,bna-MIR394a,aly-MIR394b,aly-MIR394a,cca-MIR394,cpa-MIR394b,cpa-MIR394a,cme-MIR394a,cme-MIR394b,mes-MIR394c,mes-MIR394a,mes-MIR394b,ssl-MIR394,lus-MIR394b,lus-MIR394a,ghr-MIR394b,ghr-MIR394a,tcc-MIR394a,tcc-MIR394b,mdm-MIR394b,mdm-MIR394a,ppe-MIR394a,ppe-MIR394b,csi-MI…	mdm-MIR394a	tcacgtgggttttgcaaagagtttcttacagagttctTTGGCATTCTGTCCACCTCCcccctctctctgtgtgtctgtggctcaatggatggaggtgggcatactgccaacagagctctgttggcttctctttgtaaaacccccgtga	mdm-MIR394a-p3	agctctgttggcttctctttg	3'	2499	5	5	0	3976	3976	0	3976	3976	0	0	y	...((((..((((((.((((((((..((..(((((((((.((((((...(((((((((((...((((....))))..........................((.......))...)))))))))))...))))))..))))))))).))...)))))))).))))))..))))...	6	0	0	-65.4	46	15	100	170	55	6	23	43.8	0.8	3
	301	261	gma-miR2118a-3p_R+1_1ss3GA	TTACCGATTCCACCCATTCCTA	22	24	774	750	1	gp2a	Chr07	+	2686552	2686707	acagagagaaagggaaagggaGAAGAGCTTAAGGAAGTGATGGGagatgggtgggttggtaaaacataagagaatgaatatttctcactctgttTTGCCGATTCCACCCATTCCTAtgatttcctttgcttcctctctttccactctcctctcacc	4	gma-MIR2118b,gma-MIR2118a,gso-MIR2218,mtr-MIR2118,	gma-MIR2118a	aagggaaagggagaagagcttgaggaagtgatgGGAGATGGGAGGGTCGGTAAAGaatatatctgagactcgactcaatctcgatctctctcagtgttgtgttgttttgtttatccttTTGCCGATTCCACCCATTCCTatgatttccttcggttcctctctttccactc	gma-miR2118a-3p	TTGCCGATTCCACCCATTCCT	3'	479	38	0	38	30462	0	30462	29413	0	29413	0	y	...(((((..((((((((((((..((((..((((((((.((((((.((((((((((((((((((((...(((((.......)))))....)))))))))))).)))))))))))))).)))))))).)))).)))))))))).))...)))))...	3	1	2	-80.3	60	18	100	150	7	8	23	44.2	1.2	5
	302	262	ath-miR168b-3p_R+1_2ss5TC10TC	CCCGCCTTGCATCAACTGAATT	22	4085	827	788	1	gp2a	Chr02	+	26145318	26145447	ctatcactgtgcggtctctaaTTCGCTTGGTGCAGGTCGGGAAcctgtttttgcgcgaaatggtggagtggttgccggcggcgaattggatCCCGCCTTGCATCAACTGAATCggaggccgcagtgaagg	28	ath-MIR168b,ath-MIR168a,bna-MIR168a,bna-MIR168b,bra-MIR168c,bra-MIR168b,aly-MIR168b,aly-MIR168a,cme-MIR168,mes-MIR168a,rco-MIR168,lus-MIR168a,lus-MIR168b,tcc-MIR168,ppe-MIR168,crt-MIR168,ccl-MIR168,ptc-MIR168b,ptc-MIR168a,sly-MIR168b,sly-MIR168a,nta-MIR168e,nta-MIR168d,nta-MIR168b,nta-MIR168a,nta-MIR168c,zma-MIR168b,atr-MIR168,	ath-MIR168b	ttaccggcggtctcggatTCGCTTGGTGCAGGTCGGGAActgattggctgacaccgacacgtgtcttgtcatggttggtttgtgagctCCCGTCTTGTATCAACTGAATcggagtccgaggtga	ath-miR168b-3p	CCCGTCTTGTATCAACTGAAT	3'	4311	4202	0	4202	3473334	0	3473334	3309800	0	3309800	0	y	((.((((..(((((((((..((((..((((((((((.(((((.((....(((((.((....((..(.....)..))..)))))))..)).))))).))))))))))..))))..))))))))))))))).	4	0	0	-63.6	46	18	100	129	5	10	32	56.9	0.9	4
	303	263	cca-miR156b_R-1_1ss19AT	TGACAGAAGAGAGTGAGCTT	20	12	757	718	1	gp2a	Chr11	-	46750942	46751054	accagagggTGACAGAAGAGAGAGAGCTTggtgaacatttttgcttcatctgatgttgaaagacttgtagccagaactccctggtaggttcatctgaattctccccctctcat	2	cca-MIR156b,stu-MIR156f,	cca-MIR156b	aagaaagcTGACAGAAGAGAGTGAGCATAtgcaaagcaattgtatagagaactatacacttgttggacttatgcgtgtgctcacttctcttgctgtcagcta	cca-miR156b	TGACAGAAGAGAGTGAGCATA	5'	12	12	0	12	9084	0	9084	8616	0	8616	0	y	...((((((.((..(((...((((((((.((((((((....)).))))))....(((....))).....(((((......))))).))))).)))...))))).))))))...	6	2	2	-31.9	19	13	95	107	58	4	11	46	0.6	7
	304	264	gma-miR319p_L-1R+4	TTTGGACTGAAGGGAGCTCCTACT	24	255	903	864	1	gp2a	Chr03	+	38233469	38233574	cgtgaaagatgcagaaataggagttcacttgcagcccaaaacaccctctgcatcaacttcatgctgtTTTGGACTGAAGGGAGCTCCTTCTtcttcacttttctct	22	gma-MIR319p,mtr-MIR319c,ath-MIR159c,aly-MIR159c,cme-MIR319c,cme-MIR319d,mes-MIR319g,mes-MIR319f,mes-MIR319h,rco-MIR319d,lus-MIR319b,tcc-MIR319,aqc-MIR159,csi-MIR319,ptc-MIR319g,ptc-MIR319f,ptc-MIR319e,ptc-MIR319h,stu-MIR319b,vvi-MIR319e,atr-MIR319b,atr-MIR319d,	gma-MIR319p	gaaatgggagttccttgcagcccaaagcttcaaggatgaaattcttcctgcggTTTTGGACTGAAGGGAGCTCCtactt	gma-miR319p	TTTTGGACTGAAGGGAGCTCC	3'	672	438	0	438	363136	0	363136	346456	0	346456	0	y	...((((..((.((((..((((((((.(((.(((.((((((((......((((.......)))))))))))).)))))).))))))))..)))).))..))))...	4	1	1	-37.6	36	20	100	100	7	7	21	45.3	0.8	4
	305	265	ath-miR168a-5p_L+1	CTCGCTTGGTGCAGGTCGGGAA	22	45	825	791	1	gp2a	Chr02	+	26145318	26145447	ctatcactgtgcggtctctaaTTCGCTTGGTGCAGGTCGGGAAcctgtttttgcgcgaaatggtggagtggttgccggcggcgaattggatCCCGCCTTGCATCAACTGAATCggaggccgcagtgaagg	28	ath-MIR168b,ath-MIR168a,bna-MIR168a,bna-MIR168b,bra-MIR168c,bra-MIR168b,aly-MIR168b,aly-MIR168a,cme-MIR168,mes-MIR168a,rco-MIR168,lus-MIR168a,lus-MIR168b,tcc-MIR168,ppe-MIR168,crt-MIR168,ccl-MIR168,ptc-MIR168b,ptc-MIR168a,sly-MIR168b,sly-MIR168a,nta-MIR168e,nta-MIR168d,nta-MIR168b,nta-MIR168a,nta-MIR168c,zma-MIR168b,atr-MIR168,	ath-MIR168a	caccatcgggctcggatTCGCTTGGTGCAGGTCGGGAAccaattcggctgacacagcctcgtgacttttaaacctttattggtttgtgagcagggattggatCCCGCCTTGCATCAACTGAATcggatcctcgaggtg	ath-miR168a-5p	TCGCTTGGTGCAGGTCGGGAA	5'	4311	109	0	109	84238	0	84238	81080	0	81080	0	y	((.((((..(((((((((..((((..((((((((((.(((((.((....(((((.((....((..(.....)..))..)))))))..)).))))).))))))))))..))))..))))))))))))))).	4	0	0	-63.6	46	18	100	129	5	10	32	56.9	0.9	4
	306	266	ath-miR167c-3p_L-1_3ss4GA11T-14TC	AGATCATGCGGCAGTTTCACC	21	9	779	742	1	gp2a	Chr07	+	5544485	5544597	acatcgtgcaccactaccagtTGAAGCTGCCAGCATGATCTTAacttccctcacttggttgaggagagatcAGATCATGTGGCAGTTTCACCtagttgttggccgcatgaacc	37	gma-MIR167k,ath-MIR167d,ath-MIR167c,bna-MIR167d,aly-MIR167d,aly-MIR167c,cpa-MIR167c,cpa-MIR167d,cme-MIR167c,mes-MIR167g,mes-MIR167h,lus-MIR167b,lus-MIR167a,lus-MIR167d,gra-MIR167c,tcc-MIR167c,mdm-MIR167j,mdm-MIR167a,csi-MIR167b,csi-MIR167a,ctr-MIR167,ccl-MIR167b,ptc-MIR167h,ptc-MIR167f,ptc-MIR167c,vvi-MIR167c,bdi-MIR167c,ata-MIR167f,osa-MIR167d,osa-MIR167j,osa-MIR167i,sbi-MIR167g,sbi-MIR167d,tae-…	ath-MIR167c	ccagtagcagtTAAGCTGCCAGCATGATCTTGtcttcctctcttaggtttcatatatagttaataaatattttatatatttcttgttcttacaagattatatgatcatagcttagagagagagagagacTAGGTCATGCTGGTAGTTTCACCtgctaatg	ath-miR167c-3p	TAGGTCATGCTGGTAGTTTCACC	3'	529	60	0	60	45815	0	45815	43804	0	43804	0	y	...((((((.((((.((.((.(((((((((((.((((((((...((..(((((......)))))..))...))))))))))))))))))).)).)).)).))..))))))...	1	1	1	-52.4	40	19	100	107	6	8	21	49.6	0.9	3
	307	267	gma-miR169e_1ss8GA	AGCCAAGAATGACTTGCCGG	20	25	752	714	1	gp2a	Chr09	-	35547416	35547574	aatgtcttgcatgaagaggtagagagagtgcttttgAGCCAAGGATGACTTGCCGGctaaactaataactgtgatctcttcttaggatttacggtttacggttttgttcgcaagacatcttggctcacttgtgctccctttcctctcatatgagacttg	25	gma-MIR169h,gma-MIR169e,gma-MIR169d,gma-MIR169k,gma-MIR169j,gma-MIR169l,mtr-MIR169e,ath-MIR169f,ath-MIR169g,aly-MIR169g,aly-MIR169f,cme-MIR169t,cme-MIR169r,mes-MIR169k,mes-MIR169l,mes-MIR169i,mes-MIR169j,mes-MIR169m,tcc-MIR169m,ptc-MIR169t,vvi-MIR169q,vvi-MIR169m,vvi-MIR169n,vvi-MIR169p,sbi-MIR169b,	gma-MIR169e	gtcttgcatgaagaggtagagagagtgcttttgAGCCAAGGATGACTTGCCGGcgtaattacgggtattgccagcgagacatccttgttcacttatgctctcttttcactcatataagac	gma-miR169e	AGCCAAGGATGACTTGCCGG	5'	29	14.5	1	13.5	10962	710	10252	10448	710	9738	0	y	...(((((..(((.(((((.((((.(((..(...(((((((((.(((.(((((..((.(((((...((((((((..(((....)))..))))))))...))))).))..))))).))))))))))))...)..))).))))))))))))..)))))...	4	1	1	-70.1	56	16	100	153	4	12	37	43.4	1	4
	308	268	stu-miR166d-5p_L-1R+2	GAATGTCGTCTGGTTCGAGATT	22	187	822	784	1	gp2a	Chr07	-	29852252	29852352	aaagttgagggGAATGTCGTCTGGTTCGAGATCattcataagaagtctcacacaaaactcttctgaatgattTCGGACCAGGCTTCATTCCCCtcagcatc	131	gma-MIR166a,gma-MIR166r,gma-MIR166p,gma-MIR166k,gma-MIR166m,gma-MIR166l,mtr-MIR166b,mtr-MIR166c,mtr-MIR166f,ath-MIR166f,ath-MIR166b,ath-MIR166e,ath-MIR165a,ath-MIR165b,bna-MIR166e,bna-MIR166b,bna-MIR166a,bna-MIR166c,bna-MIR166f,aly-MIR166e,aly-MIR166a,aly-MIR166f,aly-MIR165b,aly-MIR165a,hpe-MIR166a,hpa-MIR166a,cpa-MIR166b,cpa-MIR166a,cme-MIR166d,cme-MIR166c,cme-MIR166f,cme-MIR166b,cme-MIR166e,cme…	stu-MIR166d	AGAATGTCGTCTGGTTCGAGAtctttcataagaaggtaacatgcaatgagatgattTCGGACCAGGCTTCATTCCCC	stu-miR166d-5p	AGAATGTCGTCTGGTTCGAGA	5'	13120	328.5	124	204.5	270242	101804	168439	262480	101804	160676	0	y	...(((((((((((((..((((((((((((((((((((.((((.((..........)))))).))))))))))))))))))))..)))))))))))))...	4	0	0	-60.6	39	20	100	95	10	3	7	44.6	1.3	2
	309	269	gma-miR166a-3p_1ss21CA	TCGGACCAGGCTTCATTCCCA	21	10168	787	749	1	gp2a	Chr07	-	29852252	29852352	aaagttgagggGAATGTCGTCTGGTTCGAGATCattcataagaagtctcacacaaaactcttctgaatgattTCGGACCAGGCTTCATTCCCCtcagcatc	131	gma-MIR166a,gma-MIR166r,gma-MIR166p,gma-MIR166k,gma-MIR166m,gma-MIR166l,mtr-MIR166b,mtr-MIR166c,mtr-MIR166f,ath-MIR166f,ath-MIR166b,ath-MIR166e,ath-MIR165a,ath-MIR165b,bna-MIR166e,bna-MIR166b,bna-MIR166a,bna-MIR166c,bna-MIR166f,aly-MIR166e,aly-MIR166a,aly-MIR166f,aly-MIR165b,aly-MIR165a,hpe-MIR166a,hpa-MIR166a,cpa-MIR166b,cpa-MIR166a,cme-MIR166d,cme-MIR166c,cme-MIR166f,cme-MIR166b,cme-MIR166e,cme…	gma-MIR166p	aaaagttgaggggaatgtcatctggttcgagatcattcatttattcaattagtctcaaacacgaaaatgcggacccagttcttttgtgtgattTCGGACCAGGCTTCATTCCCCtgagctat	gma-miR166a-3p	TCGGACCAGGCTTCATTCCCC	3'	13120	6339.5	11	6328.5	4937142	9313	4927829	4710704	9313	4701391	0	y	...(((((((((((((..((((((((((((((((((((.((((.((..........)))))).))))))))))))))))))))..)))))))))))))...	4	0	0	-60.6	39	20	100	95	10	3	7	44.6	1.3	2
	310	270	gma-miR1509a_R-5_1ss1TC	CTAATCAAGGAAATCAC	17	3	653	653	0	gp2a	Chr03	+	40185413	40185514	agcatctttCTAATCAAGGAAATCACagtagagagtgtgacacggtgggacttcagatctctgctgctctttttccACTGTGTTTCCTTGATTAtagatatg	3	gma-MIR1509a,gma-MIR1509b,gso-MIR1509a,	gma-MIR1509a	ctgcatcttcTTAATCAAGGAAATCACGGTCGcgtgtgtgccggaaagaaagtggcctgtgatctccggtttctctttctcgaccgtgtttccttggttaacgatatgtgc	gma-miR1509a	TTAATCAAGGAAATCACGGTCG	5'	12	8	8	0	5081	5081	0	5081	5081	0	0	y	..(((.(((.((((((((((((.((((((.(((((...((..(((..((..........))..))).)).))))).)))))))))))))))))).))).)))	1	1	1	-34.7	36	15	100	100	10	7	18	41.2	0.8	2
	311	271	gma-miR399d_L-1_1ss20AT	GCCAAAGGAGATTTGCCCTG	20	2	769	729	1	gp2a	Chr02	-	41285995	41286072	acaGGGCAAGTTCTCTTTGGCAGGtatcaccacaagccatgcaacattccgcaacccGCCAAAGGAGATTTGCCCAGc	9	gma-MIR399d,gma-MIR399f,mtr-MIR399c,mtr-MIR399i,mtr-MIR399h,ath-MIR399a,aly-MIR399f,cca-MIR399,ghr-MIR399d,	gma-MIR399f	tgggtgcattacagggcaagttctctttggcaggtatcaagaagctattaatgctatacaagtgtacgtgtgcaaccTGCCAAAGGAGATTTGCCCAGcaattctcct	gma-miR399d	TGCCAAAGGAGATTTGCCCAG	3'	74	1	0	1	769	0	769	729	0	729	0	y	...(((((((((..(((((((.(((..........))).(((........)))....)))))))..)))))))))...	4	0	0	-32.1	16	18	85	72	36	1	4	53.8	0.8	3
	312	272	pvu-MIR166a-p3	TCTCGGACCAGGCTTCATTC	20	19708	751	751	0	gp2a	Chr09	+	22574567	22574711	agaggaatgttgtctggctcgaggtcattgaggtgtatatgtgtatatataatgatatatatatcaagtgtttcagttttcagggtaaattaatggaaattaatctataccctaaatgatTCTCGGACCAGGCTTCATTCccccc	145	pvu-MIR166a,gma-MIR166a,gma-MIR166c,gma-MIR166t,gma-MIR166b,gma-MIR166d,gma-MIR166u,gma-MIR166s,gma-MIR166n,gma-MIR166j,gma-MIR166f,gma-MIR166k,gma-MIR166h,gma-MIR166o,gma-MIR166q,mtr-MIR166g,mtr-MIR166b,mtr-MIR166a,mtr-MIR166c,mtr-MIR166f,ath-MIR166a,ath-MIR166b,ath-MIR166c,ath-MIR166d,ath-MIR166g,bna-MIR166a,bna-MIR166d,aly-MIR166a,aly-MIR166d,aly-MIR166g,aly-MIR166b,aly-MIR166c,cpa-MIR166c,cpa…	pvu-MIR166a	atcagtttctactttctaatcatcaacttcttcaaacacatcatatgaatatagctacctaggtgctgttttcttttccaacttcctcatatcttgttcattccttgcaaaggtgaggttgagaggaatgttgtctggctcgaggtcatggaggaggagagttctcagataaactctttcacccaaagtttccaatggaaatttaccctctaacaccaaaatgattcTCGGACCAGGCTTCATTCCCCccacccaacttttgctattttctttctcgtaatcttcatattttgcatgcccccatgcttgtttttgcaggatcagaattttcaactcactacccatcttcttttgttttacctgtaaatatctttataaaggccggtgaaaattataggg…	pvu-MIR166a-p3	tcTCGGACCAGGCTTCATTC	3'	20681	10368	10368	0	7.83427e+06	7.83427e+06	0	7.83427e+06	7.83427e+06	0	0	y	...((((((..((((((..((((((((((..(((((((((((.(((.....))))))))))))))................((((((.((((((....))))))...)))))).)))))).))))..))))))..))))))....	4	0	0	-51	22	15	100	138	85	3	9	36.6	1	5
	313	273	mtr-MIR399j-p5_1ss9AG	GGGCAATGGCTTCTTTGGCAGT	22	642	830	830	0	gp2a	Chr02	-	41274873	41275062	accaaatatagtttatcatcaagaaaggcaatgtgcaggtgcattactGGGCAATGGCTTCTTTGGCAGTtcataattcatctgcttcaatgatgaagcagaaaacctatcttcaccgcCAAAGAAGATTTGCCCGGCAActcaccctgcccacattaatcgctttcctatgtcaaggtttatgtattta	15	mtr-MIR399j,mtr-MIR399r,mtr-MIR399k,rco-MIR399b,rco-MIR399c,lus-MIR399e,lus-MIR399c,lus-MIR399a,tcc-MIR399d,tcc-MIR399b,csi-MIR399a,ptc-MIR399d,ptc-MIR399b,vvi-MIR399e,bdi-MIR399d,	mtr-MIR399j	ttactgggcaatgacttctttggcagtagttgacttgatcattcagatgatgcaaacaaactcacCGCCAAAGAAGATTTGCCCCGcaatt	mtr-MIR399j-p5	gggcaatgacttctttggcagt	5'	812	757	757	0	625870	625870	0	625870	625870	0	0	y	...(((((((....(((..((((.(((((((((((((((((..((.((((((((...((((((((((.((..........(((((((((....)))))))))............)).))))))))))..)))))))).))..)))).)))..)))))....))))).)).))....)))...))))))).	5	1	1	-62.4	53	18	100	186	44	11	36	41.1	0.8	4
	314	274	vvi-MIR319b-p3	ATCCAACGATGCAGGAGCTGC	21	2	815	815	0	gp2a	scaffold_1150	+	557	738	ggctcacttcagtccagtccgtggcggtagaagatggctgagactcagctgctgactcgttggctcgagagctcacaattaagattgatatcagtgcttagttaaggtggtgtgcttctgATCCAACGATGCAGGAGCTGCattcagtcgttactgtcacgtcttggactgaaggggcctct	1	vvi-MIR319b,	vvi-MIR319b	tgtggaagaaggagctctctttagtccagtccgagacagcttcaaggctgatacgtggctgctgactcgttgcttcaagaactcatcacataggcctggaaaagatggatggttttttgatccaacgatgcaggagctgcgttcagttatggctgtcacgtcTTGGACTGAAGGGAGCTCCCTtgtattccaca	vvi-MIR319b-p3	atccaacgatgcaggagctgc	3'	2	2	2	0	1630	1630	0	1630	1630	0	0	y	(((((.(((((((((((..((((((((((....(((((((((...(((((.(((..(((((((.(((..(((.((((((((((((((....)))).)))))))......))).)))..))).)))))))..))).)))))..)))))))))))))))))))..))))))))))))))))...	4	0	0	-96	70	16	100	179	4	11	35	51.6	1	5
	315	275	gma-MIR395l-p3_1ss20GC	TGTTTGGGGGAACTCTTGGCT	21	33	777	738	1	gp2a	Chr02	+	15185655	15185752	ctcggAGTTCCTCTGAACGCTTCATCtatatgatgggcttgctagtctaaactggtactcgttataggcctatgaagTGTTTGGGGGAACTCTTGGGT	39	gma-MIR395l,gma-MIR395j,gma-MIR395i,gma-MIR395m,gma-MIR395k,gma-MIR395h,mtr-MIR395a,mtr-MIR395g,mtr-MIR395o,cme-MIR395b,cme-MIR395c,rco-MIR395a,lus-MIR395e,bdi-MIR395j,bdi-MIR395g,bdi-MIR395o,bdi-MIR395q,bdi-MIR395l,bdi-MIR395h,bdi-MIR395n,bdi-MIR395b,bdi-MIR395k,bdi-MIR395c,bdi-MIR395m,ata-MIR395f,ata-MIR395b,ata-MIR395e,ata-MIR395a,osa-MIR395i,osa-MIR395k,osa-MIR395b,sbi-MIR395d,sbi-MIR395e,sbi…	gma-MIR395l	ttttctgttggctgtcctttggagttcctctgaacgcttcatgttagtgaggggggtagccagtgtaaactggactggtacccattattataagccttcttATGAAGTGTTTGGGGGAACTCttgggttcaact	gma-MIR395l-p3	TGTTTGGGGGAACTCttgggt	3'	97	17.5	0	17.5	13575.5	0	13575.5	12892	0	12892	0	y	(((((((((((((..((((((((((...(((((((((..(((((((....)))))))))))))))).....))))))))))..)))))))))).))).	4	0	0	-49.6	39	18	100	97	4	4	15	46.9	1.1	3
	316	276	gma-MIR403b-p3_1ss17CT	CACAAACTTGTCATTTTCCT	20	15	753	753	0	gp2a	Chr07	+	33551209	33551309	agaggcaaattgcaGGTTTGTGCGTGAATCTGAcgaaatttctctattatctgcgttctacttctgcgttagattcacgCACAAACTTGTCATTTTCCTtt	30	gma-MIR403b,ath-MIR403,bna-MIR403,aly-MIR403a,htu-MIR403b,htu-MIR403d,htu-MIR403e,htu-MIR403c,htu-MIR403a,hpe-MIR403a,har-MIR403a,mes-MIR403a,mes-MIR403b,rco-MIR403a,rco-MIR403b,tcc-MIR403b,tcc-MIR403a,mdm-MIR403a,mdm-MIR403b,ppe-MIR403,csi-MIR403,ptc-MIR403b,ptc-MIR403a,ptc-MIR403c,vvi-MIR403d,vvi-MIR403a,vvi-MIR403b,vvi-MIR403c,vvi-MIR403f,vvi-MIR403e,	gma-MIR403b	gagacagaggcaaatcgcaggttcgtgcgtgaatctaatcaaagtttctcattaacttctgcgTTAGATTCACGCACAAACTTGtcatttcccttttctt	gma-MIR403b-p3	CACAAACTTGtcatttccct	3'	33	22	19	3	16994	14555	2439	16874	14555	2319	0	y	(((((.((((..(((((((((((((((((((((((...............................)))))))))))))))))))))))..)))).)))))	0	0	0	-43.265	32	19	100	101	31	2	6	39.6	1.1
	317	277	gma-miR156a_R+1	TGACAGAAGAGAGTGAGCACT	21	2050	791	752	1	gp2a	Chr03	-	37310174	37310297	aacacacgctagaggcTGACAGAAGAGAGTGAGCACAtgctgatagtgattgtatgagagcatacagttgcgggtgtgtGCTCACTTCTCTTTCTGTCAGTttcttctttttttggtgtgtttt	32	gma-MIR156q,gma-MIR156s,mtr-MIR156j,ath-MIR156g,bna-MIR156e,aly-MIR156g,cca-MIR156b,har-MIR156a,hci-MIR156a,cpa-MIR156d,cme-MIR156d,mes-MIR156a,mes-MIR156d,ama-MIR156,lus-MIR156g,ghr-MIR156c,mdm-MIR156ad,mdm-MIR156ae,sly-MIR156e,nta-MIR156b,nta-MIR156f,stu-MIR156f,vvi-MIR156e,bdi-MIR156f,ata-MIR156a,osa-MIR156b,osa-MIR156l,sbi-MIR156f,zma-MIR156f,zma-MIR156g,ppt-MIR156b,smo-MIR156a,	gma-MIR156s	cttcaggtttgttaatttgtggaggTGACAGAAGAGAGTGAGCACttggctctttcctagcatggatctttcgtgctaaaagctgtgtgctcattctctatctgtcaccacctccttttactccctctcctctt	gma-miR156a	TGACAGAAGAGAGTGAGCAC	5'	2472	1272	0	1272	1002167	0	1002167	953428	0	953428	0	y	...((((((((((..((((((((((((((((((((((..((....(..((((((((....))))))))..).))..)))))))))).))))).)))))))..))).........)))))))...	1	1	2	-64.2	43	21	100	118	4	7	28	43.5	1.2
	318			TGACAGAAGAGAGTGAGCACT		2050	791	752	1	gp2a	Chr09	-	14174625	14174713	aaatTGACAGAAGAGAGTGAGCACAcagaggcacctggtatagttatatgctgttacttttgcgtGCTCACTTCTCTTTCTGTCAACtt	37	gma-MIR156q,gma-MIR156s,mtr-MIR156j,ath-MIR156g,bna-MIR156e,aly-MIR156g,cca-MIR156b,har-MIR156a,hci-MIR156a,cpa-MIR156d,cme-MIR156d,mes-MIR156a,mes-MIR156d,dpr-MIR156a,lus-MIR156g,ghr-MIR156d,ghr-MIR156c,mdm-MIR156ae,mdm-MIR156ad,sly-MIR156e,nta-MIR156b,nta-MIR156f,stu-MIR156f,vvi-MIR156a,vvi-MIR156e,bdi-MIR156g,bdi-MIR156f,ssp-MIR156,osa-MIR156l,sbi-MIR156f,sbi-MIR156e,zma-MIR156b,zma-MIR156f,zm…	gma-MIR156s	cttcaggtttgttaatttgtggaggTGACAGAAGAGAGTGAGCACttggctctttcctagcatggatctttcgtgctaaaagctgtgtgctcattctctatctgtcaccacctccttttactccctctcctctt	gma-miR156a	TGACAGAAGAGAGTGAGCAC	5'	2423	1211	0	1211	951399	0	951399	905020	0	905020	0	y	...(((((((((((((((((((((.((((((.....((((((....))))))....)))))).)))))))).)))).)))))))))...	1	1	2	-42.2	33	20	100	83	4	4	13	41.6	1.1	1
	319	278	gma-miR1510b-3p_R-1_1ss10AT	TGTTGTTTTTCCTATTCCAC	20	9	727	688	1	gp2a	Chr08	-	41475139	41475217	aattaacaagagttaaattgcaaagaaattaaatgacactcccttTGTTGTTTTTCCAATTCCACtccctttgttgttt	4	gma-MIR1510b,gma-MIR1510a,gso-MIR1510a,gso-MIR1510b,	gma-MIR1510b	tttatggaagtggAGGGATAGGTAAAACAACTACTtctgtaaaagtaattgttatagttagtTGTTGTTTTACCTATTCCACCaattccatcta	gma-miR1510b-3p	TGTTGTTTTACCTATTCCACC	3'	16	8	0	8	6068	0	6068	5752.5	0	5752.5	0	n	...((((((((((..(((((....((((...((..(((.......)))..)))))))))))..))))...))))))...	4	4	2	-11.5	24	16	100	73	7	5	18	30.4	0.5	4
	320	279	gma-miR399i_1ss13AT	TGCCAAAGGAGATTTGCCCTG	21	320	786	786	0	gp2a	Chr02	+	41278080	41278208	tttggtctgctgttaggaatgagagggcgaaactcctatttggcaagagaagcagaggacttcaaaatgcttgcttctagttTGCCAAAGGAGATTTGCCCTGccatttttttacagtttctgactgcc	49	gma-MIR399i,mtr-MIR399c,mtr-MIR399i,mtr-MIR399h,vun-MIR399b,ath-MIR399a,aly-MIR399f,cca-MIR399,cme-MIR399d,cme-MIR399b,cme-MIR399e,cme-MIR399g,mes-MIR399a,lus-MIR399d,lus-MIR399b,ghr-MIR399d,tcc-MIR399g,aqc-MIR399,mdm-MIR399a,mdm-MIR399c,mdm-MIR399b,mdm-MIR399d,ppe-MIR399b,csi-MIR399c,csi-MIR399e,csi-MIR399b,ptc-MIR399f,ptc-MIR399g,ptc-MIR399i,sly-MIR399,stu-MIR399i,vvi-MIR399a,vvi-MIR399g,vvi-MI…	gma-MIR399i	gaataacagtgcaattctcctttggcaggtgttgcatgtgttctcgcatgagaatgacctttcTGCCAAAGGAGAATTGCCCTGccatt	gma-miR399i	TGCCAAAGGAGAATTGCCCTG	3'	414	412	334	78	324024	262234	61790	320990	262234	58756	0	y	...((((.(((((.(..((((..((((((((.(((((..((((((((((((((((...............))))))))..))))))))))))).))))))))..))))..)..)))))....))))...	2	2	1	-51	43	19	100	123	15	7	22	44.2	0.9	2
	321	280	vun-miR164	TGGAGAAGGGGAGCACGTGCA	21	2	740	740	0	gp2a	Chr07	+	32090822	32090941	cgaggtaggaaaatcgtgtTGGAGAAGGGGAGCACGTGCAaaaccagatgaactaccagaagtgagttggagagagatgttgcacgtgccctgcttctccaacaggacctagccaccaat	3	vun-MIR164,cpa-MIR164e,cpa-MIR164d,	vun-MIR164	tgtTGGAGAAGGGGAGCACGTGCAagatcagacggagggagagagacgttgcacgtgccctgcttctccaac	vun-miR164	TGGAGAAGGGGAGCACGTGCA	5'	2	1	1	0	740	740	0	740	740	0	0	y	...(((.((....((.((((((((((((((.((((((((((..((((....(((......)))...)))).........))))))))))))).))))))))))).)).....)))))...	1	1	2	-51.9	38	20	100	114	6	7	32	51.7	0.8	1
	322			TGGAGAAGGGGAGCACGTGCA		2	740	740	0	gp2a	Chr07	-	34175058	34175182	ggagggtgaggaagccgtgtTGGAGAAGGGGAGCACGTGCAaatgagttctatggcgtttaagagagccaagagttgcacacttgcacgtgccctgcttctccaacaaggagcttctcacccagt	3	vun-MIR164,cpa-MIR164d,cpa-MIR164e,	vun-MIR164	tgtTGGAGAAGGGGAGCACGTGCAagatcagacggagggagagagacgttgcacgtgccctgcttctccaac	vun-miR164	TGGAGAAGGGGAGCACGTGCA	5'	2	1	1	0	740	740	0	740	740	0	0	y	...(((((((((..((.((((((((((((((.((((((((((.((.(((((.((((..........)))))))...)).)).))))))))))))).))))))))))).))...)))))))))...	1	1	2	-68.5	46	20	100	119	10	8	17	54.4	1	1
	323	281	ptc-MIR2111b-p3_1ss16CT	TCAGGATTGGGTAATTTGC	19	3	708	708	0	gp2a	Chr11	+	26105753	26105906	ggctgttggcaccagacttgccctccaatggatcctcgttaagggatttagaatgtactcattccaattaccagactcaatgagcccggtattgttatttattgtcactacctctccgtgTCAGGATTGGGTAATTTGCgcgcctgctgccttc	1	ptc-MIR2111b,	ptc-MIR2111b	atattgggtcaggattgggTAATCTGCATCCTGAGGTTTGgatcaccacatgttttgatctagtccttgggttgcagattacctcttcctcactgacaatgt	ptc-MIR2111b-p3	tcaggattgggTAATCTGC	3'	6	6	6	0	4044	4044	0	4044	4044	0	0	y	(((.(..(((..((((.(((((((((.(((((..((((((.((((..((.(((((....))))).))...))...)).))))))...((((.((...........)).))))..)))))....)))..))))))))))...)))..).)))...	2	2	2	-40.6	25	13	100	151	82	6	19	48.1	0.5	6
	324	282	gma-miR169k	CAGCCAAGAATGACTTGCCGG	21	2302	787	787	0	gp2a	Chr09	-	35575413	35575571	atttggttttagagtgtttgcaagaagaggcagagagttatttgCAGCCAAGAATGACTTGCCGGaatacatacttgaaatgttgtttcataaTTTCGGCAAGTTGTTTTTGGCtacatttgtctttcttcttcttttgtgaaactttataaaccattt	62	gma-MIR169k,gma-MIR169l,gma-MIR169j,gma-MIR169m,gma-MIR169g,gma-MIR169u,mtr-MIR169b,ath-MIR169b,ath-MIR169c,ath-MIR169g,aly-MIR169b,aly-MIR169c,aly-MIR169g,cpa-MIR169,cme-MIR169t,cme-MIR169r,mes-MIR169e,mes-MIR169k,mes-MIR169l,mes-MIR169d,mes-MIR169m,mes-MIR169i,mes-MIR169j,mes-MIR169n,rco-MIR169b,lus-MIR169f,lus-MIR169j,ghr-MIR169b,tcc-MIR169b,tcc-MIR169m,tcc-MIR169f,tcc-MIR169n,aqc-MIR169c,csi-…	gma-MIR169l	gagtgatttgCAGCCAAGAATGACTTGCCGGaatgcatatatatgcattaggtaccaacatatatagttgtattgtataatttCGGGCAAGTTGTTTTTGGCTACatttatctc	gma-miR169k	CAGCCAAGAATGACTTGCCGG	5'	3997	2731	2599.5	131.5	2152346	2046185	106161	2147606	2046185	101421	0	y	...((((((((((((.((..(.((((((((.((((((.....((.(((((((((..((((((((((((.......((((((...))))))..))))))))))))..))))))))).)).....)))))).)))))))))..)))))))).))))))...	4	0	0	-65.3	58	18	100	153	3	9	34	34	1.2	3
	325	283	gma-miR156c_R+1	TTGACAGAAGATAGAGAGCACT	22	60	833	794	1	gp2a	Chr02	+	49047968	49048158	tatgggggtggaaaaggtgagagggaggcactagttttttgtaaggttgTTGACAGAAGATAGAGAGCACAgatgatggtatgcatattactatatatagagaggaggaattgatcaatggtgcatcctactcctttgtgttctctatatttctgtcatcaccttcaccctccatttctcatttcccccct	18	gma-MIR156e,mtr-MIR156g,ath-MIR157c,bna-MIR156c,bna-MIR156b,bra-MIR157a,bol-MIR157a,aly-MIR157c,cca-MIR156c,cme-MIR156e,rco-MIR156g,gra-MIR157b,gra-MIR157a,ptc-MIR156h,sly-MIR156a,nta-MIR156j,nta-MIR156i,stu-MIR156d,	gma-MIR156e	aggaggtgttggtgatgctgTTGACAGAAGATAGAGAGCACtgatgatgaaatgcatgaaagggaatggcatctcactcctttgtgctctctagtcttctgtcatcatccttctccctcccctc	gma-miR156c	TTGACAGAAGATAGAGAGCAC	5'	65	65	2	63	53765	1832	51933	51365	1832	49533	0	y	...(((((.((((...((((((((((((............((((((.((.(((((((((((((((((((((((..((((((.......)))))).......(((.((((..((((.....)).)))))).))).)))))))))))))).))))))))).)))))).)))))))..))))))))))))))))	1	1	1	-73.5	52	21	100	188	61	8	23	41.9	0.9	1
	326	284	gma-MIR159b-p3_1ss1TG	GTTACCTTGATCTTTTGG	18	29	679	679	0	gp2a	Chr10	-	38076768	38076929	tttccttcactccaattaagaaaagatatgatggtatgcctctgctgctcgttcacggatacctatggtttcgtaacaacatgtgttcgaagtcaagggtttgcatgaactaggagatgaGTTACCTTGATCTTTTGGcgttggggtgaagggagctccaaa	4	gma-MIR159b,gma-MIR156aa,mtr-MIR159b,ptc-MIR159e,	gma-MIR159b	aaacccaacttgGAGTTCCCTGCACTCCAAGTCtgaaaggatatgatggtaaacctctactgctagttcatggatacctctgacttcttaacaacatgcgttcgaagtcaagggtttgcatgccctgggagatgagtttaccttgatcttttggtATTGGAGTGAAGGGAGCTccagagggtattc	gma-MIR159b-p3	tttaccttgatcttttgg	3'	34	17	17	0	11811	11811	0	11811	11811	0	0	y	((((((((((((((((....(((((((.....((((...(((..((.((.(((((.....(((..((..((((.((((.....))))))))..))..))).....))))).)).))..))).))))...)))))))...)))))))))))))))).......	8	2	2	-58.3	52	12	100	155	5	10	46	43.8	0.8	6
	327			GTTACCTTGATCTTTTGG		29	679	679	0	gp2a	Chr10	-	38086484	38086645	tttccttcactccaattaagaaaagatatgatggtatgcctctgctgctcgttcacggatacctatggtttcgtaacaacatgtgttcgaagtcaagggtttgcatgaactaggagatgaGTTACCTTGATCTTTTGGcgttggggtgaagggagctccaaa	4	gma-MIR159b,gma-MIR156aa,mtr-MIR159b,ptc-MIR159e,	gma-MIR159b	aaacccaacttgGAGTTCCCTGCACTCCAAGTCtgaaaggatatgatggtaaacctctactgctagttcatggatacctctgacttcttaacaacatgcgttcgaagtcaagggtttgcatgccctgggagatgagtttaccttgatcttttggtATTGGAGTGAAGGGAGCTccagagggtattc	gma-MIR159b-p3	tttaccttgatcttttgg	3'	46	29	29	0	20625	20625	0	20625	20625	0	0	y	((((((((((((((((....(((((((.....((((...(((..((.((.(((((.....(((..((..((((.((((.....))))))))..))..))).....))))).)).))..))).))))...)))))))...)))))))))))))))).......	8	2	2	-58.3	52	12	100	155	5	10	46	43.8	0.8	6
	328	285	mdm-miR169b_R-2_1ss13AG	TAGCCAAGGATGGTTTGCCT	20	4	769	769	0	gp2a	Chr09	+	24348520	24348701	ggaagagaagggtgttgtatgtagatgaagagtcatgtcgggTAGCCAAGGATGGTTTGCCTaggtattccaattcataggactttgtctcttttgaagatatatagccctttgattgtttgttttggcgacatctttggctggttgactgtctcttgtcttacatgctacacctttcactc	8	mdm-MIR169b,bdi-MIR169k,ata-MIR169b,ata-MIR169j,ata-MIR169a,osa-MIR169r,sbi-MIR169o,tae-MIR169,	mdm-MIR169b	ggaagagatgtcaaacatggaagaaggagccttgtttggTAGCCAAGGATGATTTGCCTGCagcctcgatcctaaagagtaaagaggtttattacacgataaaaatcagaaaaaccctagttgagttctcaggcagtcacgccttggcgacgtgacaagctcttctctctcatgctaggctgctctcttcc	mdm-miR169b	TAGCCAAGGATGATTTGCCTGC	5'	4	4	4	0	3076	3076	0	3076	3076	0	0	y	...((.(((((((((.((((((((((.(((((.((.((((..((((((((((((..(((((.(..((...((((.((.(((.((.(((.((((...)))).))).)).))).))))))..))..).)))))))))))))))))..)))))).))))))))).)))))).))))))))).)).	2	2	1	-73.8	70	17	100	178	3	16	35	42.3	1	3
	329	286	aau-miR168_L-3R-2	CAGTTGATGCAAGGCGGGA	19	2	730	730	0	gp2a	Chr02	-	26145385	26145519	aaccttcactgcggcctccgattCAGTTGATGCAAGGCGGGAtccaattcgccgccggcaaccactccaccatttcgcgcaaaaacaggttcccgacctgcaccaagcgaattagagaccgcacagtgatagaat	1	aau-MIR168,	aau-MIR168	ctccgATTCAGTTGATGCAAGGCGGGATCcgattcaacgccggtaaggaaaccgtccatttcgcgccatccggcgcggtggtggaagcagaaccggttcccgacctgcaccaagcgaattagagacc	aau-miR168	ATTCAGTTGATGCAAGGCGGGATC	5'	2	2	2	0	1460	1460	0	1460	1460	0	0	y	...(((((((((((.(((..((((..(((.((((.(((((((.((.....(((...))).............(((......)))...)).))))).)))))).)))..))))..))).))))..))))).))...	4	1	2	-44.1	34	15	100	129	42	9	19	54.8	0.6	4
	330	287	mtr-MIR2111c-p5	CTGCATCCTGAGGTTTAGAACAAT	24	2	924	924	0	gp2a	Chr08	+	13414835	13414943	taaatattgtgtttggaaaagataatCTGCATCCTGAGGTTTAGAACAATatttttattgtgtctagtccttgggatgcagattatctattccttaacaccaatgtaga	4	mtr-MIR2111c,mtr-MIR2111k,mtr-MIR2111f,mtr-MIR2111j,	mtr-MIR2111c	agattgggatcagatgagaTAATCTGCATCCTGAGGTTTAgaacaatcgatgcgtaactgtatctaagccttagaatgcagattatctcttccttatcaccaatgca	mtr-MIR2111c-p5	CTGCATCCTGAGGTTTAgaacaat	5'	6	6	6	0	5326	5326	0	5326	5326	0	0	y	...((((((((((.((((.(((((((((((((((..(((..((((((((((....)))))).))))..)))..))))))))))))))).))))..))))).)))))...	4	1	1	-54.7	42	20	100	103	4	6	15	32.1	1.6	4
	331	288	gma-miR171e_1ss1TC	CGATTGAGCCGTGCCAATATC	21	166	788	754	1	gp2a	Chr01	-	15465882	15466006	attggtgaattataaccatttgatcattttgatgttggcttggctcaatcaaatcaaagttcttagagatttgttgagttctttagtcTGATTGAGCCGTGCCAATATCagtcagattcatcctc	39	gma-MIR171j,mtr-MIR171d,lja-MIR171a,ath-MIR171b,bna-MIR171c,bna-MIR171a,bna-MIR171b,aly-MIR171b,cme-MIR171f,mes-MIR171h,mes-MIR171j,mes-MIR171i,rco-MIR171f,rco-MIR171d,lus-MIR171e,lus-MIR171b,lus-MIR171c,tcc-MIR171h,aqc-MIR171a,aqc-MIR171d,ppe-MIR171f,ptc-MIR171f,ptc-MIR171i,sly-MIR171a,nta-MIR171c,bdi-MIR171d,bdi-MIR171e,ata-MIR171d,ata-MIR171c,hvu-MIR171,osa-MIR171d,osa-MIR171e,sbi-MIR171i,sbi-…	gma-MIR171j	atgaagtagttattgtgaTATTGGCCTGGTTCACTCAGAcatgtataccacggcacggttgtgtccttgctagaaagatttaaaacaaaatacatgttgtgattgtggttttgggttTGATTGAGCCGTGCCAATATCtcagtgctatttcat	gma-miR171e	TGATTGAGCCGTGCCAATATC	3'	175	87.5	0	87.5	69127.5	0	69127.5	66125.5	0	66125.5	0	y	..((((........))))...((((...(((((((((((..((((((((((.(..((((..(((((.......)))))..))))..).))))))))))..)))))))))))...)))).......	4	0	0	-45.3	35	19	100	97	7	5	20	36	1	2
	332			CGATTGAGCCGTGCCAATATC		166	788	788	0	gp2a	Chr05	-	34682675	34682788	aatggaccggtttaacgggatattggtccggttcaatgagaaagcaatgctcaaaatgtctcaggcactgcttttCGATTGAGCCGTGCCAATATCacgtgccactgctcccaa	40	gma-MIR171j,mtr-MIR171d,lja-MIR171a,ath-MIR171b,bna-MIR171c,bna-MIR171a,bna-MIR171b,aly-MIR171b,cme-MIR171f,mes-MIR171h,mes-MIR171j,mes-MIR171i,rco-MIR171f,rco-MIR171d,lus-MIR171e,lus-MIR171b,lus-MIR171c,tcc-MIR171h,aqc-MIR171a,aqc-MIR171d,ppe-MIR171f,ptc-MIR171f,ptc-MIR171i,sly-MIR171a,nta-MIR171c,bdi-MIR171d,bdi-MIR171e,ata-MIR171c,ata-MIR171d,hvu-MIR171,osa-MIR171d,osa-MIR171e,sbi-MIR171i,sbi-…	gma-MIR171j	atgaagtagttattgtgaTATTGGCCTGGTTCACTCAGAcatgtataccacggcacggttgtgtccttgctagaaagatttaaaacaaaatacatgttgtgattgtggttttgggttTGATTGAGCCGTGCCAATATCtcagtgctatttcat	gma-miR171e	TGATTGAGCCGTGCCAATATC	3'	180	90	83	7	71050.5	65404	5646.5	70784.5	65404	5380.5	0	y	...(((.((((...(((.((((((((..(((((((((..(((((((.((((............)))).)))))))..)))))))))..)))))))).)))...)))).)))...	4	0	0	-50.8	38	17	100	108	12	6	20	48.2	0.9	4
	333	289	zma-miR396g-3p_1ss18AG	GTTCAAGAAAGCTGTGGGAGA	21	4	810	771	1	gp2a	Chr01	-	5446661	5446777	tcagtgattttccacaactttcttgaattgtggtaatgtaaactctgttgtattgatgagcttaattggaaaagctcaaacaaaacacaGTTCAAGAAAGCTGTGGAAGAtcactaa	5	cme-MIR396d,mes-MIR396f,mes-MIR396c,rco-MIR396,zma-MIR396h,	zma-MIR396h	tTCCCACAGCTTTATTGAACTGcatgcacctgctgatgcgggtggaggagttgaagctgccgctcctctgagagatgcaGTTCAAGAAAGCTGTGGAAGAtcacaaagaaggccatctgattac	zma-miR396g-3p	GTTCAAGAAAGCTGTGGAAGA	3'	7	5	3	2	4365	2745	1620	4287	2745	1542	0	y	..((((((((((((((.(((((((((((((((....(((..((......)).....(((((((........))))))).)))...))))))))))))))).))))))))))))))..	2	0	0	-52.2	32	20	100	113	40	2	9	34.2	1.3	1
	334	290	gma-miR169d_L-1R+1_1ss2GC	CAGCCAAGGATGACTTGCCGGTT	23	21	859	825	1	gp2a	Chr09	-	35558213	35558356	agttgttcaaaggtgattttcatggaagattgaatagtaaatatGAGCCAAGGATGACTTGCCGGTTgtgtaacaacaatcggctaaagtcctttttggctcttatttactatttttttttcaatgtaaaatctttgaatattt	57	gma-MIR169d,gma-MIR169h,gma-MIR169e,gma-MIR169s,gma-MIR169m,gma-MIR169g,mtr-MIR169d,mtr-MIR169e,mtr-MIR169b,ath-MIR169f,ath-MIR169c,ath-MIR169g,ath-MIR169a,ath-MIR169b,bna-MIR169n,bna-MIR169b,bna-MIR169a,aly-MIR169f,aly-MIR169g,aly-MIR169c,aly-MIR169b,aly-MIR169a,cme-MIR169k,mes-MIR169e,mes-MIR169b,mes-MIR169d,mes-MIR169c,mes-MIR169f,lus-MIR169f,lus-MIR169h,tcc-MIR169m,tcc-MIR169e,tcc-MIR169b,tcc…	gma-MIR169d	agattagtggatgTGAGCCAAGGATGACTTGCCGGTtgtataatagcacccggtttaagtccttcttggttcttatttactattctta	gma-miR169d	TGAGCCAAGGATGACTTGCCGGT	5'	45	39	14.5	24.5	33528	12749.5	20778.5	32677.5	12749.5	19928	0	y	...(((((((((((......(((.(((((..((((((((((((.(((((((..(.((((((((((((((......)))))))))..))))).)..))))))).))))))))))))..))))).)))....)))))))))))...	4	2	1	-64.4	53	20	100	138	6	7	26	31.2	1.4	3
	335	291	gma-miR1515a	TCATTTTGCGTGCAATGATCTG	22	2823	825	825	0	gp2a	Chr02	-	25302944	25303074	gcaacccattcaattatcaTCATTTTGCGTGCAATGATCTGaaccgtttttgttgctccaccattattagttttaatttgtggaagacgttTCTGATCATTCATGCAAAATGATgtcaatttgtgggttta	2	gma-MIR1515b,gma-MIR1515a,	gma-MIR1515a	taaatgttcaTCATTTTGCGTGCAATGATCTGaaccattttgattccctgcaccgttatttcgttgtggcataatcaaattaagccattgattttatgtttgtggaaaacgtttctgatcactcacgcaaaatgatgtcaatttt	gma-miR1515a	TCATTTTGCGTGCAATGATCTG	5'	5320	5317	4948	369	4313340	4006693	306647	4299393	4006693	292700	0	y	..(((((((..((((..((((((((((((((.(((((((.(((.(((((.......(((((.((((.......))))..)))))))))).))).)))))))))))))))))))))..)))).)))))))..	2	1	1	-50.6	49	20	100	127	7	7	22	35.1	1.1	2
	336	292	gma-MIR395g-p5_1ss13CT	AGTTCCTCTGAATACTTCA	19	2	732	732	0	gp2a	Chr03	+	10232276	10232381	aaatgttggctgtctcttggAGTTCCTCTGAATACTTCAcgcgtggagttactcctcatcacccaagtgaagtgtttgggggaacttttggctacaaccagcactc	4	gma-MIR395g,mtr-MIR395i,mtr-MIR395b,mtr-MIR395j,	gma-MIR395g	ggttgtctcttggagttcctctgaacacttcacacgtgggactagagtagtggtattgtatcctttagatcatagaatagtcctcatcatcaccaagTGAAGTGTTTGGGGGAACTTTtaggtacaac	gma-MIR395g-p5	agttcctctgaacacttca	5'	2	2	2	0	1464	1464	0	1464	1464	0	0	y	...((((((.(((..((..(((((((((..((((((((((..((((((......)))..)))....))))))))))..)))))))))..))..))).))))))...	4	0	0	-47.7	36	17	100	100	6	6	22	48.1	0.9	2
	337	293	sly-MIR169a-p3_1ss3CT	TTTCGGCAAGTTGTTTTTGGC	21	168	788	788	0	gp2a	Chr09	-	35575413	35575571	atttggttttagagtgtttgcaagaagaggcagagagttatttgCAGCCAAGAATGACTTGCCGGaatacatacttgaaatgttgtttcataaTTTCGGCAAGTTGTTTTTGGCtacatttgtctttcttcttcttttgtgaaactttataaaccattt	62	gma-MIR169k,gma-MIR169l,gma-MIR169j,gma-MIR169m,gma-MIR169g,gma-MIR169u,mtr-MIR169b,ath-MIR169b,ath-MIR169c,ath-MIR169g,aly-MIR169b,aly-MIR169c,aly-MIR169g,cpa-MIR169,cme-MIR169t,cme-MIR169r,mes-MIR169e,mes-MIR169k,mes-MIR169l,mes-MIR169d,mes-MIR169m,mes-MIR169i,mes-MIR169j,mes-MIR169n,rco-MIR169b,lus-MIR169f,lus-MIR169j,ghr-MIR169b,tcc-MIR169b,tcc-MIR169m,tcc-MIR169f,tcc-MIR169n,aqc-MIR169c,csi-…	sly-MIR169a	ggtctataaggtttgcatgaagttgaagagagtcaagttgCAGCCAAGGATGACTTGCCGGaccaaaagttgtgaccattttctagttccggcaagttgtttttggctataagtttgctctcttcttctcatgttatcctcgttagacc	sly-MIR169a-p3	ttccggcaagttgtttttggc	3'	3997	784	392	392	622604	312668	309936	607331	312668	294662	0	y	...((((((((((((.((..(.((((((((.((((((.....((.(((((((((..((((((((((((.......((((((...))))))..))))))))))))..))))))))).)).....)))))).)))))))))..)))))))).))))))...	4	0	0	-65.3	58	18	100	153	3	9	34	34	1.2	3
	338	294	pvu-miR166a_L+1R-2	CTCGGACCAGGCTTCATTCC	20	4775	745	745	0	gp2a	Chr01	+	31589422	31589572	ttggAATGAGGTTTGATCCAAGATCatgacatcacatatcttcaatttcctctatatttgtttcttgatttaccttgataaatttatttatcatcacttcatgcatgggatgggactgatCTCGGACCAGGCTTCATTCCtcacacctacc	126	pvu-MIR166a,gma-MIR166t,gma-MIR166b,gma-MIR166n,gma-MIR166j,gma-MIR166d,gma-MIR166f,gma-MIR166r,gma-MIR166k,gma-MIR166h,gma-MIR166o,gma-MIR166u,gma-MIR166q,gma-MIR166s,mtr-MIR166b,mtr-MIR166a,mtr-MIR166c,mtr-MIR166f,mtr-MIR166g,ath-MIR166d,ath-MIR166c,ath-MIR166g,bna-MIR166d,bna-MIR166f,aly-MIR166c,aly-MIR166d,aly-MIR166g,aly-MIR166b,cpa-MIR166c,cpa-MIR166d,cme-MIR166a,cme-MIR166e,cme-MIR166g,cme…	pvu-MIR166a	atcagtttctactttctaatcatcaacttcttcaaacacatcatatgaatatagctacctaggtgctgttttcttttccaacttcctcatatcttgttcattccttgcaaaggtgaggttgagaggaatgttgtctggctcgaggtcatggaggaggagagttctcagataaactctttcacccaaagtttccaatggaaatttaccctctaacaccaaaatgattcTCGGACCAGGCTTCATTCCCCccacccaacttttgctattttctttctcgtaatcttcatattttgcatgcccccatgcttgtttttgcaggatcagaattttcaactcactacccatcttcttttgttttacctgtaaatatctttataaaggccggtgaaaattataggg…	pvu-miR166a	TCGGACCAGGCTTCATTCCCC	3'	7890	7601.5	7156	445.5	5691908	5324497	367411	5676030	5324497	351533	0	y	..(((((((((..((.(((.((((((...((((.(((.....(((............))).....(((.......(((((((....))))))).....)))...))).))))....)))))).))).))..)))))))))...........	4	0	0	-38.7	27	17	100	138	67	5	17	37.7	0.7	4
	339	295	gma-miR171b-3p_1ss17CT	CGAGCCGAATCAATATTACTC	21	31	789	789	0	gp2a	Chr09	-	9498836	9498954	ttctgcaaaagtagacatggTGTGATATTGGTTTGGCTCATCttaattcaagcgtcatatcatatcatcttgttgagaCGAGCCGAATCAATATTACTCttgtttgcttcattgcatat	12	gma-MIR171b,gma-MIR171h,mtr-MIR171g,mtr-MIR171h,ghr-MIR479,ppe-MIR171d,csi-MIR479,csi-MIR171b,ptc-MIR171l,ptc-MIR171j,ptc-MIR171m,nta-MIR479a,	gma-MIR171h	gcaaaagtagacACGGCGTGATATTGGTACGGCTCatcttaattcaaccactatatcaacgattgagaCGAGCCGAATCAATATCACTCttgtttgcttcattgcatatatatatatactagcagctttttctttagaaaccaaactatgc	gma-miR171b-3p	CGAGCCGAATCAATATCACTC	3'	52	31	31	0	24459	24459	0	24459	24459	0	0	y	...((((((((((((((.((.((((((((((((((((((.((((((..((((.((.(((...))).)))))))))))).)))))))))))))))))).)))))))))))..)))))...	2	0	0	-47.6	49	20	100	113	3	7	12	36.1	1.1	2
	340	296	bra-miR156a-3p_2ss9TC12CA	GCTTACTCCCTATCTGTCACC	21	60	715	692	1	gp2a	Chr01	+	3534544	3534674	aatggagattatggtaagggaggTGACAGAAGAGAGTGAGCACACAtggtactttcttggatgatataaggtttcatgcttgaagctatgcgtGCTTACTCTCTATCTGTCACCccatcaccatctctttc	10	ath-MIR156e,bra-MIR156a,aly-MIR156e,har-MIR156a,cpa-MIR156d,cme-MIR156d,nta-MIR156b,stu-MIR156f,vvi-MIR156e,bdi-MIR156f,	bra-MIR156a	aaggtaaggggaggTGACAGAAGAGAGTGAGCACacatggtggctttcttgcatgcttttttcaattagggtttcatgcttgaagctatgtgtGCTTACTCTCTCTCTGTCACCccttctctctctct	bra-miR156a-3p	GCTTACTCTCTCTCTGTCACC	3'	77	33.5	0	33.5	23725	0	23725	22954.5	0	22954.5	0	y	...(((((...((((...((.((((((((((((((((((((((.((((((...(((..((((((.........)))).)).))))))))).))))))))))))).)))))))))))...)))))))))...	2	1	1	-62.2	48	22	100	125	9	8	20	43.5	1.1	1
	341			GCTTACTCCCTATCTGTCACC		60	715	692	1	gp2a	Chr09	+	13230660	13230806	tgcagaagtttaagggtaagggaggtgacagaagagagtgagcacagatggtattttcttgcaagataacgatttatgcttgaagctatgcgtGCTTACTCTCTATCTGTCACCccaccaccatctccacccttttcattttctatt	4	ath-MIR156e,bra-MIR156a,aly-MIR156e,vvi-MIR156e,	bra-MIR156a	aaggtaaggggaggTGACAGAAGAGAGTGAGCACacatggtggctttcttgcatgcttttttcaattagggtttcatgcttgaagctatgtgtGCTTACTCTCTCTCTGTCACCccttctctctctct	bra-miR156a-3p	GCTTACTCTCTCTCTGTCACC	3'	67	33.5	0	33.5	23725	0	23725	22954.5	0	22954.5	0	y	...(((((...((((((..((((((((((((((((((((((((((..(((((...(((..(((((((....)))).)))..))))))))..))))))))))))).))))))))).........)))).)))))).....)))))...	1	1	1	-58.8	52	20	100	141	4	8	33	42.9	0.9	1
	342	297	mtr-MIR2608-p5_1ss18TG	AAGAGAAATGATATTTGGACAACT	24	2	930	930	0	gp2a	Chr11	+	44170430	44170487	tatAAGAGAAATGATATTTGGACAACTtatattagtttacaatttcatttttttttaa	1	mtr-MIR2608,	mtr-MIR2608	attgcaaagagaaatgatatttgtacaactattttctaacaactttttgacaactttctctctcagactcacattatcttcttattccctctcttcctttttctctctctctctctctctctattatttttgaccaatcaaaagagagaaaaccaaagttgtcatgaaagttgtaccaaagaGTTGTACATATATCACTACTCTattgcaaa	mtr-MIR2608-p5	aagagaaatgatatttgtacaact	5'	2	2	2	0	1860	1860	0	1860	1860	0	0	n	...(((((((((((...(((...((((......))))..)))..)))))))))))...	5	1	2	-11.5	18	18	100	52	6	2	10	17.2	1.2	6
	343	298	gma-miR167c_R+1	TGAAGCTGCCAGCATGATCTGG	22	318793	826	787	1	gp2a	Chr07	+	30700973	30701078	atcgtgcacctgcagcagtTGAAGCTGCCAGCATGATCTGAgtttaccttctataatggtaaaaacagatcatgtggctgcttcacctgttgaatggaagcataca	50	gma-MIR167c,mtr-MIR167b,ath-MIR167d,bna-MIR167d,aly-MIR167d,cca-MIR167,cme-MIR167d,mes-MIR167a,mes-MIR167h,rco-MIR167c,lus-MIR167g,lus-MIR167i,lus-MIR167f,lus-MIR167a,lus-MIR167b,gra-MIR167a,gra-MIR167b,csi-MIR167c,ptc-MIR167f,sly-MIR167b,nta-MIR167a,nta-MIR167c,nta-MIR167b,vvi-MIR167a,vvi-MIR167c,bdi-MIR167d,bdi-MIR167e,bdi-MIR167c,ssp-MIR167b,ata-MIR167b,ata-MIR167f,osa-MIR167f,osa-MIR167h,osa-…	gma-MIR167c	tttgagaggtTGAAGCTGCCAGCATGATCTGgtaaatcacatacttttttttttctcacctctcatgcctaatttttaagcaccagtcattagagaaaataatggtgaaaaatccatctattcaattttttttttcaaattcaaggtttccagtatgtatcactaatggtgaaaaaagtgatggaattttgtagaacatgggttaaatttactttttttttttttgagttttcattttcttcaagtttctgagccaagaaataaaagagacttataaattggaattaatacttaaaggaaacccaccagaagggcaatttggttatcataagatgtggtttccatcaggtcatcttgcagcttcaatcactcaat	gma-miR167c	TGAAGCTGCCAGCATGATCTG	5'	321161	321096	0	321096	265074958	0	265074958	252553383	0	252553383	0	y	...((((.((..((((((.((((((.((((.(((((((((..((((((.........))))))..))))))))))))).)))))).))))))...))..))))...	2	1	1	-52.4	37	19	100	100	9	6	17	44.3	1.1	3
	344	299	ath-miR167a-5p_1ss21AC	TGAAGCTGCCAGCATGATCTC	21	173	788	750	1	gp2a	Chr07	+	29434970	29435127	cttggagatgtggtgtgctgaaaatgatcacaaaggaaaaagTGAAGCTGCCAGCATGATCTAgctttggttagtgtgagccactgaggtgctaacccttactaggtcatgctgtgctagcctcactccttcctatttggagaccactacgctcttaa	21	ath-MIR167a,bna-MIR167a,bna-MIR167c,bna-MIR167b,aly-MIR167a,mes-MIR167f,lus-MIR167a,gra-MIR167c,csi-MIR167b,ptc-MIR167h,sly-MIR167b,vvi-MIR167c,bdi-MIR167g,ata-MIR167d,osa-MIR167f,osa-MIR167e,sbi-MIR167f,zma-MIR167g,zma-MIR167h,zma-MIR167i,zma-MIR167j,	ath-MIR167a	tggtgcaccggcatctgaTGAAGCTGCCAGCATGATCTAattagctttctttatcctttgttgtgtttcatgacgatggttaagagatcagtctcgattaGATCATGTTCGCAGTTTCACCcgttgactgtcgcaccc	ath-miR167a-5p	TGAAGCTGCCAGCATGATCTA	5'	228	116	0	116	93432	0	93432	89039.5	0	89039.5	0	y	...((((.(((((((..((..((((........(((((..(((((.((((((((((((((((((....(((((((....(((.....))))))))))....))))))))))))).)).))).)))))..)))))))))..))..)))))))))))...	2	1	2	-66.3	55	20	100	152	5	10	37	46.8	0.9	1
	345	300	gma-miR169l-3p_L-2_1ss14TC	GGCAAGTTGTTCTTGGCTAC	20	168	752	752	0	gp2a	Chr03	+	33822260	33822418	cactcacaacaagaggcagaAAGTAGAGTGCAGCCAAGGATgacttgccggcagatacatttcaccaatatctatatattcttcttcttcttctttacgatctttcacgtcGGCAAGTTGTTCTTGGCTACattttgctttcttcttctgctgtgatgc	68	gma-MIR169v,gma-MIR169g,gma-MIR169f,gma-MIR169u,gma-MIR169m,gma-MIR169k,gma-MIR169l,gma-MIR169j,mtr-MIR169b,mtr-MIR169a,ath-MIR169a,ath-MIR169b,bna-MIR169b,bna-MIR169a,bna-MIR169n,aly-MIR169a,aly-MIR169b,cme-MIR169h,cme-MIR169n,rco-MIR169a,rco-MIR169b,lus-MIR169g,lus-MIR169f,ghr-MIR169b,tcc-MIR169e,tcc-MIR169c,tcc-MIR169k,tcc-MIR169l,tcc-MIR169a,tcc-MIR169n,mdm-MIR169a,ppe-MIR169c,ppe-MIR169a,ppe…	gma-MIR169l	gagtgatttgCAGCCAAGAATGACTTGCCGGaatgcatatatatgcattaggtaccaacatatatagttgtattgtataatttCGGGCAAGTTGTTTTTGGCTACatttatctc	gma-miR169l-3p	CGGGCAAGTTGTTTTTGGCTAC	3'	3301	1431	1032	399	1160186	827830	332356	1.1446e+06	827830	316772	0	y	...(((((...(((((.(((((((((((((.(((((((((..((((((((((.((......))...................................((....))..))))))))))..))))))))).))))))))))))).)))))..)))))...	2	0	0	-65.5	42	19	100	153	56	4	13	42.1	1	2
	346	301	gma-miR1514a-5p_R+1	TTCATTTTTAAAATAGGCATTG	22	2	756	740	1	gp2a	Chr03	-	25938156	25938369	gatatcaaattgaagaacaccttgcctaccttctcactgcattcttttgaatggaaacagggctttcctgttTTCATTTTGAAAATAGGCATTGcattacatttcgatgcgtcttccaattccaatgcctattttaagatgaaaacaaggatacactgtttttgtttgaaactgttgtgaaggaagataagactcccgagttcttcaatttgat	1	gma-MIR1514a,	gma-MIR1514a	ctttgctattTTCATTTTTAAAATAGGCATTggggtcccttcttgttcctccttttcctttcctatcccaATGCCTATTTTAAAATGAAAAcaacgata	gma-miR1514a-5p	TTCATTTTTAAAATAGGCATT	5'	2	1	0	1	756	0	756	740	0	740	0	y	...(((((((((((((((..(((..((.(((((.((..(((...(((..((..(((((((.....(((((((((((((((((((.(((((((((((((.......))))).............)))))))))))))))))))))))).)))....)))))))..))..))).))))).))))).))..)))........)))))))))))))))	1	1	1	-75.5	69	21	95	211	30	11	43	36	1	1
	347			TTCATTTTTAAAATAGGCATTG		2	756	740	1	gp2a	Chr07	+	466261	466351	cttgttTTCATTTTGAAAATAGGCATTGcataattgcattgcatttcgatgcatcttccaattccaatgcctatttcaagatgaaaacaat	1	gma-MIR1514a,	gma-MIR1514a	ctttgctattTTCATTTTTAAAATAGGCATTggggtcccttcttgttcctccttttcctttcctatcccaATGCCTATTTTAAAATGAAAAcaacgata	gma-miR1514a-5p	TTCATTTTTAAAATAGGCATT	5'	2	1	0	1	756	0	756	740	0	740	0	y	.(((((((((((((((((.(((((((((...(((((...(((((....))))).....))))).)))))))))))))))))))))))))).	1	1	1	-38.4	36	21	100	89	4	3	13	31.9	1.3	1
	348	302	gma-MIR482d-p5_1ss9CT	GGGGAAGATATGGGT	15	2	555	555	0	gp2a	Chr07	+	2688881	2688960	GGGGAAGATATGGGTgtggggggattgggaagtaaaccttatcttatggtgttTCTTCCCTACACCTCCCATACCactct	11	gma-MIR482d,gma-MIR482e,gma-MIR482b,gso-MIR482a,gso-MIR482b,mtr-MIR482,ghr-MIR482a,sly-MIR482e,pab-MIR482a,pta-MIR482b,pta-MIR482a,	gma-MIR482d	gggggaagacatgggTATGGGGGGATTGGGAAGGAATatccataagcaaaatatgttattTCTTCCCTACACCTCCCATACCactgtttttcctc	gma-MIR482d-p5	ggggaagacatgggT	5'	81946	2	2	0	1110	1110	0	1110	1110	0	0	n	.....(((....(((((((((((...((((((...(((.........)))....))))))....)))))))))))..)))	6	2	1	-34.7	23	6	66	75	9	3	20	48.8	0.9	9
	349	303	mtr-miR164d_1ss17AG	TGGAGAAGCAGGGCACGTGCT	21	20	790	753	1	gp2a	Chr10	-	40707460	40707558	ccaagagattgaaccacgcTGGAGAAGCAGGGCACATGCTttaaaacttaaacaaatcaagcaggtgtcctgcttctccatcgtggttcagtctcttct	16	mtr-MIR164d,cme-MIR164a,mes-MIR164d,rco-MIR164d,gra-MIR164a,tcc-MIR164c,ppe-MIR164d,ptc-MIR164f,nta-MIR164c,stu-MIR164,vvi-MIR164b,bdi-MIR164c,ata-MIR164a,osa-MIR164d,sbi-MIR164b,zma-MIR164f,	mtr-MIR164d	cacgtTGGAGAAGCAGGGCACATGCTtgattttatcaaagttctgagcatgtgctcttgctctccatcatgg	mtr-miR164d	TGGAGAAGCAGGGCACATGCT	5'	27	13.5	0	13.5	10714	0	10714	10204	0	10204	0	y	..((((((((((((((((.((((((((((((((((.(((((.................))))).)))))))))))))))).))))))))))))))))..	2	0	0	-63.4	37	20	100	95	17	2	4	46.5	1.4	1
	350	304	lus-miR408a_R+1	ATGCACTGCCTCTTCCCTGGCC	22	2	851	811	1	gp2a	Chr01	-	47346285	47346450	tgaggggtcaaagagaagagacaggacaaaggctgggaaaaggcagagcaagaatgtagctattgacagaaatggtgaagtgagaatgagaggagagagatatctgttgtggctacgctcATGCACTGCCTCTTCCCTGGCTctctctctttcttgttccctcttc	1	lus-MIR408a,	lus-MIR408a	gatcgaaagtgaaaaacccgaggtaagaaggaagacgagaaaaaaagaggctgggaacagacagagcatggatagagcttacttacagaaacccttttgttttgacccttcccATGCACTGCCTCTTCCCTGGCctttttccctcttctcttccaccctctttttcttttttggtc	lus-miR408a	ATGCACTGCCTCTTCCCTGGC	3'	2	1	0	1	851	0	851	811	0	811	0	y	.((((((...(((((.(((((.((......(((((((((.((((((.(((.((..((((((((...((....))..................((.(((....))).))))))))))..)).))).)))))).))))).)))))).))))))))))..))))))...	2	1	1	-63.3	46	18	100	162	45	9	25	48.2	0.8	4
	351			ATGCACTGCCTCTTCCCTGGCC		2	851	811	1	gp2a	Chr07	+	33227986	33228135	tcagagacaggacagagcaggggaacaggcagagcatggatggagttatcaacacaatggagccaagaaagtgagagtgacaggagaaattatctgttgtggttctgctcATGCACTGCCTCTTCCCTGGCTctgtctccatttctcctt	1	lus-MIR408a,	lus-MIR408a	gatcgaaagtgaaaaacccgaggtaagaaggaagacgagaaaaaaagaggctgggaacagacagagcatggatagagcttacttacagaaacccttttgttttgacccttcccATGCACTGCCTCTTCCCTGGCctttttccctcttctcttccaccctctttttcttttttggtc	lus-miR408a	ATGCACTGCCTCTTCCCTGGC	3'	2	1	0	1	851	0	851	811	0	811	0	y	..(((((..(((((((((..(((((.((((((.((((((...((....))........(((((((......(....).((((((........)))))).)))))))..)))))).)))))).)))))..)))))))))...)))))....	4	0	0	-59	31	18	100	144	69	4	13	49.3	0.8	4
	352	305	cme-MIR396d-p3	GTTCAAGAAAGCTGTGGGAGA	21	4	810	771	1	gp2a	Chr03	+	38951395	38951515	atctgtatcttcccacagctttattgaaccgcaaaacaaggtgtgggagcaagagtgccatggcatgcatgcaaaggaactctatggatgcaGTTCAAGAAAGCTGTGGAAGAatacaaag	4	cme-MIR396d,mes-MIR396f,mes-MIR396c,rco-MIR396,	cme-MIR396d	gccatgcttTTCCACAGCTTTCTTGAACTTtctctgctcttcccttcttctcacaatcaattttgtaagtaaaatctctcttagattttacccaaaagttaaatttaaaaaaaaaaaaaaagaaactttggaagttcaagaaagctgtgggagaacatggca	cme-MIR396d-p3	gttcaagaaagctgtgggaga	3'	4	2	0	2	1620	0	1620	1542	0	1542	0	y	...((((((((.((((((((((.((((((.(((...((..(.((....(((...((((....))))...)))......)).)..))..))).)))))).)))))))))))))).))))...	2	1	1	-45.1	39	20	100	115	4	9	33	44.6	0.8	1
	353	306	gma-miR172i-3p	GGAATCTTGATGATGCTGCAT	21	4	808	768	1	gp2a	Chr01	-	48703319	48703465	accagtcactgtttgccggtGGAGCATCATCAAGATTCACAAgctttaggggcattaatttgtttgaggtggtcccttattactccaaaccaattagcctttgcgatgGGAATCTTGATGATGCTGCAGcagcaataaatgactaat	25	gma-MIR172i,gma-MIR172l,ath-MIR172e,bna-MIR172b,bna-MIR172c,aly-MIR172e,cme-MIR172a,cme-MIR172d,lus-MIR172g,gra-MIR172a,tcc-MIR172c,aqc-MIR172b,mdm-MIR172i,ppe-MIR172c,ptc-MIR172b,ptc-MIR172e,ptc-MIR172d,nta-MIR172j,stu-MIR172d,bdi-MIR172b,ata-MIR172c,osa-MIR172b,sbi-MIR172b,zma-MIR172e,atr-MIR172,	gma-MIR172l	cagtctgcaggtgcagcggcatcaagattcacactgcctaatcagctaggacttcatgactgtacacgcttatacatacatatatatacatgtacgttggctctttgtggacgagtgtggaatgaataaagttctattttagatgtgGGAATCTTGATGATGCTGCATcagcaaatac	gma-miR172i-3p	GGAATCTTGATGATGCTGCAT	3'	9	2	0	2	1616	0	1616	1536	0	1536	0	y	...(((((....((((...((.((((((((((((((((.((.((...(..(((..(((((.(((((..((..(.....)..))..))))).))))))))..)))..)).)))))))))))))))).))...))))....)))))...	2	0	0	-55.2	48	19	100	141	5	11	40	42.9	0.9	3
	354			GGAATCTTGATGATGCTGCAT		4	808	768	1	gp2a	Chr08	+	53136984	53137128	aacagtcgctgattgctgatGGAGCATCATCAAGATTCACAAgcttcaagggattttgtttggggtggtccctaattgctcccaaataaatttgcccttcgatatgGGAATCTTGATGATGCTGCAGcagccataaacgactaaa	25	gma-MIR172i,gma-MIR172l,ath-MIR172e,bna-MIR172b,bna-MIR172c,aly-MIR172e,cme-MIR172a,cme-MIR172d,lus-MIR172g,gra-MIR172a,tcc-MIR172c,aqc-MIR172b,mdm-MIR172i,ppe-MIR172c,ptc-MIR172b,ptc-MIR172e,ptc-MIR172d,nta-MIR172j,stu-MIR172d,bdi-MIR172b,ata-MIR172c,osa-MIR172b,sbi-MIR172b,zma-MIR172e,atr-MIR172,	gma-MIR172l	cagtctgcaggtgcagcggcatcaagattcacactgcctaatcagctaggacttcatgactgtacacgcttatacatacatatatatacatgtacgttggctctttgtggacgagtgtggaatgaataaagttctattttagatgtgGGAATCTTGATGATGCTGCATcagcaaatac	gma-miR172i-3p	GGAATCTTGATGATGCTGCAT	3'	9	2	0	2	1616	0	1616	1536	0	1536	0	y	...(((((...((.((((.((.((((((((((((((((.((....(((((((..(((((((((((..((.....))..).))))))))))....))))).))..)).)))))))))))))))).)).)))).))...)))))...	2	0	0	-66.5	51	19	100	139	5	10	32	43.4	1.1	3
	355	307	gma-miR398c_R-4	TGTGTTCTCAGGTCGCC	17	52	635	596	1	gp2a	Chr06	-	29983283	29983410	acatggtagagggttctacaGGATCGTCCTGAGACCACATGaaccagattcagaagacaatgatacttgtttctgctctcatctcgTGTGTTCTCAGGTCGCTtctgttgaacttttctctaccacga	29	gma-MIR398d,gma-MIR3522,gma-MIR398c,gso-MIR3522a,mtr-MIR398c,mtr-MIR398b,cca-MIR398,cpa-MIR398,cme-MIR398a,rco-MIR398b,lus-MIR398a,tcc-MIR398a,aqc-MIR398b,mdm-MIR398c,mdm-MIR398b,ppe-MIR398a,ptc-MIR398c,ptc-MIR398b,nta-MIR398,vvi-MIR398b,vvi-MIR398c,bdi-MIR398a,ata-MIR398g,ata-MIR398f,osa-MIR398b,sbi-MIR398,tae-MIR398,zma-MIR398b,zma-MIR398a,	gma-MIR398c	ttctacagggtcgtcctgagatcacatgaagtagaatataagcagccatatttgcttcttgtctcgtgttctcagctcaTGTGTTCTCAGGTCGCCCCTGctggactatt	gma-miR398c	TGTGTTCTCAGGTCGCCCCTG	3'	413	46	3.5	42.5	31102	2116.5	28985.5	29438.5	2116.5	27322	0	y	...(((((((((((((.((((((.((.(((((((.(((((((...(((..((((.(((((......))))))))).)))....))))))).))))))).)).)))))).)))))...))))))))...	2	0	0	-56.7	47	18	100	122	6	8	22	45.3	1	3
	356	308	gma-miR4416a_L+4	AGATACGGGTCGCTCTCACCTAGG	24	25	912	912	0	gp2a	Chr01	-	38594932	38595051	tttggtttgttgagtttgtctatggccatcgttgatcTGGGTGAGAGATACGCGTATCcaatgcttAGATACGGGTCGCTCTCACCTAGGctagtgttgcccaaatttattcactcctca	2	gma-MIR4416a,gma-MIR4416b,	gma-MIR4416a	ctttgatcTGGGTGAGAGAAACGCGTATCgatggattgggttcagttctggtctcacacggtttgttctaacaatttgtactgactgtgttttgatcgatACGGGTCGCTCTCACCTAGGccagagttgc	gma-miR4416a	ACGGGTCGCTCTCACCTAGG	3'	63	43	43	0	36714	36714	0	36714	36714	0	0	y	...((..((.((((((((.....(((...(..((..(((((((((((..((.((((((.........)))))).))..)))))))))))..))..)..)))))))))))..))..))...	4	0	0	-43.8	37	18	100	114	9	8	31	45.8	0.8	3
	357	309	smo-MIR156d-p3	GCTCTCTATTCTTCTGCCAT	20	2	764	729	1	gp2a	Chr08	+	787295	787379	TTGACAGAAGATAGAGAGCACagatgatgaaatgcatgaaaggaaattgcatattgctcctttgtGCTTTCTATTCTTCTGCCAT	2	ptc-MIR156l,smo-MIR156d,	smo-MIR156d	ggatctattgTTGACAGAAGACAGGGAGCACcagcagccaccagctctagagaggcttttgggtgcttgtgctctctattcttctgccatcaatccgactcgg	smo-MIR156d-p3	gctctctattcttctgccat	3'	11	2	0	2	1528	0	1528	1458	0	1458	0	y	.((.((((((((((((((((((((.((....(((((...........))))).....)).)))))))))))))).)))))).)).	2	1	1	-33	29	19	95	83	11	4	14	37.6	1	2
	358	310	gma-MIR828b-p3_1ss6TC	TGAGACGCTCATTTGAG	17	3	645	645	0	gp2a	Chr11	+	4160641	4160756	aagtccccttagttaatgttTCTTGCTCAAATGAGTAttccatctacacttacaaattactcaaatctgtgtggaTGAGACGCTCATTTGAGcgagcaatgttaaagagtggaaga	16	gma-MIR828b,gma-MIR828a,ath-MIR828,aly-MIR828,cme-MIR828,mes-MIR828a,mes-MIR828b,ssl-MIR828,lus-MIR828a,mdm-MIR828b,mdm-MIR828a,ppe-MIR828,ptc-MIR828b,ptc-MIR828a,vvi-MIR828a,atr-MIR828,	gma-MIR828b	ttgtaatgttTCTTGCTCAAATGAGTATTCCAaccacagtcacatttggcatgaatgtgtgccactgtccccaaaggctgagatgctcatttgagcaagcaatgttaaaa	gma-MIR828b-p3	tgagatgctcatttgag	3'	1158	3	3	0	1935	1935	0	1935	1935	0	0	y	...(((.(((..((((..((.((((((((((((((..(..(((((((((...................)))))))))..)..)))))))))))))).))..)))).))).)))...	0	0	0	-47.4	36	14	100	110	19	6	19	37.9	1.1	3
	359	311	gma-miR4415a-5p_1ss12AG	AAGTTGTGATGGGAATCAATG	21	15	788	788	0	gp2a	Chr08	-	1676345	1676495	ggctggagcAAGTTGTGATGGGAATCAATGgcagtggtcacaccaacaaagtaatttcatgttagccactttcttcttctttctcttaatcttctccctgttatttatccattactgccaTTGATTCTCATCACAACATGTtctagtctat	2	gma-MIR4415a,gma-MIR4415b,	gma-MIR4415a	tggctgcagcAAGTTGTGATGAGAATCAATGgcaagcagtgacaccaagaaaaaaaaatcccattataaacattttttcccctcaatcttcttctcatagtatatcattaggctaactggtgttgaaggatataaatccacaactgccaTTGATTCTCATCACAACATGGtccagt	gma-miR4415a-5p	AAGTTGTGATGAGAATCAATG	5'	146	28	28	0	23118	23118	0	23118	23118	0	0	y	((((((((((.((((((((((((((((((((((((((.....))....(((((((............................................))))))).......)))))))))))))))))))))))).))))))))))...	2	0	0	-57.787	34	20	100	148	78	1	2	39.1	1	1
	360	312	gma-miR4415a-3p_1ss21GT	TTGATTCTCATCACAACATGT	21	113	785	785	0	gp2a	Chr08	-	1676345	1676495	ggctggagcAAGTTGTGATGGGAATCAATGgcagtggtcacaccaacaaagtaatttcatgttagccactttcttcttctttctcttaatcttctccctgttatttatccattactgccaTTGATTCTCATCACAACATGTtctagtctat	2	gma-MIR4415a,gma-MIR4415b,	gma-MIR4415b	ggctgcatcAAGTTGTGATGGGAATCAATGGCAgcaatcacgccaagaaaatgaaatcccattatcttctcacagtatatcattaattaggctaactggtgttgacggatataaatccattactgccaTTGATTCTCATCACAACATGGtccagtc	gma-miR4415a-3p	TTGATTCTCATCACAACATGG	3'	146	118	118	0	92254	92254	0	92254	92254	0	0	y	((((((((((.((((((((((((((((((((((((((.....))....(((((((............................................))))))).......)))))))))))))))))))))))).))))))))))...	2	0	0	-57.787	34	20	100	148	78	1	2	39.1	1	1
	361	313	gma-miR169d	TGAGCCAAGGATGACTTGCCGGT	23	3	893	853	1	gp2a	Chr09	-	35567207	35567349	TGAGCCAAGGATGACTTGCCGGCaaaaggctctatggagagtaaaccttcaaattctagtcttcaaaaaatatttgagttcatgaggactagttaatttgagggttttactcttttgagggtgttgctggcgagacatcttgg	12	gma-MIR169d,ath-MIR169f,aly-MIR169f,cme-MIR169h,cme-MIR169n,rco-MIR169b,ptc-MIR169h,ptc-MIR169s,vvi-MIR169m,vvi-MIR169p,ssp-MIR169,sbi-MIR169j,	gma-MIR169d	agattagtggatgTGAGCCAAGGATGACTTGCCGGTtgtataatagcacccggtttaagtccttcttggttcttatttactattctta	gma-miR169d	TGAGCCAAGGATGACTTGCCGGT	5'	5	2.5	0	2.5	2175.5	0	2175.5	2076.5	0	2076.5	0	y	....((((.((((.(((((((((((...(((((...(((((((((((((((((((((((((((((...(((......)))..))))))))))..))))))))))))).))))))...))))).))))))))))).))))))))	2	1	1	-66.4	56	17	82	139	6	7	21	41.3	1.1	6
	362	314	gma-MIR4403-p3_1ss7CT	ACGACATGGACACGGACA	18	2	673	673	0	gp2b	scaffold_13	+	556256	556324	ctagttattagctatgtaatgtaacacagatacggacacgaacattgatACGACATGGACACGGACAaa	1	gma-MIR4403,	gma-MIR4403	gacACGGACACCGAACACGACACGGACacggacacgtgaatacctgtcaaacacatcaaattcaacccggacacgggcgtcgatgttgtgtcggtgtcggtgtc	gma-MIR4403-p3	ACGACACGGACacggaca	3'	2	1	1	0	673	673	0	673	673	0	0	n	...(((.....((((((..((((.((......((....)).....)).)))))))))).....)))...	10	2	1	-10.2	17	12	94	63	4	4	25	39.1	0.4	6
	363	315	cme-MIR164a-p5_1ss12GA	AGAGCAAGATGAAGAAGC	18	2	626	626	0	gp2b	Chr11	-	46754955	46754998	AGAGCAAGATGAAGAAGCacataactcatggctttcacttggta	3	cme-MIR164a,csi-MIR164,ctr-MIR164,	cme-MIR164a	atgaagagcaagaTGGAGAAGCAGGGCACGTGCTttactaactcagttccaattcaaaaatcccttcttttctttttctttctctttttct	cme-MIR164a-p5	agagcaagaTGGAGAAGC	5'	2	2	2	0	1252	1252	0	1252	1252	0	0	n	....((((.(((..((((.(((.....))))))))))))))...	2	2	2	-9.4	14	11	77	37	5	3	4	40.9	0.5	7
	364	316	gma-MIR1527-p5_1ss11TC	AACTCAACCTCACAAAACCGGCTT	24	3	924	924	0	gp2b	Chr02	+	44857243	44857287	atctcaAACTCAACCTCACAAAACCGGCTTgtaaggtgatgattg	1	gma-MIR1527,	gma-MIR1527	ctcacaagccggttttgtaaggttgagttagacctcaaatttcaacatggtatcagagccattgaaccacatgctatcaggtttccgctatcgggccaccccccatttatgtctacgaaccaaacctaatagtgctgatcgtgagggggtgtgttaagagtcccacatcggataggacatggtctgacaatatatttataaagttgaggccTAACTCAACCTTACAAAACCggcttgtgag	gma-MIR1527-p5	AACTCAACCTTACAAAACCggctt	5'	3	1.5	1.5	0	1386	1386	0	1386	1386	0	0	n	...(((...((.((((.((((.......)))).)))))))))...	2	1	1	-7	13	12	62	39	7	3	6	42.2	0.4	12
	365			AACTCAACCTCACAAAACCGGCTT		3	924	924	0	gp2b	Chr08	+	60900017	60900056	AACTCAACCTCACAAAACCGGCTTataaggtgaggtttgc	1	gma-MIR1527,	gma-MIR1527	ctcacaagccggttttgtaaggttgagttagacctcaaatttcaacatggtatcagagccattgaaccacatgctatcaggtttccgctatcgggccaccccccatttatgtctacgaaccaaacctaatagtgctgatcgtgagggggtgtgttaagagtcccacatcggataggacatggtctgacaatatatttataaagttgaggccTAACTCAACCTTACAAAACCggcttgtgag	gma-MIR1527-p5	AACTCAACCTTACAAAACCggctt	5'	3	1.5	1.5	0	1386	1386	0	1386	1386	0	0	n	.....((((((((................))))))))...	0	0	0	-9.7	8	8	33	32	16	0	0	45	0.5	16
	366	317	gma-MIR5764-p5_1ss3AG	AGGAAGAAGGAAACTCGA	18	5	686	686	0	gp2b	Chr08	+	61281501	61281555	AGGAAGAAGGAAACTCGAaggacaagacaactaagactgaagcagacaccttgta	1	gma-MIR5764,	gma-MIR5764	tcacagcacaaccagtattcttgtccgcggaaggaccacccccgacggccaaagaaagaaggaaactcgatctcctcgaggagagattgagggttgtttaaggctttggtgactaTCCATTCGCGGACATGATGGATctttgcttgg	gma-MIR5764-p5	agaaagaaggaaactcga	5'	5	2.5	2.5	0	1715	1715	0	1715	1715	0	0	n	.....((.(....))).....(((((.......................))))).	1	1	1	-4.2	3	6	22	11	4	1	1	43.6	0.2	12
	367			AGGAAGAAGGAAACTCGA		5	686	686	0	gp2b	Chr09	+	31625660	31625714	AGGAAGAAGGAAACTCGAaggacaagacaactaagactggagcagacaccttgta	1	gma-MIR5764,	gma-MIR5764	tcacagcacaaccagtattcttgtccgcggaaggaccacccccgacggccaaagaaagaaggaaactcgatctcctcgaggagagattgagggttgtttaaggctttggtgactaTCCATTCGCGGACATGATGGATctttgcttgg	gma-MIR5764-p5	agaaagaaggaaactcga	5'	5	2.5	2.5	0	1715	1715	0	1715	1715	0	0	n	.....((.(....))).....(((((.......................))))).	1	1	1	-4.2	3	6	22	11	4	1	1	45.5	0.2	12
	368	318	gma-MIR156ab-p5_1ss11TC	TTTGCATGAACTGGGAGATGAA	22	21	841	801	1	gp2b	Chr10	+	38038457	38038518	TTTGCATGAACTGGGAGATGAGtttactctgatcttttggtATTGGAGTGAAGGGAGCACCA	11	gma-MIR159f,gma-MIR159b,gma-MIR156ab,mtr-MIR159b,mes-MIR159c,mes-MIR159d,vvi-MIR159b,vvi-MIR159a,osa-MIR159d,zma-MIR159h,zma-MIR159i,	gma-MIR156ab	tcaaacacaagctggagctctctcacttcaattatgagcggatatgatgggaaacctctgctgctaattcgtggatacctctggttccgtaacaacatacgttcgaagtcaagggtttgcatgaattgggagatgaagttattaccttgatctttttgtATTTAAGTGATGGGAGCTCCGgtgggtat	gma-MIR156ab-p5	tttgcatgaattgggagatgaa	5'	451	21	0	21	17661	0	17661	16821	0	16821	0	n	.((.((...(((..(((((.((......)).)))))..)))..)).))....((.....)).	5	1	1	-14.2	14	14	95	47	6	4	13	43.5	0.5	8
	369	319	osa-MIR5083-p5	ACCAATGGATCCTTCTGAGCCT	22	8	814	814	0	gp2b	Chr01	-	46287732	46287756	tACCAATGGATCCTTCTGAGCCTTt	2	osa-MIR5083,	osa-MIR5083	tcctggcagttcttcagataatcagatttgtccatgaggtttcaactgttgcattccattgttgagttttattctgtttgcgtttctgtttgtttttgtcatggatctggctgattggaggctgtgatgaccaaaaaatacctacctattttctgagggattccagtccttctgattgatagaaaccaatggatccttctgagcctgccaagatcttcagattcttagttttgtattcggctttttcgatttgtcttcgtatattgcattcttctaaaagcaagcaagattcgtaacagttgatgggatgataacctttcacagaaactgtatgtgttgacccaaaattcAGACTACAATTATCTGATCAactcagacat	osa-MIR5083-p5	accaatggatccttctgagcct	5'	1172	5.5	5.5	0	4591	4591	0	4591	4591	0	0	n	.......((.((.....)).))...	2	0	0	-1	4	8	21	15	5	1	2	44	0.1	15
	370	320	mtr-MIR2592bj-p3_1ss12TC	ATTCCCACTGTCCCTGTCA	19	8	711	675	1	gp2b	Chr05	-	14764912	14765038	aagcgcgggtaaacggcgggagtaactatgactctcttaaggtagccaaatgcctcgtcatctaattagtgacgcgcatgaatggattaacgagATTCCCACTGTCCCTGTCTactatccagcgaaa	4	mtr-MIR2592bj,mtr-MIR2592bi,	mtr-MIR2592bj	ccaatatttgaccggaattcccactgttcctgtcaaaagattaaattcttgttaggctgatttaaatgaaggtattgaagtgtcaaggaatggacctcattcttttcacatttgaataccatcatttaatcccaacctaacaagaatttaatcttttgaaTGGAACATTGGGAATGCCGGTcgaatattgg	mtr-MIR2592bj-p3	attcccactgttcctgtca	3'	8	4	0	4	2844	0	2844	2700	0	2700	0	n	...((((((((...((((((..((.....((.((((((((..((.....((((..((((((.......)))))).))))...))..)))).)))).))....))..))))))...))))).)))...	9	1	1	-35.2	38	11	100	121	7	9	38	48	0.6	8
	371			ATTCCCACTGTCCCTGTC		803	672	672	0	gp2b	scaffold_84	+	91988	92164	aagcgcgggtaaacggcGGGAGTAACTATGACtctcttaaggtagccaaatgcctcgtcatctaattagtgacgcgcatgaatggattaacgagATTCCCACTGTCCCTGTCtactatccagcgaaaccacagccaagggaacgggcttggcggaatcagcggggaaagaagaccct	7	mtr-MIR2592bj,mtr-MIR2592bi,mtr-MIR2602a,mtr-MIR2602b,gra-MIR8654a,osa-MIR2918,	mtr-MIR2592bj	ccaatatttgaccggaattcccactgttcctgtcaaaagattaaattcttgttaggctgatttaaatgaaggtattgaagtgtcaaggaatggacctcattcttttcacatttgaataccatcatttaatcccaacctaacaagaatttaatcttttgaaTGGAACATTGGGAATGCCGGTcgaatattgg	mtr-MIR2592bj-p3	attcccactgttcctgtc	3'	1038	546.5	546.5	0	361061	361061	0	361061	361061	0	0	n	......(((...((((.(((((..........((((((((..((.....((((..((((((.......)))))).))))...))..)))).))))))))).))))))).((((.((.(((.((((..((...((((((........))))))))..)).))..))).)).))))...	0	0	0	-51.4	32	5	100	102	7	7	31	52	0.6	10
	372			ATTCCCACTGTCCCTGTC		803	672	672	0	gp2b	scaffold_84	+	104639	104765	aagcgcgggtaaacggcgggagtaactatgactctcttaaggtagccaaatgcctcgtcatctaattagtgacgcgcatgaatggattaacgagATTCCCACTGTCCCTGTCtactatccagcgaaa	3	mtr-MIR2592bj,mtr-MIR2592bi,	mtr-MIR2592bj	ccaatatttgaccggaattcccactgttcctgtcaaaagattaaattcttgttaggctgatttaaatgaaggtattgaagtgtcaaggaatggacctcattcttttcacatttgaataccatcatttaatcccaacctaacaagaatttaatcttttgaaTGGAACATTGGGAATGCCGGTcgaatattgg	mtr-MIR2592bj-p3	attcccactgttcctgtc	3'	1261	859.5	859.5	0	546274	546274	0	546274	546274	0	0	n	...((((((((...((((((..((.....((.((((((((..((.....((((..((((((.......)))))).))))...))..)))).)))).))....))..))))))...))))).)))...	9	1	1	-35.2	38	11	100	121	7	9	38	48	0.6	7
	373	321	gma-MIR5374-p3_1ss8GT	TTTAAATTTCTCAACAAGGGC	21	35	802	763	1	gp2b	Chr03	+	48435407	48435546	taatgtcggaaaagggttactgcatcatcatgaccaagtggttttaagatacactgcatgtcaaatctaagaaatgcaaccctagaaatcaccaaaattttataatctggtatctggacTTTAAATTTCTCGACAAGGGC	1	gma-MIR5374,	gma-MIR5374	catcgagattTTATAGTCTGACATCTGGAATttaaatgtctcaacaagggcgttagatccaacaacgttccacaatgctaatgggagaattcaaatttgggacctctctctcatttcttctcctttcacgctttgaaacaaataaaggacacccgagatccccgtagaagctcttgttggaaaatttagatTTCAAATGTCAGATTATAAAAcatgggtg	gma-MIR5374-p3	Tttaaatgtctcaacaagggc	3'	47	47	0	47	37154	0	37154	35321	0	35321	0	n	...((((((((((((((...((.(((.....((((....))))....))).))..((((.((........)).)))).))))).......((((.............))))..............)))).))))).....	1	1	1	-25.7	9	9	47	132	113	1	1	36.4	0.5	12
	374	322	gma-miR156aa_R+3_1ss18TA	ATTGGAGTGAAGGGAGCACCA	21	313	787	787	0	gp2b	Chr10	+	38038457	38038518	TTTGCATGAACTGGGAGATGAGtttactctgatcttttggtATTGGAGTGAAGGGAGCACCA	11	gma-MIR159f,gma-MIR159b,gma-MIR156ab,mtr-MIR159b,mes-MIR159c,mes-MIR159d,vvi-MIR159b,vvi-MIR159a,osa-MIR159d,zma-MIR159h,zma-MIR159i,	gma-MIR159b	aaacccaacttgGAGTTCCCTGCACTCCAAGTCtgaaaggatatgatggtaaacctctactgctagttcatggatacctctgacttcttaacaacatgcgttcgaagtcaagggtttgcatgccctgggagatgagtttaccttgatcttttggtATTGGAGTGAAGGGAGCTccagagggtattc	gma-miR156aa	ATTGGAGTGAAGGGAGCT	3'	451	215	214	1	167266	166598	668	167238	166598	640	0	n	.((.((...(((..(((((.((......)).)))))..)))..)).))....((.....)).	5	1	1	-14.2	14	14	95	47	6	4	13	43.5	0.5	8
	375			ATTGGAGTGAAGGGAGCACCA		313	787	748	1	gp2b	Chr11	-	50485748	50485890	atATTGGAGTGAAGGGAGCTCCAacttcacagcctcaaaagttggcttagaagtagaggaattgccatttgaaagtgaatggctgtaacacattgaattgtgtgatgagggaccaggatcaaggagtgcttgcattccaaatg	7	gma-MIR159f,gma-MIR159b,mtr-MIR159b,cme-MIR159b,osa-MIR159d,osa-MIR159c,osa-MIR159e,	gma-MIR159b	aaacccaacttgGAGTTCCCTGCACTCCAAGTCtgaaaggatatgatggtaaacctctactgctagttcatggatacctctgacttcttaacaacatgcgttcgaagtcaagggtttgcatgccctgggagatgagtttaccttgatcttttggtATTGGAGTGAAGGGAGCTccagagggtattc	gma-miR156aa	ATTGGAGTGAAGGGAGCT	5'	323	161.5	0	161.5	125960	0	125960	119717	0	119717	0	y	...((((((((.(((..(((((.(((((..((((.........))))..)))))...((....(((((((......)))))))....(((((......))))).........))........))))).))).))))))))...	3	1	1	-45.1	16	16	90	137	100	2	5	43.4	0.7	5
	376	323	gma-miR169a_R+3	CAGCCAAGGATGACTTGCCGGCCA	24	2	883	846	1	gp2b	Chr04	-	3581979	3582018	gCAGCCAAGGATGACTTGCCGGCAAgcttcttttggcatt	107	gma-MIR169v,mtr-MIR169l,mtr-MIR169g,cme-MIR169h,cme-MIR169f,mes-MIR169c,mes-MIR169b,mes-MIR169g,tcc-MIR169k,ppe-MIR169c,ptc-MIR169e,vvi-MIR169w,bdi-MIR169f,	gma-MIR169v	catgtaatgCAGCCAAGGATGACTTGCCGGcaagcttcttttggcattgtgaatcaagttttaaaccgtggttgcagtttcattgtgataaattgcggataaatgcggccaatgtgcagcattttggtcacagtaacaccaaaaatcttgatgctgtggttgaaatcaggacatgtggaccggtttttaaaaccttgattgtgaagacctaatcacattagttatgctcaaatgcacattatgctgccttagaagtcaagtgtaactagttgcccggcaagtcgtctctggctacataaagg	gma-miR169a	CAGCCAAGGATGACTTGCCGG	5'	2	2	0	2	1766	0	1766	1692	0	1692	0	n	...((((((((...((((....))))..)).))))))...	5	1	2	-12.3	12	15	62	34	4	2	6	52.5	0.6	9
	377	324	smo-MIR1113-p3_1ss13TC	TGAAGAAGAAGCCTCAAAG	19	5	690	690	0	gp2b	Chr04	+	8558563	8558635	gaagcttgtgatcagagaattaacttgtTGAAGAAGAAGCCTCAAAGtgaagtcaattctagtttcaagcaaa	1	smo-MIR1113,	smo-MIR1113	cttgtctttctTGAGCAGTCATAAGGTAGCCTttgtggaaagccccattcgattcgttcgtctcaatcagcatcagcagtatgacgatctctcgattcagagcaacaaagttccttgcaggaaaacgagagaaaaagaagaagttgaagttgaagaagaagcttcaaagttcttgtggcattctacatggactgccttatgactgctcagcagcaagattc	smo-MIR1113-p3	tgaagaagaagcttcaaag	3'	9	4.5	3.5	1	3166	2374	792	3126	2374	752	0	n	...(((((.......((((((.((((.((((..........))))....)))).)))))).....)))))...	0	0	0	-13.2	19	7	31	67	10	3	19	35.6	0.5	12
	378	325	hbr-miR6173	AGCCGTAAACGATGGATACT	20	104	749	749	0	gp2b	Chr09	-	8160465	8160610	gctgggccgacactgacactgagagacgaaagctaggggagcgaatgggaTTAGATACCCCAGTAGTCCTAGCCGTAAACGATGGATACTaggcgctgtgcgtatcgacccgtgcaatgttgtagctaacgcgttaagtatcccgc	4	ath-MIR401,hbr-MIR6173,ppt-MIR1223d,	hbr-MIR6173	cgctgtgcgtatcgacccgtgcagtatccatcgtttaaagctaggggagcggaatgggattagataccccagtagtcctaAGCCGTAAACGATGGATACTgcacgggtcgatacggcacagcgctgtagctaacgcgtta	hbr-miR6173	AGCCGTAAACGATGGATACT	3'	518	165	147.5	17.5	116813	103088	13725	116160	103088	13071.5	0	n	((.(((.(((((.((.(((......(((...(((((((..((....(((........)))..))..))))))))))...(((((..(((........)))..)))))....))))).)))))..((....)).........)))))	6	3	2	-38.2	15	23	47	51	8	3	13	54.1	0.5	17
	379	326	ptc-MIR171i-p5_1ss11TC	CTTCTTCTTTCTCTTCTTCTTCTT	24	4	914	914	0	gp2b	Chr09	+	29304481	29304624	CTTCTTCTTTCTCTTCTTCTTCTTcctcatcctcttcctcttcttttcctccttcttcttcttcacaaaaattttcatataaaattaatataaatttggtttaggaggacacttgaaccttctagcttaaaatccatcagactt	1	ptc-MIR171i,ptc-MIR171i,ptc-MIR171i,ptc-MIR171i,ptc-MIR171i,ptc-MIR171i,	ptc-MIR171i	gagtgactatgatattggcctggttcactcagatcacgacttcagagcaaagtgtctttcttcttcttctttttcttcttcttcttgttttatgttcgtttgattTGATTGAGCCGTGCCAATATCtcagtactc	ptc-MIR171i-p5	cttcttctttttcttcttcttctt	5'	4	4	4	0	3656	3656	0	3656	3656	0	0	n	........................................(((...(((((((...((...........((((((.....))))))...........))...))))))).....)))...........................				-11		0		1	-1			32.6	0.2	24
	380	327	ath-MIR8175-p3_1ss2TC	CCCGGGTTCGATCCCCGGCAACGGCGC	27	5	968	968	0	gp2b	Chr03	+	4434908	4434990	taagaacaagGTCGTTGTAGTATAGTGGTAAGTATTTCCGCctgtcacgcggatgaCCCGGGTTCGATCCCCGGCAACGGCGC	2	gma-MIR6300,ath-MIR8175,	ath-MIR8175	cttaaggcaatttgacctatatcaaatttggcaccgttgccggggatcgacccgggtcacccgcgtgacaggcgggaatacttaccacttagtacaacgacccaatatagtggtaagtattctcgcatgtcactcgggttcGATCCCCGGCAACGGCGCCAaatttgatatagctcaaatcgccttaag	ath-MIR8175-p3	ctcgggttcGATCCCCGGCAACGGCGC	3'	6588	9	7	2	8354	6536	1818	8275	6536	1739	0	n	...((((..(((((((...(((((((((.........))).)))).))...)))))))...)))).....(((....)))...	6	1	2	-24.8	20	18	58	62	9	4	13	55.4	0.5	13
	381			CCCGGGTTCGATCCCCGGCAACGGC		4	957	957	0	gp2b	Chr10	+	5147105	5147181	caaGTCGTTGTAGTATAGTGGTAagtatttccgcctgtcacgcggatgaCCCGGGTTCGATCCCCGGCAACGGCgaa	2	gma-MIR6300,ath-MIR8175,	ath-MIR8175	cttaaggcaatttgacctatatcaaatttggcaccgttgccggggatcgacccgggtcacccgcgtgacaggcgggaatacttaccacttagtacaacgacccaatatagtggtaagtattctcgcatgtcactcgggttcGATCCCCGGCAACGGCGCCAaatttgatatagctcaaatcgccttaag	ath-MIR8175-p3	ctcgggttcGATCCCCGGCAACGGC	3'	4676	2	2	0	1914	1914	0	1914	1914	0	0	n	...(((((((...................(((((.......)))))....(((((.......))))))))))))...	0	0	0	-23.8	7	7	35	71	57	0	0	55.8	0.6	13
	382	328	gra-MIR8665-p5_1ss9TC	TTAAGGACCAAATTGAAT	18	2	682	682	0	gp2b	Chr11	+	10012439	10012571	TTAAGGACCAAATTGAATtttttaaaaaccactgtaccaaattcactataaatatagggacgaaaaaggtaattaaacctaaaatatttgtcgtttggtttgtggcattttaaatgagaaagttcaggtcact	1	gra-MIR8665,	gra-MIR8665	caattgattaatttttggtgtttatgagattaaatgatgatttggtaatctttattgttaattaggattattttgtacaggaattttggttagttttgaacctagggcctaatttgaaattatgtaaaaatttagcatattaattgtgaagaattcgaatggtaaaggctgctttggggtgttattgaatttagttggaagtattagaggttaaaagtgaaaatttaaaatattttggtgttaaggactaaattgaataaagtgtaaaattgtaaaaaatgaaatttaaggggcatatgcatagaaataaacttaataatgtatttgaattgaataaattgaatTTAATTATTATATAGATCAAGGATtgaacggtac	gra-MIR8665-p5	ttaaggactaaattgaat	5'	2	1	1	0	682	682	0	682	682	0	0	n	.....((((....((((((((((((((.((((...((((((....((((....)))).((((((..((((......))))......)))))).))))))..))))..))))).....)))))))))))))...	4	4	1	-30.9	28	9	72	125	52	4	17	29.3	0.8	9
	383	329	pde-miR159_R-1	TTTGGTTTGAAGGGAGCTCT	20	22	679	643	1	gp2b	Chr06	-	28115891	28115918	acacaaacTTTGGTTTGAAGGAAGCTCT	1	pde-MIR159,	pde-MIR159	taagcggtagagctccttttgtaccaatcaaggactgtgcaaaaatgatccgactgccgatttatgcatccttctgccctgcgagtgttcgttgtttcaagtccgaatagattgcaggttagtggtttgcagaagaccgatttcattgcaggttagtggtgtgcataaggcgggagttgtattgattttgtgttgtcctcgTTTGGTTTGAAGGGAGCTCTActgggc	pde-miR159	TTTGGTTTGAAGGGAGCTCTA	3'	25	12.5	0	12.5	8405	0	8405	7958	0	7958	0	n	...(((((....)))))...........	0	0	0	-3.4	5	5	25	14	4	0	0	39.3	0.3	15
	384	330	cpa-miR8155_1ss1TA	AAACCTGGCTCTGATACCA	19	69	711	711	0	gp2b	Chr10	+	33025983	33026038	aaagtaaagagccaaatcaactcaaaaagataaacaAAACCTGGCTCTGATACCAc	3	cpa-MIR8155,rgl-MIR5139,ppe-MIR1511,	cpa-MIR8155	gatatcatcgggttctttgagggtatgttaattttctggtcccttaaTAACCTGGCTCTGATACCA	cpa-miR8155	TAACCTGGCTCTGATACCA	3'	88	44	44	0	30153.5	30153.5	0	30153.5	30153.5	0	0	n	...(((.(((((((...........................)))))))..)))...	3	1	1	-10.4	10	10	63	50	27	1	3	35.7	0.5	9
	385	331	mtr-MIR2592bj-p5_1ss12TC	ATTCCCACTGTCCCTGTCA	19	8	711	675	1	gp2b	Chr08	-	17867853	17867986	ATTCCCACTGTCCCTGTCTactatccagcgaaaccacagcctagggaacgggcttggcggaatcagcggggaaagaAGACCCTGTTGAGCTTgactctagttcaactatgtgaaatgacttgagaggtgtaaga	3	mtr-MIR2592bj,mtr-MIR2592bi,osa-MIR5179,	mtr-MIR2592bj	ccaatatttgaccggaattcccactgttcctgtcaaaagattaaattcttgttaggctgatttaaatgaaggtattgaagtgtcaaggaatggacctcattcttttcacatttgaataccatcatttaatcccaacctaacaagaatttaatcttttgaaTGGAACATTGGGAATGCCGGTcgaatattgg	mtr-MIR2592bj-p5	attcccactgttcctgtca	5'	10	4	0	4	2844	0	2844	2700	0	2700	0	n	........((..(((.((.....((.(((....(((.(((((.......)))))))).....(((((((((........)))))))))))).)).((...((((......))))..))...)).)))..))...	4	0	0	-34.2	7	7	52	123	103	2	6	50	0.5	12
	386	332	stu-MIR8005c-p3_1ss8GA	GGATTTAAGGTTTAGGATTTAGGG	24	3	877	877	0	gp2b	Chr03	+	12520207	12520336	aaagttgtccactaaataaaattagatattgaattgggaactgcggtatattttatctcaattaaagttatcaatttagttgtcaagtttaGGATTTAAGGTTTAGGATTTAGGGtttataaataacacc	1	stu-MIR8005c,	stu-MIR8005c	ggtttagtgtttagaatttaggattaagggtttagggtttagggttagggttcaatgtttggagtttaggatataggatttagggtttaggatttagggtttagggattagagtttaggatttagagtttagggtttagagtttgcgtttaggttttagggtttaggcttttgtTTTAGAGTTTAAGGTTTAGAGTTT	stu-MIR8005c-p3	ggatttagggtttaggatttaggg	3'	3	1.5	1.5	0	1315.5	1315.5	0	1315.5	1315.5	0	0	y	...(((((((.((((((.....((((..(((((((..(((((..((((.....)))).((((((((........))))))))...)))))..)))))))..))))..)))))))).......)))))...	7	3	2	-22.7	29	19	100	124	43	5	23	26.9	0.7	5
	387	333	ptc-MIR169ab-p3	TGGCAGCCAAGGAAGACT	18	3	686	686	0	gp2b	Chr09	+	31794636	31794768	gaccgaatgcatggtgaagtggctgtgatgaaatgtgaagaggaacagtaatacactgtttcagaatctcaaaattagaattttgaggaggcgggaggcatagTGGCAGCCAAGGAAGACTgtgcgtttgcat	1	ptc-MIR169ab,	ptc-MIR169ab	catgtttggCAGCCAAGGAAGACTTGCCCgtcatcgtcttagctggttccagtgtattacttagcaccttttgtttggttttggggaagcaccttgactagctgaca	ptc-MIR169ab-p3	tggCAGCCAAGGAAGACT	3'	5	3.5	3.5	0	2339	2339	0	2339	2339	0	0	n	...((((((((..((....((((((..((...((((.....((((((((.....))))))))....(((((((((....))))))))).........)))).))..))))))......))..))))))))...	10	2	1	-42.1	22	9	100	127	61	4	22	45.1	0.7	9
	388	334	ptc-MIR6461-p3	AGACTCAAGTTCTGATC	17	55	633	633	0	gp2b	Chr09	-	375719	375742	gcgtcAGACTCAAGTTCTGATCct	1	ptc-MIR6461,	ptc-MIR6461	agttattcttagagagttttttagactcaagttctgatccatgtactggctagttggttttccttttgaaaacTAGCTAGCAAGTTCATGGATCggaactctcagtctgaaaaaactgatgagct	ptc-MIR6461-p3	agactcaagttctgatc	3'	161	80.5	79	1.5	53019.5	52050.5	969	52959.5	52050.5	909	0	n	..(((((((....).))))))...	1	1	2	-5	7	11	47	19	4	1	1	50	0.4	6
	389			AGACTCAAGTTCTGATC		55	633	633	0	gp2b	Chr09	-	3166351	3166375	ggcgtcAGACTCAAGTTCTGATCct	1	ptc-MIR6461,	ptc-MIR6461	agttattcttagagagttttttagactcaagttctgatccatgtactggctagttggttttccttttgaaaacTAGCTAGCAAGTTCATGGATCggaactctcagtctgaaaaaactgatgagct	ptc-MIR6461-p3	agactcaagttctgatc	3'	161	80.5	79	1.5	53019.5	52050.5	969	52959.5	52050.5	909	0	n	((.(((((((....).)))))))).	1	1	3	-7.1	9	12	52	24	4	2	2	52	0.5	5
	390	335	stu-MIR7989-p3_1ss12CT	AATGAATTAGTTAAATAT	18	2	690	690	0	gp2b	Chr11	-	42492643	42492783	aatagtatttttaggaagaaatattttatatatatataaactattaatttattatattattgtatttaattaacagaatagatAATGAATTAGTTAAATATaaaatgtatatggattttgacttaattttcgaatacttgt	1	stu-MIR7989,	stu-MIR7989	ttcagttaatggtctattatgtctcgtgatattagtaattttgatcatatcatttataaatgaattagtcaaatatataatatgatcaaaatgactcgtattagttagACAAATAAGTCCATTACCTGAACC	stu-MIR7989-p3	aatgaattagtcaaatat	3'	2	1	1	0	690	690	0	690	690	0	0	y	...((((((((((((..(((((....(((((((.((((....(((((((((((((....((((.........)))).....)))))))))))))....))))..)))))))...)))))..))))).....)))))))...	8	0	0	-22.3	45	14	100	135	9	6	36	14.2	1.1	4
	391	336	bra-MIR1885a-p3_1ss11TA	GAGAGAATGAAACTGAGC	18	3	691	691	0	gp2b	Chr08	+	59082928	59082969	agcttgtaatgtagaGAGAGAATGAAACTGAGCttacaacat	2	bra-MIR1885a,bra-MIR1885b,	bra-MIR1885a	catcctgtcttcacgagcttcctctagaagatgtgcgcagagtctttctaagtcacactcataaaaaattcaaagaaaaggaatcatactttcattgataatgaaatcaatagagagaatgatactgagctcttacattcgattagatgcgataatcttatcctctaattgcttgtaagagctgatgaccaatggatcatcctctattgatctcttCATCAATGAAAGGTATGATTCCctttctttgaaatcacttttgaatgtgactaagaaagcctctacgTACATCTTCTCCGCGGAAGCTCatgaaaacaaggtag	bra-MIR1885a-p3	gagagaatgatactgagc	3'	3	3	3	0	2073	2073	0	2073	2073	0	0	n	...((((((.((..((...........))..))))))))...	4	0	0	-2.9	10	5	33	36	11	2	5	35.7	0.2	13
	392	337	stu-MIR8005c-p5_1ss1GT	TGATTTAGGGTTTAGGATT	19	2	684	684	0	gp2b	Chr01	+	20922230	20922267	TGATTTAGGGTTTAGGATTtaggattcaactctaaaga	1	stu-MIR8005c,	stu-MIR8005c	ggtttagtgtttagaatttaggattaagggtttagggtttagggttagggttcaatgtttggagtttaggatataggatttagggtttaggatttagggtttagggattagagtttaggatttagagtttagggtttagagtttgcgtttaggttttagggtttaggcttttgtTTTAGAGTTTAAGGTTTAGAGTTT	stu-MIR8005c-p5	ggatttagggtttaggatt	5'	2	1	1	0	684	684	0	684	684	0	0	n	...(((((((((..(((((...))))))))))))))..	2	2	1	-7.9	14	14	84	33	3	1	2	31.6	0.7	5
	393			TGATTTAGGGTTTAGGATT		2	684	684	0	gp2b	Chr09	+	17308378	17308424	TGATTTAGGGTTTAGGATTtatggtttaattttgttttattctcata	1	stu-MIR8005c,	stu-MIR8005c	ggtttagtgtttagaatttaggattaagggtttagggtttagggttagggttcaatgtttggagtttaggatataggatttagggtttaggatttagggtttagggattagagtttaggatttagagtttagggtttagagtttgcgtttaggttttagggtttaggcttttgtTTTAGAGTTTAAGGTTTAGAGTTT	stu-MIR8005c-p5	ggatttagggtttaggatt	5'	2	1	1	0	684	684	0	684	684	0	0	n	.......(((..((..((..((......))...))..))..)))...	4	0	0	-4.3	9	7	63	37	6	3	13	23.4	0.4	12
	394	338	gma-miR6300_R+13	GTCGTTGTAGTATAGTGGTAAGTATTTCCGC	31	2489	1175	1175	0	gp2b	Chr03	+	4434908	4434990	taagaacaagGTCGTTGTAGTATAGTGGTAAGTATTTCCGCctgtcacgcggatgaCCCGGGTTCGATCCCCGGCAACGGCGC	2	gma-MIR6300,ath-MIR8175,	gma-MIR6300	aggtaaaaatacttaccactatattacaacaacttgtttgtgaaattcaatggtaattttaaataataaatgttttaatattaccgatagcatttgattatatttttgttttaaagttacatttgattatatcgctatcggctataatgtaagtcatattcatccaatatcatgcaacttttttgtatagatatattaatattactcgataatcatcaaGTCGTTGTAGTATAGTGGtaagtattcccgcc	gma-miR6300	GTCGTTGTAGTATAGTGG	5'	6588	3296	3296	0	3.34412e+06	3.34412e+06	0	3.34412e+06	3.34412e+06	0	0	n	...((((..(((((((...(((((((((.........))).)))).))...)))))))...)))).....(((....)))...	6	1	2	-24.8	20	18	58	62	9	4	13	55.4	0.5	13
	395			GTCGTTGTAGTATAGTGGTAAGTATTTCCGC		2489	1175	1175	0	gp2b	Chr03	+	31638298	31638376	atgaaGTCGTTGTAGTATAGTGGTAAGTATTTCCGCctgtcacgcggacgACCCGGGTTCGATCCCCggcaacggcgtt	2	gma-MIR6300,ath-MIR8175,	gma-MIR6300	aggtaaaaatacttaccactatattacaacaacttgtttgtgaaattcaatggtaattttaaataataaatgttttaatattaccgatagcatttgattatatttttgttttaaagttacatttgattatatcgctatcggctataatgtaagtcatattcatccaatatcatgcaacttttttgtatagatatattaatattactcgataatcatcaaGTCGTTGTAGTATAGTGGtaagtattcccgcc	gma-miR6300	GTCGTTGTAGTATAGTGG	5'	3675	1836.5	1830	6.5	2.05106e+06	2.04366e+06	7397	2.05105e+06	2.04366e+06	7384	0	n	.....(((((((...................(((((.......)))))....(((((.......))))))))))))...	0	0	0	-23.7	7	12	22	71	57	0	0	55.7	0.5	19
	396			GTCGTTGTAGTATAGTGGTAAGTATTCCCGC		5092	1176	1176	0	gp2b	Chr07	+	37586897	37586973	aaaGTCGTTGTAGTATAGTGGTAAGTATTCCCGCctgtcacgcgggtgacccgggttcgatccccggcaacggcgtt	1	gma-MIR6300,	gma-MIR6300	aggtaaaaatacttaccactatattacaacaacttgtttgtgaaattcaatggtaattttaaataataaatgttttaatattaccgatagcatttgattatatttttgttttaaagttacatttgattatatcgctatcggctataatgtaagtcatattcatccaatatcatgcaacttttttgtatagatatattaatattactcgataatcatcaaGTCGTTGTAGTATAGTGGtaagtattcccgcc	gma-miR6300	GTCGTTGTAGTATAGTGG	5'	8477	4238.5	4238.5	0	4665146	4665146	0	4665146	4665146	0	0	n	...(((((((.....................((((((.....))))))..(((((.......))))))))))))...	0	0	0	-25.8	7	10	22	71	57	0	0	57.1	0.6	21
	397	339	ptc-MIR6480-p3_1ss5CT	GTTGTTGAAACGATTGAACT	20	2	741	741	0	gp2b	Chr02	+	38375396	38375422	aaagattGTTGTTGAAACGATTGAACT	1	ptc-MIR6480,	ptc-MIR6480	ctcgcaacctctgtctcggaacaatagttcaatcttttcagcaaccttaaatagtgggctatttaaggTTGCTGAAACGATTGAACTATtgtgacttgtgag	ptc-MIR6480-p3	gTTGCTGAAACGATTGAACT	3'	2	1	1	0	741	741	0	741	741	0	0	n	...(((((((.....))))))).....	0	0	0	-4.2	7	10	35	19	5	0	0	29.6	0.5	10
	398			GTTGTTGAAACGATTGAACT		2	741	741	0	gp2b	Chr07	+	35737460	35737497	agacgaaaagattGTTGTTGAAACGATTGAACTtgaga	1	ptc-MIR6480,	ptc-MIR6480	ctcgcaacctctgtctcggaacaatagttcaatcttttcagcaaccttaaatagtgggctatttaaggTTGCTGAAACGATTGAACTATtgtgacttgtgag	ptc-MIR6480-p3	gTTGCTGAAACGATTGAACT	3'	2	1	1	0	741	741	0	741	741	0	0	n	...(((...(((((((.....)))))))....)))...	7	1	1	-4.8	10	11	60	32	5	1	7	34.2	0.4	9
	399	340	lja-miR7528_L-6_1ss18AG	TGCTAATCTGAGGCTT	16	41	593	593	0	gp2b	Chr01	-	46129290	46129469	ttttgagaagtagctgatgatgaaAGTATTATTGGCATGAgcagcgacaacatttatgcgcaccgtgttagtttattttcacgggttgttgtttcgatgaagaatgtgtcaaaaTGCTAATCTGAGGCTTacgcttttcattttagatttttgttctctctgaatattgttttatcgttt	2	lja-MIR7528,sbi-MIR437l,	lja-MIR7528	gagaaaggaagtgaattgagttgaattgaattttgaagtggagttgctgatgatgagagcattattggcatgagctgcgacaacatttttgcgcaccgtgttgtttttcagacagacatgggttgttgttgctatgaagaatgtgCCGAAATGCTAATCTGAAGCTTtctgtcttcacattagattgttgttctttgtgtgatatttgcttactt	lja-miR7528	CCGAAATGCTAATCTGAAGCTT	3'	91	87	87	0	52744	52744	0	52744	52744	0	0	n	...((((((((((((...(((...((((((.(((((((((((((((((..((....))....(((((..((....))..)))))))))))))))...........))))))))))))).)))...))))...))))))))...((((....(((((.....)))))....))))......	11	11	2	-41.6	38	15	100	137	36	5	25	35	0.7	1
	400	341	gma-miR156aa_L-1R+3_1ss18TA	TTGGAGTGAAGGGAGCACCA	20	108	750	711	1	gp2b	Chr06	-	8418798	8418886	taTTGGAGTGAAGGGAGCTCCAacttcctagccccaaataagggcacagaagaagaaacattgccatttaacatggcatggctgccatt	3	gma-MIR159b,gma-MIR159f,mtr-MIR159b,	gma-MIR159f	acccaagttgGAGTTCCCTGCACTCCAAGTCtgaaaggatatgatggtaaacctctgctgctagttcatggatacctctggcctcgtaacaacatgcgttcgaagtcaagggtttgcatgacctgggagatgagtttaccttgaccttttggtATTGGAGTGAAGGGAGCTccagagggt	gma-miR156aa	ATTGGAGTGAAGGGAGCT	5'	115	57.5	0	57.5	43433	0	43433	41187	0	41187	0	n	..(((((((.......)))))))((((...((((.......))))...))))......(((.(((((.....)))))))).........	0	0	0	-25.1	7	13	35	21	7	0	0	46.1	0.6	7
	401	342	lus-MIR156g-p3_1ss4AT	CTCTTCCTTCTTCTTCTTC	19	2	724	724	0	gp2b	Chr01	+	50738507	50738576	ataggagtgcagaaagaaagtacctggattgagttagaCTCTTCCTTCTTCTTCTTCttctcattctcaa	1	lus-MIR156g,	lus-MIR156g	ggatctttgtttctgggtaaggggtgaaagtaaggagaaacTGACAGAAGAGAGTGAGCACttagagaccattatgttatatgaatctataccattgtttttaggtgctcacttctctttctgtcggcttctcatccttcttcttcttcttcttcttcttgttttagattt	lus-MIR156g-p3	ctcatccttcttcttcttc	3'	2	1	1	0	724	724	0	724	724	0	0	n	...((((((.((((..((((.....(((..(((.....))).))).....))).)..))))))))))...	10	1	2	-16.5	20	10	100	64	5	5	19	38.6	0.6	9
	402			CTCTTCCTTCTTCTTCTTC		2	724	724	0	gp2b	Chr09	+	38033125	38033157	gacagtgggaaattCTCTTCCTTCTTCTTCTTC	1	lus-MIR156g,	lus-MIR156g	ggatctttgtttctgggtaaggggtgaaagtaaggagaaacTGACAGAAGAGAGTGAGCACttagagaccattatgttatatgaatctataccattgtttttaggtgctcacttctctttctgtcggcttctcatccttcttcttcttcttcttcttcttgttttagattt	lus-MIR156g-p3	ctcatccttcttcttcttc	3'	2	1	1	0	724	724	0	724	724	0	0	n	((.((..((((......))))..))))......	4	1	1	-5.5	8	8	52	27	6	2	5	42.4	0.4	11
	403	343	smo-MIR1113-p3_1ss16AC	GAAAACGAGAGAAAACGAAGAAG	23	4	885	885	0	gp2b	Chr03	+	8580685	8580731	accttcgagtgcagcaatgagttcGAAAACGAGAGAAAACGAAGAAG	1	smo-MIR1113,	smo-MIR1113	cttgtctttctTGAGCAGTCATAAGGTAGCCTttgtggaaagccccattcgattcgttcgtctcaatcagcatcagcagtatgacgatctctcgattcagagcaacaaagttccttgcaggaaaacgagagaaaaagaagaagttgaagttgaagaagaagcttcaaagttcttgtggcattctacatggactgccttatgactgctcagcagcaagattc	smo-MIR1113-p3	gaaaacgagagaaaaagaagaag	3'	4	2	2	0	1770	1770	0	1770	1770	0	0	n	...((((((..((....))..))))))....................	0	0	0	-8.2	8	3	13	24	4	1	4	44.7	0.4	20
	404	344	gma-miR530a_R-2	TGCATTTGCACCTGCACT	18	14	648	648	0	gp2b	Chr07	-	20202853	20202913	gggtcagcggcagaaaatgtcttgtctattttacaagcTGCATTTGCACCTGCACTggact	6	gma-MIR530a,gma-MIR530c,gma-MIR530d,gma-MIR530b,gma-MIR530e,mtr-MIR530,	gma-MIR530e	ttgatgccgatatgttgcctttatcTGCATTTGCACCTGCACTTTaagtactcagtttctctgtgacatataaataatataactatgtcagttgaggactgaagagatcaatatattattatataatatgggaatagagggaccgagaacgaggtgcaggtgcatctgcaggtgaatgccatattggattattggcc	gma-miR530a	TGCATTTGCACCTGCACTTT	3'	14	7	7	0	4536	4536	0	4536	4536	0	0	n	.((((....((((.(((((((((((.......)))))..))))))....))))....))))	5	3	1	-15.7	19	10	100	60	7	3	15	47.5	0.5	8
	405	345	hbr-miR6173_R+1	AGCCGTAAACGATGGATACTT	21	15	772	735	1	gp2b	Chr01	-	8902418	8902440	TAGCCGTAAACGATGGATACTAa	1	hbr-MIR6173,	hbr-MIR6173	cgctgtgcgtatcgacccgtgcagtatccatcgtttaaagctaggggagcggaatgggattagataccccagtagtcctaAGCCGTAAACGATGGATACTgcacgggtcgatacggcacagcgctgtagctaacgcgtta	hbr-miR6173	AGCCGTAAACGATGGATACT	3'	508	31.5	23	8.5	21950	15354	6596	21632.5	15354	6278.5	0	n	...((((.....)))).......	0	0	0	-2.4	4	8	18	13	5	0	0	39.1	0.3	14
	406	346	pvu-MIR166a-p5	GAAAGAAGAGAAGAGAAGAGAAGT	24	2	915	915	0	gp2b	Chr02	-	44631349	44631492	GAAAGAAGAGAAGAGAAGAGAAGTgctggaacagttaacgagaagaagtgagaatcaggagaagctagcaagctagggattctatgtgtctgagtctgtgactcttgctagctaggtagagaacagatatatgattatgatcta	1	pvu-MIR166a,	pvu-MIR166a	atcagtttctactttctaatcatcaacttcttcaaacacatcatatgaatatagctacctaggtgctgttttcttttccaacttcctcatatcttgttcattccttgcaaaggtgaggttgagaggaatgttgtctggctcgaggtcatggaggaggagagttctcagataaactctttcacccaaagtttccaatggaaatttaccctctaacaccaaaatgattcTCGGACCAGGCTTCATTCCCCccacccaacttttgctattttctttctcgtaatcttcatattttgcatgcccccatgcttgtttttgcaggatcagaattttcaactcactacccatcttcttttgttttacctgtaaatatctttataaaggccggtgaaaattataggg…	pvu-MIR166a-p5	gaaagaagagaagagaagagaagt	5'	2	1	1	0	915	915	0	915	915	0	0	n	..........................((((.((..........(((....((((((......((((....))))...)))))).....)))..((((((..((((.(((.....))))))).)))))).........)).))))				-24.9		0		1	-1			41	0.4	24
	407			GAAAGAAGAGAAGAGAAGAGAAGT		2	915	876	1	gp2b	Chr03	-	31073939	31074082	GAAAGAAGAGAAGAGAAGAGAAGAaggaaaagttggggaggaagagagagagataggagaagagaggggcaagatccgtgagaggagggatggaaaatgagtcctttttattcatcactttcccttatctcattcatccattca	1	pvu-MIR166a,	pvu-MIR166a	atcagtttctactttctaatcatcaacttcttcaaacacatcatatgaatatagctacctaggtgctgttttcttttccaacttcctcatatcttgttcattccttgcaaaggtgaggttgagaggaatgttgtctggctcgaggtcatggaggaggagagttctcagataaactctttcacccaaagtttccaatggaaatttaccctctaacaccaaaatgattcTCGGACCAGGCTTCATTCCCCccacccaacttttgctattttctttctcgtaatcttcatattttgcatgcccccatgcttgtttttgcaggatcagaattttcaactcactacccatcttcttttgttttacctgtaaatatctttataaaggccggtgaaaattataggg…	pvu-MIR166a-p5	gaaagaagagaagagaagagaagt	5'	2	1	0	1	915	0	915	876	0	876	0	n	....................................((((((.((..((((...(((..(((...(((......))).(((((..((((((.........))))))..).))))...)))..)))..))))..)).))).))).				-31.7		0		1	-1			43.1	0.5	24
	408			TCCTTGCAAAGGTGAGGTTGAGA		8	887	887	0	gp3b					atcagtttctactttctaatcatcaacttcttcaaacacatcatatgaatatagctacctaggtgctgttttcttttccaacttcctcatatcttgttcattccttgcaaaggtgaggttgagaggaatgttgtctggctcgaggtcatggaggaggagagttctcagataaactctttcacccaaagtttccaatggaaatttaccctctaacaccaaaatgattcTCGGACCAGGCTTCATTCCCCccacccaacttttgctattttctttctcgtaatcttcatattttgcatgcccccatgcttgtttttgcaggatcagaattttcaactcactacccatcttcttttgttttacctgtaaatatctttataaaggccggtgaaaattataggg…		pvu-MIR166a,	pvu-MIR166a	atcagtttctactttctaatcatcaacttcttcaaacacatcatatgaatatagctacctaggtgctgttttcttttccaacttcctcatatcttgttcattccttgcaaaggtgaggttgagaggaatgttgtctggctcgaggtcatggaggaggagagttctcagataaactctttcacccaaagtttccaatggaaatttaccctctaacaccaaaatgattcTCGGACCAGGCTTCATTCCCCccacccaacttttgctattttctttctcgtaatcttcatattttgcatgcccccatgcttgtttttgcaggatcagaattttcaactcactacccatcttcttttgttttacctgtaaatatctttataaaggccggtgaaaattataggg…	pvu-MIR166a-p5	tccttgcaaaggtgaggttgaga	5'	43	16.4007	7	9.40068	12253.9	6405	5848.93	11889.3	6405	5484.3	0	y	...(((((((.(((.....((.((.((((((((.............(((.(((((.((....))))))).)))..(((((((((.(((...((((...........((((((((..(((.....((((((..((((((..((((((((((((((..(((((((........))))))).......((((((((...))))))))..))))).........)))).)))))..))))))..))))))....)))..))))))))..(((((((((((((..(((((((((((.((((((..((.(((........))))).((((((((((((........((((....((....(((((((.((..(((....)))....)).))))))).....)).(…	4	0	0	-189.7	37	15	100	157	52	6	31	39.7	0.7	6
	409	347	gma-miR1511_R-3_1ss17CT	AACCAGGCTCTGATACT	17	4004	635	596	1	gp2b	Chr10	-	57355	57381	attgagcAACCAGGCTCTGATACCaca	2	gma-MIR1511,ppe-MIR1511,	gma-MIR1511	tcagccgtggtatcaggtcctgcttcatcaagtggtcttgtgttcaaatccagcctcaagcacatggttAACCAGGCTCTGATACCATGgtgaatataa	gma-miR1511	AACCAGGCTCTGATACCATG	3'	4162	2083	9.5	2073.5	1.32239e+06	6338.5	1316054	1242011	6338.5	1.23567e+06	0	n	...((((......))))..........	0	0	0	-5.1	4	4	23	14	6	0	0	48.1	0.4	13
	410			AACCAGGCTCTGATACT		4004	635	596	1	gp2b	Chr11	-	37840783	37840857	aAACCAGGCTCTGATACCacatgatgtgaatgcaataacaagaatacatgattctttgacattcttaggagcaac	2	gma-MIR1511,rgl-MIR5139,	gma-MIR1511	tcagccgtggtatcaggtcctgcttcatcaagtggtcttgtgttcaaatccagcctcaagcacatggttAACCAGGCTCTGATACCATGgtgaatataa	gma-miR1511	AACCAGGCTCTGATACCATG	5'	4429	2214.5	12.5	2202	1411850	8574	1403276	1327037	8574	1318463	0	n	.......(((((...............(((((((.....((((((.....)))))))).)))))...)))))...	0	0	0	-12.3	5	5	29	65	55	0	0	37.3	0.4	12
	411	348	ppe-miR1511-3p_R-5	ACCTGGCTCTGATACC	16	496	595	595	0	gp2b	Chr02	+	47047940	47048012	agatagaagctcgtgcctgataaacccaacaaatactcactaggataggctcgaACCTGGCTCTGATACCatg	4	gma-MIR1511,cpa-MIR8155,rgl-MIR5139,ppe-MIR1511,	ppe-MIR1511	atCGTGGTATCAGAGTCATGTTAtttgcatgttgccaccacatatgtgttgctcatataaataACCTGGCTCTGATACCATAAC	ppe-miR1511-3p	ACCTGGCTCTGATACCATAAC	3'	538	518	498	20	312150	296330	15820	311410	296330	15080	0	n	...(((.((((((.(((((.....((................)).))))).))).....))))))........	1	1	1	-10.5	16	6	68	62	16	4	14	46.6	0.3	10
	412	349	ptc-MIR6478-p3_1ss14GC	TAGGTCGCTGGTTCG	15	3	562	562	0	gp2b	Chr03	+	44247259	44247386	aacgaaactgaaaaacatcgtCCGACCTTAGCTCAGTTGGTAGAGCggaggactgtagtgggttataactcaaagtgatcctTAGGTCGCTGGTTCGaatccggtcggaatttcttttttgtttttaa	1	ptc-MIR6478,	ptc-MIR6478	aCCGACCTTAGCTCAGTTGGTGgagcggagggctgtaggtcgctggttggattccggcaaggtcggatttcaattttgtaatttcttttctcaccgaccttagttcagaagttgcattgttttgtctgttgaggtggt	ptc-MIR6478-p3	taggtcgctggttgg	3'	16856	3	3	0	1686	1686	0	1686	1686	0	0	n	...(((((.((((((.....(((((((...((((........))))...(((((....(((((....))))).(((((((....))))))))))))......))))))).....)))))))))))...	0	0	0	-36.9	18	14	24	122	75	2	11	43	0.7	11
	413	350	aly-MIR403a-p5_1ss12TC	TGTTTGAGATTCTTTTGA	18	2	692	692	0	gp2b	Chr01	+	1102887	1102947	TGTTTGAGATTCTTTTGAtagcatgaagatatttttcatgactggttcaaaagaatttgtt	1	aly-MIR403a,	aly-MIR403a	gaagagtcgtattacaTGTTTTGTGCGTGACTCTAATTtaacaggcttatgtttgagatttttttgacaaatccggattttgctgttggaTTAGATTCACGCACAAACTCGtaatctgtcttttc	aly-MIR403a-p5	tgtttgagatttttttga	5'	2	1	1	0	692	692	0	692	692	0	0	n	......(((((((((((((((((((((((...)))))))).)))..))))))))))))...	0	0	0	-19.5	23	12	66	52	3	2	3	27.9	1.1	6
	414			TGTTTGAGATTCTTTTGA		2	692	692	0	gp2b	Chr09	-	13907868	13907928	TGTTTGAGATTCTTTTGAtagcatgaaaatattttttatgattggttcaaaagaatttgtt	1	aly-MIR403a,	aly-MIR403a	gaagagtcgtattacaTGTTTTGTGCGTGACTCTAATTtaacaggcttatgtttgagatttttttgacaaatccggattttgctgttggaTTAGATTCACGCACAAACTCGtaatctgtcttttc	aly-MIR403a-p5	tgtttgagatttttttga	5'	2	1	1	0	692	692	0	692	692	0	0	n	......((((((((((((...((((((((...))))))))......))))))))))))...	0	0	0	-15.5	20	12	66	52	3	1	9	23	1.1	6
	415	351	lja-MIR7528-p5_1ss3CT	AGTATTATTGGCATGA	16	2	610	610	0	gp2b	Chr01	-	46129290	46129469	ttttgagaagtagctgatgatgaaAGTATTATTGGCATGAgcagcgacaacatttatgcgcaccgtgttagtttattttcacgggttgttgtttcgatgaagaatgtgtcaaaaTGCTAATCTGAGGCTTacgcttttcattttagatttttgttctctctgaatattgttttatcgttt	2	lja-MIR7528,sbi-MIR437l,	lja-MIR7528	gagaaaggaagtgaattgagttgaattgaattttgaagtggagttgctgatgatgagagcattattggcatgagctgcgacaacatttttgcgcaccgtgttgtttttcagacagacatgggttgttgttgctatgaagaatgtgCCGAAATGCTAATCTGAAGCTTtctgtcttcacattagattgttgttctttgtgtgatatttgcttactt	lja-MIR7528-p5	agcattattggcatga	5'	91	4	4	0	2350	2350	0	2350	2350	0	0	n	...((((((((((((...(((...((((((.(((((((((((((((((..((....))....(((((..((....))..)))))))))))))))...........))))))))))))).)))...))))...))))))))...((((....(((((.....)))))....))))......	11	11	2	-41.6	38	15	100	137	36	5	25	35	0.7	1
	416	352	hbr-MIR6483-p5_1ss8TC	ACCTAATCTTATTGTAGAAAT	21	106	792	792	0	gp2b	Chr02	-	44781013	44781141	tACCTAATCTTATTGTAGAAATtttcaggatcaatgagtagaccatgcaaactagaaatgctttttcttgtataaaagaagggattacccgatccatttctatatcggtcatgatatatataataattc	1	hbr-MIR6483,	hbr-MIR6483	ttcctatattttctattttgtaaaatatttcagtaaatagcagtatcgtggatagggaactatactagcgacctacctaatttTATTGTAGAAATTTTCAGGATCaatgattggac	hbr-MIR6483-p5	acctaatttTATTGTAGAAAT	5'	265	132.5	129.5	3	111182	108641	2541	111063	108641	2422	0	n	.........((((((((.......(((.((((.....(((.....)))....((((((((....(((((......)))))(((....)))....))))))))....)))).)))....))))))))...	0	0	0	-24	15	8	61	117	74	2	13	30.2	0.6	13
	417			ACCTAATCTTATTGTAGAAAT		106	792	792	0	gp2b	Chr03	-	4603433	4603539	tACCTAATCTTATTGTAGAAATtttcaggatcaatgagtagaccatgcaaactagaaatgctttttcttgtataaaagaagggattacccgatccatttctatatcg	1	hbr-MIR6483,	hbr-MIR6483	ttcctatattttctattttgtaaaatatttcagtaaatagcagtatcgtggatagggaactatactagcgacctacctaatttTATTGTAGAAATTTTCAGGATCaatgattggac	hbr-MIR6483-p5	acctaatttTATTGTAGAAAT	5'	265	132.5	129.5	3	111106	108565	2541	110987	108565	2422	0	n	.............(((((((((.....(((((............(((((....(((((.....)))))))))).......(((....)))))))))))))))))...	0	0	0	-19.7	14	9	42	91	58	1	5	32.7	0.6	12
	418	353	pab-miR160a_L+3	ATCTGCCTGGCTCCCTGTATGCCA	24	2	923	888	1	gp2b	Chr07	+	9841938	9842019	ATGTGCCTGGCTCCCTGTATGCCAtttgcagagctcatcgaagcatcaatgacctccgtggatggcgtatgaggagccaagc	6	pab-MIR160b,	pab-MIR160b	gttgggggcaccgcttatcTGCCTGGCTCCCTGTATGCCAtctgcgttgcttatcaagagcgggatatgcctcacagttggcatagagagagccaagcagaactgctgtttctagc	pab-miR160a	TGCCTGGCTCCCTGTATGCCA	5'	2	2	0	2	1846	0	1846	1776	0	1776	0	y	....((.(((((((..((((((((((..(.(((.((((.((....)).)))).))).)..))))))))))..))))))).))	4	0	0	-43.7	29	17	83	78	4	6	16	54.9	1	7
	419	354	gra-MIR8674c-p5_1ss18AG	CCTGAACCTTGAACCCTGAAC	21	2	726	726	0	gp2b	scaffold_608	+	3932	4072	CCTGAACCTTGAACCCTGAACcctgaaccctaaaccttgcaccctgtatcattcaccctaacacctaacccctgacctctaatccctgacccctgcaccctgcaccttgtaccctaaaccctgcacctcgaaccctgacct	1	gra-MIR8674c,gra-MIR8674c,gra-MIR8674c,	gra-MIR8674c	tgaaacaaagacgccacattatcttgtatcccttaccaattatttaatgccatttcaacatctttttctatgtcattgacacatcattttggtgatttttttaacctgaaccctaaactatggatcctgaaccttgaaccctaaaccatggaccctggacctagggaccctgtaccttggacccaaggtttagggtcgaggttgagattagggttcaaaatccaaagtttagggtttagcatccaaggttcaaggtttggggtccaaggtcgaaggtttaagattcagggtccagggttcaaggtctagagttcaaggtctaggatcgatgtttcaagttaaaaattaccaaaatgatgtgtcaatgacatggaaaaagatgttgaaatggcattaaat…	gra-MIR8674c-p5	cctgaaccttgaaccctaaac	5'	2	1	1	0	726	726	0	726	726	0	0	n	.....................................((((....................................((........))....(((.....))).................))))................				-4.3		0		1	-1			54.6	0.1	21
	420			CCTGAACCTTGAACCCTGAAC		2	726	726	0	gp2b	scaffold_608	+	7205	7345	CCTGAACCTTGAACCCTGAACcctgaaccctaaaccttgcaccctgtatcattcaccctaacacctaacccctgacctctaatccctgacccctgcaccctgcaccttgtaccctaaaccctgcacctcgaaccctgacct	1	gra-MIR8674c,gra-MIR8674c,gra-MIR8674c,	gra-MIR8674c	tgaaacaaagacgccacattatcttgtatcccttaccaattatttaatgccatttcaacatctttttctatgtcattgacacatcattttggtgatttttttaacctgaaccctaaactatggatcctgaaccttgaaccctaaaccatggaccctggacctagggaccctgtaccttggacccaaggtttagggtcgaggttgagattagggttcaaaatccaaagtttagggtttagcatccaaggttcaaggtttggggtccaaggtcgaaggtttaagattcagggtccagggttcaaggtctagagttcaaggtctaggatcgatgtttcaagttaaaaattaccaaaatgatgtgtcaatgacatggaaaaagatgttgaaatggcattaaat…	gra-MIR8674c-p5	cctgaaccttgaaccctaaac	5'	2	1	1	0	726	726	0	726	726	0	0	n	.....................................((((....................................((........))....(((.....))).................))))................				-4.3		0		1	-1			54.6	0.1	21
	421	355	ath-MIR8175-p5_1ss14AG	TATCAAATTTGGCGCCGTTGCC	22	3	818	818	0	gp2b	Chr01	+	32671639	32671690	cgacaacTATCAAATTTGGCGCCGTTGCCtggaattcaatttgattttggtt	1	ath-MIR8175,	ath-MIR8175	cttaaggcaatttgacctatatcaaatttggcaccgttgccggggatcgacccgggtcacccgcgtgacaggcgggaatacttaccacttagtacaacgacccaatatagtggtaagtattctcgcatgtcactcgggttcGATCCCCGGCAACGGCGCCAaatttgatatagctcaaatcgccttaag	ath-MIR8175-p5	tatcaaatttggcaccgttgcc	5'	3	1.5	1.5	0	1227	1227	0	1227	1227	0	0	n	.(((....((((((((..(..(((.....)))..)..))))))))....)))	4	0	0	-9.4	15	12	77	51	5	3	16	40.4	0.4	10
	422			TATCAAATTTGGCGCCGTTGCC		3	818	818	0	gp2b	Chr10	+	30212146	30212198	cgacaacTATCAAATTTGGCGCCGTTGCCgggaaatccaatttgattttggtt	1	ath-MIR8175,	ath-MIR8175	cttaaggcaatttgacctatatcaaatttggcaccgttgccggggatcgacccgggtcacccgcgtgacaggcgggaatacttaccacttagtacaacgacccaatatagtggtaagtattctcgcatgtcactcgggttcGATCCCCGGCAACGGCGCCAaatttgatatagctcaaatcgccttaag	ath-MIR8175-p5	tatcaaatttggcaccgttgcc	5'	3	1.5	1.5	0	1227	1227	0	1227	1227	0	0	n	.(((....(((((((..((((....)))).((....)).)))))))....)))	12	8	1	-11.5	14	15	63	52	4	2	20	43.4	0.5	7
	423	356	ptc-miR6470_R+2	CTCTGATATCATATTAAAAAATA	23	9	876	876	0	gp2b	Chr10	+	42492404	42492556	ttttagatgaCTCTGATATCATATTAAAAAATAaaatttaagtctaatttaactttatcgacctgatttataagacgggatttacacttacttatatattattaaatgtcttaatttttaattgatttgtgatttcagacatacatgtctatg	1	ptc-MIR6470,	ptc-MIR6470	ttcatgattgtttggttattgaagCTCTGATATCATATTAAAAAAttatcttgatctaaaatcaattaagcttttaagtttttaagttgagatggttttttgacatgatatcagagtttgttgaccaagtaattagaa	ptc-miR6470	CTCTGATATCATATTAAAAAA	5'	9	4.5	4.5	0	3942	3942	0	3942	3942	0	0	n	...(((((...(((((.((((((.....((.(((((.(((((....((((((...........((((.((((((..((........))..)))))).))))))))))..))))).))))).))....)))))).))))).......)))))..	9	1	1	-23.8	46	15	100	148	8	9	48	22.2	0.7	8
	424	357	stu-MIR8005a-p5_1ss7GA	GGTTTAAGATTTAGGGTTTAGAGT	24	2	930	890	1	gp2b	Chr09	-	5464386	5464432	GGTTTAAGGTTTAGGGTTTAGAGTagaaatttagataccaaaacagc	1	stu-MIR8005a,	stu-MIR8005a	TTTAGAGTTTAAGGTTTAGAGTTTaaggtttggggtttagggtttagggttaagagtatcatggttagggtttagggtttaggggttaggatatagggtttaggatttagggtttagagtttagggt	stu-MIR8005a-p5	ggtttaggatttagggtttagagt	5'	2	1	0	1	930	0	930	890	0	890	0	n	........((((.(((((((((.......))))))).)).))))...	2	1	1	-7.3	13	13	58	36	7	2	3	34	0.5	11
	425			GGTTTAAGATTTAGGGTTTAGAGT		2	930	930	0	gp2b	Chr09	-	23444025	23444077	GGTTTAAGATTTAGGGTTTAGAGTttagatcgttctctctttgtttccctcct	1	stu-MIR8005a,	stu-MIR8005a	TTTAGAGTTTAAGGTTTAGAGTTTaaggtttggggtttagggtttagggttaagagtatcatggttagggtttagggtttaggggttaggatatagggtttaggatttagggtttagagtttagggt	stu-MIR8005a-p5	ggtttaggatttagggtttagagt	5'	2	1	1	0	930	930	0	930	930	0	0	n	............((((..(((((...(((....)))..)))))...))))...	5	1	1	-9.8	12	9	50	38	4	2	10	37.7	0.5	15
	426	358	ath-MIR8175-p3_1ss8AT	GGGTTCGTTCCCCGGCAACGGC	22	2	788	751	1	gp2b	Chr05	-	590417	590499	aacaatGTCGTTGTAGTATAGTGGTAAGTATTcccgcctgtcacgcgggtgacccGGGTTCGATCCCCGGCAACGGCgttttt	2	gma-MIR6300,ath-MIR8175,	ath-MIR8175	cttaaggcaatttgacctatatcaaatttggcaccgttgccggggatcgacccgggtcacccgcgtgacaggcgggaatacttaccacttagtacaacgacccaatatagtggtaagtattctcgcatgtcactcgggttcGATCCCCGGCAACGGCGCCAaatttgatatagctcaaatcgccttaag	ath-MIR8175-p3	gggttcGATCCCCGGCAACGGC	3'	174	1	0	1	788	0	788	751	0	751	0	n	...((((((((((.....................((((((.....))))))..(((((.......)))))))))))))))...	0	0	0	-27.9	10	7	26	77	57	0	0	54.2	0.6	19
	427			GGGTTCGTTCCCCGGCAACGGC		2	788	751	1	gp2b	Chr09	-	12602706	12602803	GTCGTTGTAGTATAGTGGTAAGTATTCCCGCCtgtcacgcgggtgacccGGGTTCGATCCCCGGCAACGGCgattttttaacttttgattacaactta	2	gma-MIR6300,ath-MIR8175,	ath-MIR8175	cttaaggcaatttgacctatatcaaatttggcaccgttgccggggatcgacccgggtcacccgcgtgacaggcgggaatacttaccacttagtacaacgacccaatatagtggtaagtattctcgcatgtcactcgggttcGATCCCCGGCAACGGCGCCAaatttgatatagctcaaatcgccttaag	ath-MIR8175-p3	gggttcGATCCCCGGCAACGGC	3'	190	1	0	1	788	0	788	751	0	751	0	n	...((((((((..(((..........((((...(((((....))))).))))...((((.(((....))).)))).....)))....))))))))...	6	2	1	-31.1	11	15	40	92	64	1	6	49	0.6	17
	428	359	bdi-MIR7711-p5_1ss2AT	ATATTTCTTGTTGAACACAATT	22	2	848	848	0	gp2b	Chr03	+	25315881	25316022	ATATTTCTTGTTGAACACAATTttacattgaacaaaattcaaattgtgccaagactgctctgaagaatcaatttgtttcatgtaaaaacaatctgttctttttgcctctggaatactgaaaaattgtgtgttcttgcgaaaa	1	bdi-MIR7711,	bdi-MIR7711	ggataatagaaacatacttagcctctttgacaatcttgatgatagaatttctaaattagaagccataagtgaaatcaactcattctgaattttatgaccaagataacgataatgaatctctttgttttaaatgtctaagatgtttttgcattaccaagtcaaattctgcaactatcgcaacacaagctaagaagttacccttaaggtattgtgaacttgctcactggatcttctaaaaggcatagcgtaagggatgtcttattacgaataattgccattttgaaatttcttgttgaacacaattggcttttagaggagccatcgagcaactttacaatgaacttaatggtaatttcttagcttgtgatgggatcattgcagaatttgatttggtaatgc…	bdi-MIR7711-p5	aaatttcttgttgaacacaatt	5'	2	1	1	0	848	848	0	848	848	0	0	n	.......((((.(((((((....(((((((((.....)))))..))))(((.((..((...((((((.((..((((((.......))))))..))))))))..)).)))))...............)))))))..))))...	3	1	1	-27.2	11	11	54	132	107	1	3	30.3	0.6	11
	429			ATATTTCTTGTTGAACACAATT		2	848	848	0	gp2b	Chr05	+	16242071	16242127	ATATTTCTTGTTGAACACAATTttacattgaacaaaattcaaattgtgccaagactg	1	bdi-MIR7711,	bdi-MIR7711	ggataatagaaacatacttagcctctttgacaatcttgatgatagaatttctaaattagaagccataagtgaaatcaactcattctgaattttatgaccaagataacgataatgaatctctttgttttaaatgtctaagatgtttttgcattaccaagtcaaattctgcaactatcgcaacacaagctaagaagttacccttaaggtattgtgaacttgctcactggatcttctaaaaggcatagcgtaagggatgtcttattacgaataattgccattttgaaatttcttgttgaacacaattggcttttagaggagccatcgagcaactttacaatgaacttaatggtaatttcttagcttgtgatgggatcattgcagaatttgatttggtaatgc…	bdi-MIR7711-p5	aaatttcttgttgaacacaatt	5'	2	1	1	0	848	848	0	848	848	0	0	n	.....(((((.....((((((((...(((......)))..)))))))).)))))...	6	4	1	-8.2	16	12	77	49	6	2	11	28.1	0.5	10
	430			CTACTCATTCTGAAT		3	563	528	1	gp3b					ggataatagaaacatacttagcctctttgacaatcttgatgatagaatttctaaattagaagccataagtgaaatcaactcattctgaattttatgaccaagataacgataatgaatctctttgttttaaatgtctaagatgtttttgcattaccaagtcaaattctgcaactatcgcaacacaagctaagaagttacccttaaggtattgtgaacttgctcactggatcttctaaaaggcatagcgtaagggatgtcttattacgaataattgccattttgaaatttcttgttgaacacaattggcttttagaggagccatcgagcaactttacaatgaacttaatggtaatttcttagcttgtgatgggatcattgcagaatttgatttggtaatgc…		bdi-MIR7711,	bdi-MIR7711	ggataatagaaacatacttagcctctttgacaatcttgatgatagaatttctaaattagaagccataagtgaaatcaactcattctgaattttatgaccaagataacgataatgaatctctttgttttaaatgtctaagatgtttttgcattaccaagtcaaattctgcaactatcgcaacacaagctaagaagttacccttaaggtattgtgaacttgctcactggatcttctaaaaggcatagcgtaagggatgtcttattacgaataattgccattttgaaatttcttgttgaacacaattggcttttagaggagccatcgagcaactttacaatgaacttaatggtaatttcttagcttgtgatgggatcattgcagaatttgatttggtaatgc…	bdi-MIR7711-p5	caactcattctgaat	5'	10	3	0	3	1689	0	1689	1584	0	1584	0	y	.(((((((((...((((((.((((((((((((((((((((((((((((((..((.((((((((((((((.((((((.((((((.((((((((((((.....(((((...(((((((((((((((((((..((((((((((((.((((((((((((((((((((((((((((..(((.((.(((((((((((((((((((.(((((.(((((((((.((((((..(((.(((((((((.((((...(((((..(.....)..)))))......))))...............((..(......)..)).))))))))).)))..)))))).)))))))))..))))).))))))))))))))))))).)).)))..))))))))))))))))))))))))…	2	0	0	-280.2	205	21	100	547	71	19	66	33.2	1.5	3
	431	360	smo-MIR1113-p5_1ss13TC	TGAAGAAGAAGCCTCAAAG	19	5	690	690	0	gp2b	Chr04	+	8517078	8517112	TGAAGAAGAAGCCTCAAAGtgaagccaattctagt	1	smo-MIR1113,	smo-MIR1113	cttgtctttctTGAGCAGTCATAAGGTAGCCTttgtggaaagccccattcgattcgttcgtctcaatcagcatcagcagtatgacgatctctcgattcagagcaacaaagttccttgcaggaaaacgagagaaaaagaagaagttgaagttgaagaagaagcttcaaagttcttgtggcattctacatggactgccttatgactgctcagcagcaagattc	smo-MIR1113-p5	tgaagaagaagcttcaaag	5'	9	4.5	3.5	1	3166	2374	792	3126	2374	752	0	n	...((((...((.((.....)).))...))))...	6	0	0	-5.2	8	8	63	29	5	2	8	40	0.4	11
	432	361	aqc-MIR530-p5_1ss16GC	CTTCTTCTTCTTGCCCAT	18	2	689	689	0	gp2b	Chr02	-	7765740	7765858	CTTCTTCTTCTTGCCCATacctagggggttggggtggggccttcagttgcctattttattttattttcttggccgaaaatttttctttttatttgtgtgctggagatacaagaggattt	1	aqc-MIR530,	aqc-MIR530	tggcatacgtcTGCATTTGCACCTGCATCTCtcaacatacaagatatgaagatatccatatggttttcttcttcttcttgccgattattttgccgttggagttgggaagaagacgcagatgcaaatgcagacgaatgccatc	aqc-MIR530-p5	cttcttcttcttgccgat	5'	2	2	2	0	1378	1378	0	1378	1378	0	0	n	.....(((((((((((((.(((((....))))))))))..(((((((.(((...................))).((((...)))).............)))))))...))))))))...	0	0	0	-29.6	8	13	44	111	95	0	0	40.3	0.6	5
	433	362	gma-MIR4413a-p5	ATACAGTGACTTACAATTCTC	21	4	811	771	1	gp2b	Chr04	+	45224538	45224573	ATACAGTGACTTGCAATTCTCttattgatggtttat	1	gma-MIR4413a,	gma-MIR4413a	tcatcaatAAGAGAATTGTAAGTCACTGtattaattaggaactgttgattagatgcatgatacagtgacttacaattctcttattaa	gma-MIR4413a-p5	atacagtgacttacaattctc	5'	4	2	0	2	1622	0	1622	1542	0	1542	0	n	.......((((..((((......))))..))))...	4	0	0	-3.4	8	8	47	26	6	1	4	30.6	0.3	13
	434			ATACAGTGACTTACAATTCTC		4	811	811	0	gp2b	Chr04	-	45129873	45129908	ATACAGTGACTTACAATTCTCttattgatggtttat	1	gma-MIR4413a,	gma-MIR4413a	tcatcaatAAGAGAATTGTAAGTCACTGtattaattaggaactgttgattagatgcatgatacagtgacttacaattctcttattaa	gma-MIR4413a-p5	atacagtgacttacaattctc	5'	4	2	2	0	1622	1622	0	1622	1622	0	0	n	.......((((..((((......))))..))))...	4	0	0	-2.8	8	8	47	26	6	1	4	27.8	0.3	13
	435	363	gma-MIR6300-p3_1ss4AC	ATCCAGTCGTTGTAGTATA	19	22	718	684	1	gp2b	Chr09	-	13415623	13415801	attccctcctgtcacgcgggtgacccgggttcgattcccggcaacggtgttttaaaaatttttataattaaaatatttattgataaatataataatatttatgtaaggaattaccacaaATCAAGTCGTTGTAGTATAgtggtgagtattcccgcctgtcacgcgggtgacccgggttc	2	gma-MIR6300,ath-MIR8175,	gma-MIR6300	aggtaaaaatacttaccactatattacaacaacttgtttgtgaaattcaatggtaattttaaataataaatgttttaatattaccgatagcatttgattatatttttgttttaaagttacatttgattatatcgctatcggctataatgtaagtcatattcatccaatatcatgcaacttttttgtatagatatattaatattactcgataatcatcaaGTCGTTGTAGTATAGTGGtaagtattcccgcc	gma-MIR6300-p3	atcaaGTCGTTGTAGTATA	3'	220	110	0	110	103752	0	103752	98172	0	98172	0	n	...(((....(((((.((.(((((.((((....(((((((((((((.((((((((............))))))))....(((((..((((((......))))))..((.....))....)))))..)))))).......))).))))...))))...))))).)).)))))..)))...	0	0	0	-48.5	32	11	63	173	80	7	29	40.2	0.7	8
	436	364	smo-MIR1113-p5_1ss4AC	GAACAAGAAGAAGTTGAAG	19	2	709	709	0	gp2b	Chr03	+	6177338	6177477	tGAACAAGAAGAAGTTGAAGttgatgatgaaggctatcgaggagggccattggataagtccttacttgttaattatgaacatcatgtagccaaacagttgtgggatggtttggtaagtaatgaaaaataactttttgtat	1	smo-MIR1113,	smo-MIR1113	cttgtctttctTGAGCAGTCATAAGGTAGCCTttgtggaaagccccattcgattcgttcgtctcaatcagcatcagcagtatgacgatctctcgattcagagcaacaaagttccttgcaggaaaacgagagaaaaagaagaagttgaagttgaagaagaagcttcaaagttcttgtggcattctacatggactgccttatgactgctcagcagcaagattc	smo-MIR1113-p5	gaaaaagaagaagttgaag	5'	2	1	1	0	709	709	0	709	709	0	0	n	...((((((((....(((.(((.(((((...(((..((...))..)))....(((((((....))))))).))))).))).)))....(((((((..((....))..)))))))................))))))))..	0	0	0	-31.5	8	12	42	135	119	0	0	35.7	0.6	7
	437	365	mtr-miR2586a_L-1R+4_1ss14TA	GAGGAGTGTCCGAGCTTCATAGAT	24	6	872	872	0	gp2b	Chr04	+	12437571	12437727	ctagaattgccaaaaatctaataaatactttttgaattggacagttcacagatatgtatcttacaagtgtcatacaagtgttggtgttcaatatcgaacaccgacgtaccatttaaGAGGAGTGTCCGAGCTTCATAGATtttgataacaatttatt	1	mtr-MIR2586a,	mtr-MIR2586a	atgacaacctatgaagcacggatacggacacggacaccggacacgacacagacacgccgacacaactaataatttgaaaatatcacattatctggtgtaattacaagtgtcggtgtcatgtcggtatcggacacgacacgtgtccgacactgggacacgcctaatcCGAGGAGTGTCCGTGCTTCATagatgacaa	mtr-miR2586a	CGAGGAGTGTCCGTGCTTCAT	3'	6	3	3	0	2616	2616	0	2616	2616	0	0	n	...((((((...((((((((............(((((((((((.(((.......(((((..((....))..)))))...((((((((((......)))))))))).............))).)))))))..)))))))))))).....))))))...	12	12	2	-40	28	19	91	151	71	4	24	33.1	0.8	5
	438			GAGGAGTGTCCGAGCTTCATAGAT		6	872	872	0	gp2b	Chr08	+	47569948	47569982	GAGGAGTGTCCGAGCTTCATAGATgtggatgcaaa	1	mtr-MIR2586a,	mtr-MIR2586a	atgacaacctatgaagcacggatacggacacggacaccggacacgacacagacacgccgacacaactaataatttgaaaatatcacattatctggtgtaattacaagtgtcggtgtcatgtcggtatcggacacgacacgtgtccgacactgggacacgcctaatcCGAGGAGTGTCCGTGCTTCATagatgacaa	mtr-miR2586a	CGAGGAGTGTCCGTGCTTCAT	5'	8	4	4	0	3520	3520	0	3520	3520	0	0	n	.....(..((((..((....))...))))..)...	5	1	1	-8.8	7	9	45	27	4	2	9	48.6	0.5	15
	439	366	gra-MIR8737-p5_1ss23TA	AAGTTTAGGATTTAGGGTTTATAT	24	5	918	918	0	gp2b	Chr09	+	17896929	17897023	cgatgagattaaaattagggttAAGTTTAGGATTTAGGGTTTATATaaaatacgtcatccaatttcatttacgatccctcaatatggtcacagtt	1	gra-MIR8737,	gra-MIR8737	acgtgttgagttggcgttgtttttaggggatacgcagaaagacgtgtctagctcagcgttttttttttcctgttgttaagtaaaatacactaacatggaagcgcttttcaaaaaagtgtccacataggtgtgcttttatccgtgttttcccaattatggttttgttttaatttttaactatttacggttagggctttttatgtgaataagtttaggatttagggtttattttttcaggatttaggcaaaagcgtgcccatgtggacgcgcttacacatcagtgcgttttacctaacaacagggaaaaaagtgctgagctagacgtgcttatctGTGTATCTCCTGAAAACGACGACAgctcggcgtg	gra-MIR8737-p5	aagtttaggatttagggtttattt	5'	5	2.5	2.5	0	2295	2295	0	2295	2295	0	0	n	...((.((..(.....((((....((....((....(((..................)))....))....))...)))).....)..)).))...	8	0	0	-10.8	16	7	70	89	18	6	39	31.6	0.4	17
	440	367	gma-miR6300_R+8_1ss5TN	GTCGNTGTAGTATAGTGGTAAGTATT	26	15	931	929	1	gp2b	Chr05	-	590417	590499	aacaatGTCGTTGTAGTATAGTGGTAAGTATTcccgcctgtcacgcgggtgacccGGGTTCGATCCCCGGCAACGGCgttttt	2	gma-MIR6300,ath-MIR8175,	gma-MIR6300	aggtaaaaatacttaccactatattacaacaacttgtttgtgaaattcaatggtaattttaaataataaatgttttaatattaccgatagcatttgattatatttttgttttaaagttacatttgattatatcgctatcggctataatgtaagtcatattcatccaatatcatgcaacttttttgtatagatatattaatattactcgataatcatcaaGTCGTTGTAGTATAGTGGtaagtattcccgcc	gma-miR6300	GTCGTTGTAGTATAGTGG	5'	174	86	1	85	89216.5	840	88376.5	87254.5	840	86414.5	0	n	...((((((((((.....................((((((.....))))))..(((((.......)))))))))))))))...	0	0	0	-27.9	10	7	26	77	57	0	0	54.2	0.6	19
	441	368	cpa-miR8155_L-1_1ss8GA	AACCTGACTCTGATACCA	18	4	674	674	0	gp2b	Chr03	+	47900924	47900961	tagaatatgattgAACCTGACTCTGATACCAtgttaca	3	cpa-MIR8155,rgl-MIR5139,ppe-MIR1511,	cpa-MIR8155	gatatcatcgggttctttgagggtatgttaattttctggtcccttaaTAACCTGGCTCTGATACCA	cpa-miR8155	TAACCTGGCTCTGATACCA	3'	6	4	4	0	2610	2610	0	2610	2610	0	0	n	...((((((....................))))))...	0	0	0	-1.4	6	2	11	32	20	0	0	34.2	0.1	16
	442			AACCTGACTCTGATACCA		4	674	674	0	gp2b	Chr10	+	35862053	35862109	tgatagacttgAACCTGACTCTGATACCAtattaagaagtgaactttaagcctaact	3	cpa-MIR8155,rgl-MIR5139,ppe-MIR1511,	cpa-MIR8155	gatatcatcgggttctttgagggtatgttaattttctggtcccttaaTAACCTGGCTCTGATACCA	cpa-miR8155	TAACCTGGCTCTGATACCA	5'	4	2	2	0	1348	1348	0	1348	1348	0	0	n	...(((.((((((....(((((............)).)))....)))))).)))...	8	1	1	-5.5	14	7	61	51	12	3	11	35.1	0.3	11
	443	369	stu-MIR8050-p5_1ss8AG	AGGAATCGAGGTCAATGACA	20	2	762	762	0	gp2b	Chr07	-	8891517	8891631	AGGAATCGAGGTCAATGACActttatatactccctcctctcttcactcttcgaggcgccttttaaggacaaaaccgtgatagagcaccgacctccaaagcggacaatacctcgga	1	stu-MIR8050,	stu-MIR8050	AAGTAGGAATCAAGGTCAATgacatgacacgaaggcaggcaggacaccttttctacttttgttttgtcaagtgttatgtcatTGACTTGAGATTCCTACTTGG	stu-MIR8050-p5	AGGAATCAAGGTCAATgaca	5'	2	1	1	0	762	762	0	762	762	0	0	n	..(((..((((........................))))..)))....(((((((..(((....)))......((((....(((.......)))....))))......)))))))	4	0	0	-22.3	7	7	45	42	24	1	4	48.7	0.4	13
	444	370	ath-miR8175_1ss2AG	GGTCCCCGGCAACGGCGCCA	20	65	749	749	0	gp2b	Chr04	+	33295547	33295573	atctGGTCCCCGGCAACGGCGCCAaaa	1	ath-MIR8175,	ath-MIR8175	cttaaggcaatttgacctatatcaaatttggcaccgttgccggggatcgacccgggtcacccgcgtgacaggcgggaatacttaccacttagtacaacgacccaatatagtggtaagtattctcgcatgtcactcgggttcGATCCCCGGCAACGGCGCCAaatttgatatagctcaaatcgccttaag	ath-miR8175	GATCCCCGGCAACGGCGCCA	3'	65	32.5	32.5	0	24342.5	24342.5	0	24342.5	24342.5	0	0	n	...((((..(((....))).))))...	3	1	1	-10.1	7	13	40	21	4	1	3	63	0.6	7
	445			GGTCCCCGGCAACGGCGCCA		65	749	749	0	gp2b	Chr07	+	30762212	30762256	caaatcaaatctGGTCCCCGGCAACGGCGCCAaaaacttgatgac	1	ath-MIR8175,	ath-MIR8175	cttaaggcaatttgacctatatcaaatttggcaccgttgccggggatcgacccgggtcacccgcgtgacaggcgggaatacttaccacttagtacaacgacccaatatagtggtaagtattctcgcatgtcactcgggttcGATCCCCGGCAACGGCGCCAaatttgatatagctcaaatcgccttaag	ath-miR8175	GATCCCCGGCAACGGCGCCA	5'	65	32.5	32.5	0	24342.5	24342.5	0	24342.5	24342.5	0	0	n	...(((((...((((..(((....))).)))).....)))))...	3	1	1	-12	12	13	40	39	4	2	11	51.1	0.5	7
	446	371	gma-MIR4387d-p5_1ss3GT	TTTTCATGTCATCACCTTCA	20	2	771	771	0	gp2b	Chr11	-	3100250	3100389	TTTTCATGTCATCACCTTCAaatttctatgaccataaacatttttatgtatttttataccttaaaacacgactcagcggtcaactaagtatcttataaattatgctcaatatggttctttttttctcaatttatactctt	1	gma-MIR4387d,	gma-MIR4387d	gagtgtcacgttatcatgtcttgtcattgacatctcattgtcatgtcatcaccttcaataacgtgacattgatATGTCACTGATTAGGCATGATGATgtgacactc	gma-MIR4387d-p5	ttgtcatgtcatcaccttca	5'	2	2	2	0	1542	1542	0	1542	1542	0	0	n	.............................(((((((.....(((((.((((....))))..)))))...((((....))))............................)))))))........................				-11.8		0		1	-1			27.1	0.3	20
	447	372	rgl-miR5139_R-3	AAACCTGGCTCTGATA	16	24	602	602	0	gp2b	Chr06	+	14490649	14490742	attgtaaggttttaatcaacgatcagagtggcgcagcagaagtgtggtgggcccataacccacaggtcccaagatcgAAACCTGGCTCTGATAc	1	rgl-MIR5139,	rgl-MIR5139	agttatatcaAAACCTGGCTCTGATACCAagaggaattgatgatctttattcatgaaaagagagaactatatatagatatacaacgatatgtcgaagacgaaatttttatctcaatatggggttattagaccaactttgggtggca	rgl-miR5139	AAACCTGGCTCTGATACCA	3'	31	15.5	15.5	0	9613	9613	0	9613	9613	0	0	n	...(..((((((..(((...((((......((((.......)))).(((((.......))))).))))....)))..))))))..)........	4	0	0	-24.7	14	7	56	83	40	3	15	50	0.5	9
	448	373	stu-MIR8050-p3_1ss8AG	AGGAATCGAGGTCAATGACA	20	2	762	762	0	gp2b	Chr08	+	62499141	62499196	aatgtttccgtatgccaatgtagttctacatcgcttAGGAATCGAGGTCAATGACA	1	stu-MIR8050,	stu-MIR8050	AAGTAGGAATCAAGGTCAATgacatgacacgaaggcaggcaggacaccttttctacttttgttttgtcaagtgttatgtcatTGACTTGAGATTCCTACTTGG	stu-MIR8050-p3	AGGAATCAAGGTCAATgaca	3'	2	1	1	0	762	762	0	762	762	0	0	n	..((.((((....((..(((((....))))).))...)))).))..(((...))).	2	0	0	-9.7	13	12	40	42	4	3	12	41.1	0.4	8
	449	374	osa-MIR815a-p3_1ss1GA	AAACTCTTAGGGTGTGTT	18	2	671	671	0	gp2b	Chr08	+	3588054	3588147	cactttcatccacgtaaacagtacttcccttgaagcaaacAAACTCTTAGGGTGTGTTtatattagggaagagatgcgtgagaatttgagaaga	1	osa-MIR815a,	osa-MIR815a	tttttttagactcttaatttctttttctaggatgaactcttagggtgtgtttgaggagAAGGGGATTGAGGAGATTGGGgaga	osa-MIR815a-p3	gaactcttagggtgtgtt	3'	2	2	2	0	1342	1342	0	1342	1342	0	0	n	...(((((((((((((.......(((((((......(((((.(((.....))).))))).....)))))))...)))))).))...)))))...	2	0	0	-24.7	28	11	44	88	5	5	27	39.4	0.7	7
	450	375	stu-MIR8005c-p5_1ss9GT	GATTTAGGTTTTAGGATTTAGGGT	24	10	915	877	1	gp2b	Chr01	+	17912185	17912309	taaggtagtagtttagggtttagggtttatGATTTAGGATTTAGGATTTAGGGTttctgatttagggtttagggtttagagttataatcctccattaaccttagtacgcccaagctattatcaac	1	stu-MIR8005c,stu-MIR8005c,stu-MIR8005c,	stu-MIR8005c	ggtttagtgtttagaatttaggattaagggtttagggtttagggttagggttcaatgtttggagtttaggatataggatttagggtttaggatttagggtttagggattagagtttaggatttagagtttagggtttagagtttgcgtttaggttttagggtttaggcttttgtTTTAGAGTTTAAGGTTTAGAGTTT	stu-MIR8005c-p5	gatttagggtttaggatttagggt	5'	10	5	0	5	4575	0	4575	4385	0	4385	0	n	...(((((((((((.((((((((((((.(((....((((((...(((((......(((((........))))).....)))))..)))))).))).))))))))...)))))))))))))))...	5	3	2	-36.3	42	12	100	119	8	6	27	35.2	0.8	12
	451			GATTTAGGTTTTAGGATTTAGGGT		10	915	915	0	gp2b	Chr11	+	595625	595752	GATTTAGGTTTTAGGATTTAGGGTtacgattatgagaaaaataaacataaaaataatctacatgttttgtaactgtgatttgtacatgatttaatttgtgggataattataagtatgttgtaaaaaga	1	stu-MIR8005c,	stu-MIR8005c	ggtttagtgtttagaatttaggattaagggtttagggtttagggttagggttcaatgtttggagtttaggatataggatttagggtttaggatttagggtttagggattagagtttaggatttagagtttagggtttagagtttgcgtttaggttttagggtttaggcttttgtTTTAGAGTTTAAGGTTTAGAGTTT	stu-MIR8005c-p5	gatttagggtttaggatttagggt	5'	10	5	5	0	4575	4575	0	4575	4575	0	0	n	........(((((..((....((((((((.(((((((...................))).))))..))))))))((((((....((..(......)..))....))))))......))..)))))...	4	0	0	-14.8	7	10	37	117	99	1	4	24.2	0.5	14
	452	376	mtr-MIR2586a-p5_1ss12TA	AGGAGTGTCCGAGCTTCATAGATG	24	2	904	866	1	gp2b	Chr03	-	44952083	44952168	agAGGAGTGTCCGAGCTTCATAGATAgattgtaagcatacataagttttttccttttgcaaatatcttattctacctcactccaac	1	mtr-MIR2586a,	mtr-MIR2586a	atgacaacctatgaagcacggatacggacacggacaccggacacgacacagacacgccgacacaactaataatttgaaaatatcacattatctggtgtaattacaagtgtcggtgtcatgtcggtatcggacacgacacgtgtccgacactgggacacgcctaatcCGAGGAGTGTCCGTGCTTCATagatgacaa	mtr-MIR2586a-p5	AGGAGTGTCCGTGCTTCATagatg	5'	2	1	0	1	904	0	904	866	0	866	0	n	...((((((....((......(((((..(((((((...................))))))).)))))....))....))))))...	10	2	1	-16.6	20	13	95	80	19	3	21	36	0.5	11
	453	377	ath-miR8175_L+1_1ss3AG	CGGTCCCCGGCAACGGCGCCA	21	115	784	750	1	gp2b	Chr07	-	15242660	15242686	atcTGGTCCCCGGCAACGGCGCCAaaa	1	ath-MIR8175,	ath-MIR8175	cttaaggcaatttgacctatatcaaatttggcaccgttgccggggatcgacccgggtcacccgcgtgacaggcgggaatacttaccacttagtacaacgacccaatatagtggtaagtattctcgcatgtcactcgggttcGATCCCCGGCAACGGCGCCAaatttgatatagctcaaatcgccttaag	ath-miR8175	GATCCCCGGCAACGGCGCCA	3'	121	59.5	0	59.5	46622	0	46622	44597	0	44597	0	n	...((((..(((....))).))))...	3	1	1	-10.1	7	14	42	21	4	1	3	63	0.6	7
	454			CGGTCCCCGGCAACGGCGCCA		115	784	750	1	gp2b	scaffold_97	-	74000	74026	atcTGGTCCCCGGCAACGGCGCCAaaa	1	ath-MIR8175,	ath-MIR8175	cttaaggcaatttgacctatatcaaatttggcaccgttgccggggatcgacccgggtcacccgcgtgacaggcgggaatacttaccacttagtacaacgacccaatatagtggtaagtattctcgcatgtcactcgggttcGATCCCCGGCAACGGCGCCAaatttgatatagctcaaatcgccttaag	ath-miR8175	GATCCCCGGCAACGGCGCCA	3'	121	59.5	0	59.5	46622	0	46622	44597	0	44597	0	n	...((((..(((....))).))))...	3	1	1	-10.1	7	14	42	21	4	1	3	63	0.6	7
	455	378	ath-MIR8175-p3_1ss17TC	GACAGGCGGGAATACTCACC	20	7	751	751	0	gp2b	Chr02	+	48187222	48187251	tcacccgcgtGACAGGCGGGAATACTCACC	1	ath-MIR8175,	ath-MIR8175	cttaaggcaatttgacctatatcaaatttggcaccgttgccggggatcgacccgggtcacccgcgtgacaggcgggaatacttaccacttagtacaacgacccaatatagtggtaagtattctcgcatgtcactcgggttcGATCCCCGGCAACGGCGCCAaatttgatatagctcaaatcgccttaag	ath-MIR8175-p3	gacaggcgggaatacttacc	3'	14	10.5	10.5	0	6706.5	6706.5	0	6706.5	6706.5	0	0	n	...(((((.......)))))..........	0	0	0	-9.2	5	5	25	17	7	0	0	63.3	0.5	15
	456			GACAGGCGGGAATACTCACC		7	751	751	0	gp2b	Chr09	+	30841730	30841791	aaacgccgttgccggggatcgaacccgggtcacccgcgtGACAGGCGGGAATACTCACCact	1	ath-MIR8175,	ath-MIR8175	cttaaggcaatttgacctatatcaaatttggcaccgttgccggggatcgacccgggtcacccgcgtgacaggcgggaatacttaccacttagtacaacgacccaatatagtggtaagtattctcgcatgtcactcgggttcGATCCCCGGCAACGGCGCCAaatttgatatagctcaaatcgccttaag	ath-MIR8175-p3	gacaggcgggaatacttacc	3'	9	5.5	5.5	0	3842.5	3842.5	0	3842.5	3842.5	0	0	n	...((((((..(((((((((.......)))).)))).)..)).))))...............	1	1	1	-24.4	15	6	40	44	7	4	7	64.5	0.6	14
	457	379	bna-MIR166b-p5_1ss14AC	GATGATAATGATACTGATAATGAT	24	32	901	901	0	gp2b	Chr08	-	841679	841742	atgatGATGATAATGATACTGATAATGATgatgatgaatgatcagagagatcgatcaacataga	1	bna-MIR166b,	bna-MIR166b	aagttcaggtggatgatgcttggctcgagaccattcaatatgatcattgtgatgatgatgatgatgatgataatgataatgataatgatgTCGGACCAGGCTTCATTCCCCtcaactt	bna-MIR166b-p5	gatgataatgataatgataatgat	5'	49	42	42	0	38093	38093	0	38093	38093	0	0	n	...(((.((((..((((.((.....((((.((.....)).))))...)))))))))).)))...	8	2	3	-9.4	19	15	100	58	5	5	15	31.2	0.5	9
	458	380	smo-MIR1113-p5_1ss16AC	GAAAACGAGAGAAAACGAAGAAG	23	4	885	885	0	gp2b	Chr07	+	27784805	27784947	GAAAACGAGAGAAAACGAAGAAGagagatgagcgcaaagagaaagaaactacgaaactgttgaggcgcgtaaaatttttagggtaaatttgatttacaaatgcggttatttgaataaccgcatttgtaaatcaatcacttcaa	1	smo-MIR1113,	smo-MIR1113	cttgtctttctTGAGCAGTCATAAGGTAGCCTttgtggaaagccccattcgattcgttcgtctcaatcagcatcagcagtatgacgatctctcgattcagagcaacaaagttccttgcaggaaaacgagagaaaaagaagaagttgaagttgaagaagaagcttcaaagttcttgtggcattctacatggactgccttatgactgctcagcagcaagattc	smo-MIR1113-p5	gaaaacgagagaaaaagaagaag	5'	4	2	2	0	1770	1770	0	1770	1770	0	0	n	................((((...((((((..((((.....((.((...........)).))...)))).....)))))).........(((((((((((((((((((((....)))))))))))))))))))))...))))..	0	0	0	-39	4	4	17	125	117	0	0	35	0.8	19
	459	381	gma-miR1527_L+5R-1	AGACCTAACTCAACCTTACAAAAC	24	4	914	914	0	gp2b	Chr02	+	29845802	29845910	gaagtggactttaattattaagaagtgtactttAGACCTAACTCAACCTTACAAAACcggctcataaagtgaggtttacatccacttatatataagaaatgtccatata	1	gma-MIR1527,	gma-MIR1527	ctcacaagccggttttgtaaggttgagttagacctcaaatttcaacatggtatcagagccattgaaccacatgctatcaggtttccgctatcgggccaccccccatttatgtctacgaaccaaacctaatagtgctgatcgtgagggggtgtgttaagagtcccacatcggataggacatggtctgacaatatatttataaagttgaggccTAACTCAACCTTACAAAACCggcttgtgag	gma-miR1527	TAACTCAACCTTACAAAACC	5'	4	2	2	0	1828	1828	0	1828	1828	0	0	n	...((((((.....((((....(((((.....(((((((.(((...((..........)).......))).)))))))....)))))....)))).....))))))...	10	4	1	-22	27	11	62	103	10	5	39	32.1	0.6	13
	460			AGACCTAACTCAACCTTACAAAAC		4	914	914	0	gp2b	Chr09	+	18047839	18047893	actaggttgaggactcttataaagtggacttAGACCTAACTCAACCTTACAAAAC	1	gma-MIR1527,	gma-MIR1527	ctcacaagccggttttgtaaggttgagttagacctcaaatttcaacatggtatcagagccattgaaccacatgctatcaggtttccgctatcgggccaccccccatttatgtctacgaaccaaacctaatagtgctgatcgtgagggggtgtgttaagagtcccacatcggataggacatggtctgacaatatatttataaagttgaggccTAACTCAACCTTACAAAACCggcttgtgag	gma-miR1527	TAACTCAACCTTACAAAACC	3'	4	2	2	0	1828	1828	0	1828	1828	0	0	n	...((((((((...(((....(((....)))))).....))))))))........	8	2	1	-11.4	14	11	66	44	4	2	12	38.2	0.5	13
	461	382	gma-miR6300_R+14_1ss2TG	GGCGTTGTAGTATAGTGGTAAGTATTCCCGCC	32	14	1073	1056	1	gp2b	Chr05	-	617965	618052	aaaacttaatgaacgtatattacatatagaaatattcagagtttataatcaaataaGTCGTTGTAGTATAGTGGTAAGTATTCCCGCC	1	gma-MIR6300,	gma-MIR6300	aggtaaaaatacttaccactatattacaacaacttgtttgtgaaattcaatggtaattttaaataataaatgttttaatattaccgatagcatttgattatatttttgttttaaagttacatttgattatatcgctatcggctataatgtaagtcatattcatccaatatcatgcaacttttttgtatagatatattaatattactcgataatcatcaaGTCGTTGTAGTATAGTGGtaagtattcccgcc	gma-miR6300	GTCGTTGTAGTATAGTGG	3'	139	69.5	0	69.5	72346.5	0	72346.5	70791.5	0	70791.5	0	n	...(((((....((.(((((((((....((..((((..((........)).))))..))..)))))))))))..))))).........	6	2	3	-13.9	24	18	71	76	8	5	20	28.4	0.6	14
	462			GGCGTTGTAGTATAGTGGTAAGTATTCCCGCC		14	1073	1056	1	gp2b	Chr07	-	11714287	11714349	taaacttttaacgagctatattaacaactaaGTCGTTGTAGTATAGTGGTAAGTATTCCCGCC	1	gma-MIR6300,	gma-MIR6300	aggtaaaaatacttaccactatattacaacaacttgtttgtgaaattcaatggtaattttaaataataaatgttttaatattaccgatagcatttgattatatttttgttttaaagttacatttgattatatcgctatcggctataatgtaagtcatattcatccaatatcatgcaacttttttgtatagatatattaatattactcgataatcatcaaGTCGTTGTAGTATAGTGGtaagtattcccgcc	gma-miR6300	GTCGTTGTAGTATAGTGG	3'	138	69	0	69	72140.5	0	72140.5	70577	0	70577	0	n	...((((...((..(((((((((.((((......))))))))))))).)))))).........	3	3	3	-13.3	19	19	62	51	6	3	7	34.9	0.6	13
	463	383	mtr-MIR2593a-p3_1ss16AT	ATGAACCTAGAATGTTGT	18	2	669	669	0	gp2b	Chr05	+	21472432	21472574	atttttttcatcactttgggtcctaattaataccttttacaggaatatgatctacaaaattacaatagaagtttacatataaaggattaattattcattttttattatgttctctattATGAACCTAGAATGTTGTtgaacct	1	mtr-MIR2593a,	mtr-MIR2593a	ttataagcaaaaatttacattttagattcattcatttaatgatgcacatggtctttattgtagaccacatacatcaTTAAATGAATGAACCTAGAATgtagtttttttgcttatat	mtr-MIR2593a-p3	ATGAACCTAGAATgtagt	3'	2	2	2	0	1338	1338	0	1338	1338	0	0	n	...(((..((.((.(((((((..((((((((.(((((.....((((....((((...........)))).))))......)))))))))))))..(((........))).............))))))).)).))..)))...	2	0	0	-17.9	14	11	77	137	101	3	8	24.5	0.5	7
	464	384	stu-MIR8005c-p3	AGGATTTAGAGTTTAGGGT	19	2	677	677	0	gp2b	Chr05	+	1552130	1552299	aaagattaggtaaataatgagttatatataaatatctcataaattataataacaaatatgattatataatattttttataatttcttaggatttagaatttagcatgagacttAGGATTTAGAGTTTAGGGTttacatttattttacttataatatttacttacatcaaa	1	stu-MIR8005c,	stu-MIR8005c	ggtttagtgtttagaatttaggattaagggtttagggtttagggttagggttcaatgtttggagtttaggatataggatttagggtttaggatttagggtttagggattagagtttaggatttagagtttagggtttagagtttgcgtttaggttttagggtttaggcttttgtTTTAGAGTTTAAGGTTTAGAGTTT	stu-MIR8005c-p3	aggatttagagtttagggt	3'	2	1	1	0	677	677	0	677	677	0	0	n	...(((((((((((((((((((.....((((((..(((.((((((...((((.((((((.........)))))).))))....(((((((..(((..........)))..))))))).....))))))))).....))))))...))))))..)))))))))).)))...	1	1	1	-26.2	34	13	52	164	77	5	19	17.6	0.9	6
	465			AGGATTTAGAGTTTAGGGT		2	677	677	0	gp2b	Chr08	+	62365377	62365421	ttcctctagtcctttaattttggtttAGGATTTAGAGTTTAGGGT	1	stu-MIR8005c,	stu-MIR8005c	ggtttagtgtttagaatttaggattaagggtttagggtttagggttagggttcaatgtttggagtttaggatataggatttagggtttaggatttagggtttagggattagagtttaggatttagagtttagggtttagagtttgcgtttaggttttagggtttaggcttttgtTTTAGAGTTTAAGGTTTAGAGTTT	stu-MIR8005c-p3	aggatttagagtttagggt	3'	2	1	1	0	677	677	0	677	677	0	0	n	...((((((((((..(((....))).)))).))))))........	1	1	1	-9.5	13	10	57	34	4	2	4	33.3	0.6	9
	466	385	osa-MIR5082-p5_1ss18CT	CACTACTTGATCTTATCTGAG	21	10	796	796	0	gp2b	Chr05	+	36108740	36108819	caaCACTACTTGATCTTATCTGAGcagaggaagtctacacggcggatgcgtttacgatcctctcactcgtggtggtgacg	1	osa-MIR5082,	osa-MIR5082	ggcgggcgggtgagcgcggcggccatggttgcggcggtggtggcgcgcggcggcggcggcggctagggctcaggcggcttggtgcgggagagaggcggcggcgaaggggagagatcgcttcgagagagtgattttatagcgaggggattagggtttagctctagtgggccatgggggatagttagtggaccactatgggccgggctagaattagttgggccttcgcgagcccaacttgtgggctagtttttcgcttgtaaaaggccatggggggaggaggcggcgagctagggtttcgaccctcacgaacactacttgatcttatccgagcttgccgtccggcggcgccgcggcggccggagtcgcctctccgacattcgcgccgccaccgacgtcctc…	osa-MIR5082-p5	cactacttgatcttatccgag	5'	16	16	16	0	12880	12880	0	12880	12880	0	0	n	...(((((((.(((...))).(((.((((((.((..((.((.....)).))..))..))))))..)))..)))))))...	0	0	0	-20.3	7	16	33	74	60	0	0	51.2	0.5	5
	467	386	osa-MIR5538-p5_1ss24AT	TCAATCACTTGCTGCCGTTACTCT	24	4	918	918	0	gp2b	Chr01	-	43822859	43822915	actactgaacTCAATCACTTGCTGCCGTTACTCTtCAGTTTTATGTTGAGGTCTATC	1	osa-MIR5538,	osa-MIR5538	atgaggaactACTGAACTCAATCACTTGCTGCcgttactcaacagttttctgttgaggtctatcccgtagaggtagtcaaattagaacgggaggagaggaggtgagtaggggtagttcaatgg	osa-MIR5538-p5	TCAATCACTTGCTGCcgttactca	5'	17	7.5	3	4.5	6357.5	2589	3768.5	6187	2589	3598	0	n	......((.((((((.....((((...........)))).....)))))).))....	10	0	0	-8.8	12	9	58	47	11	2	12	40.4	0.4	15
	468	387	hbr-MIR6485-p5_1ss18GT	ACCTAGGATGTAGAAGATCAT	21	7	783	783	0	gp2b	Chr01	+	41026339	41026462	ACCTAGGATGTAGAAGATCATaacatgagaggcagatttagattcctatatacccactcgtgcggtacttcattgtgcgatatatagaacaccatctgtatagatatcatcatctacatccaga	1	hbr-MIR6485,	hbr-MIR6485	accTAGGATGTAGAAGAGCATAAcatgagtgattcagcagatttggattcctatatatccactcatgtagtactttatttcattttacga	hbr-MIR6485-p5	accTAGGATGTAGAAGAGCAT	5'	32	16	14	2	13558	12072	1486	13480	12072	1408	0	y	..((.(((((((((.(((.(((.((((((.((...((.(((....))).))..)).))))))..((((......))))..((((((((......))))))))..))).))).))))))))))).	2	1	1	-36.9	17	16	90	121	82	3	5	38.7	0.8	5
	469			ACCTAGGATGTAGAAGATCAT		7	783	783	0	gp2b	Chr01	+	43823205	43823269	ACCTAGGATGTAGAAGATCATaacatgagCGGCAGATTTGAATTCCTATATacccactcgtgcgg	1	hbr-MIR6485,	hbr-MIR6485	accTAGGATGTAGAAGAGCATAAcatgagtgattcagcagatttggattcctatatatccactcatgtagtactttatttcattttacga	hbr-MIR6485-p5	accTAGGATGTAGAAGAGCAT	5'	56	14	14	0	12072	12072	0	12072	12072	0	0	n	.((...(((.......)))....((((((.((...((.((......)).))..)).)))))).))	0	0	0	-8.4	3	8	14	13	7	0	0	44.6	0.3	13
	470	388	mtr-MIR2088-p3_1ss1CT	TGGCTTAACCGATGTAGG	18	3	668	668	0	gp2b	Chr08	+	49743021	49743053	ataacatcggtttgaTGGCTTAACCGATGTAGG	1	mtr-MIR2088,	mtr-MIR2088	tctctgtatctcgaagtagacggcggcttaaccgatgtAGGCCTAGATTACATTGGACaaaacagtccaaacttgagatggttacttcttggTCCAATGTAATCTAGGTCTAcatctgttaagtctctaaagtattctgaaagaga	mtr-MIR2088-p3	cggcttaaccgatgtAGG	3'	3	1.5	1.5	0	1002	1002	0	1002	1002	0	0	n	...(((((((((.........)))))))))...	0	0	0	-11.5	9	9	50	27	9	0	0	42.4	0.8	9
	471			TGGCTTAACCGATGTAGG		3	668	668	0	gp2b	Chr09	+	32878951	32878985	tattacatcggttagaTGGCTTAACCGATGTAGGt	1	mtr-MIR2088,	mtr-MIR2088	tctctgtatctcgaagtagacggcggcttaaccgatgtAGGCCTAGATTACATTGGACaaaacagtccaaacttgagatggttacttcttggTCCAATGTAATCTAGGTCTAcatctgttaagtctctaaagtattctgaaagaga	mtr-MIR2088-p3	cggcttaaccgatgtAGG	3'	3	1.5	1.5	0	1002	1002	0	1002	1002	0	0	n	..(((((((((((((.....)))))))))))))..	0	0	0	-15.6	13	13	72	31	5	0	0	40	1.1	5
	472	389	csi-MIR3951-p5_1ss18TC	AGAAGGACGAGAGAAATCT	19	2	730	690	1	gp2b	Chr09	-	7316360	7316411	gccgaaggagtaggAGAAGGACGAGAAAAATCTcagttcactatccatcaac	1	csi-MIR3951,	csi-MIR3951	cataagaggagtgcttggcaTAGATAAAGATGAGAGAAAAAtatgagagaaggacgagagaaatttgttccctctccacccacccactctctcttctcttttcttctttttctcttatcgttatctgtgcttagcatttttcttcgat	csi-MIR3951-p5	agaaggacgagagaaattt	5'	2	1	0	1	730	0	730	690	0	690	0	n	...((.(((.(((.....((((((((....)))).)))).)))))).))...	1	1	1	-10.6	16	11	63	46	4	4	10	46.2	0.4	8
	473			AGAAGGACGAGAGAAATCT		2	730	695	1	gp2b	Chr09	-	7636820	7636896	gcAGGAGGACGAGAGAAATCTcagcttatcacccaccgaccaaaggaagaagaagaagacttcaatagttctctagg	1	csi-MIR3951,	csi-MIR3951	cataagaggagtgcttggcaTAGATAAAGATGAGAGAAAAAtatgagagaaggacgagagaaatttgttccctctccacccacccactctctcttctcttttcttctttttctcttatcgttatctgtgcttagcatttttcttcgat	csi-MIR3951-p5	agaaggacgagagaaattt	5'	2	1	0	1	730	0	730	695	0	695	0	n	...(((((((((((....)))).............((.......)).....((((....))))....)))))))...	0	0	0	-16.7	7	14	36	71	57	0	0	46.8	0.5	5
	474	390	gma-miR1511_R-1_1ss17CT	AACCAGGCTCTGATACTAT	19	3	716	676	1	gp2b	Chr08	-	933086	933165	gaatatcagagtggcgcagcggaagtgtggtgggtctataacccacaggtccctggatcgaAACCAGGCTCTGATAATAT	1	gma-MIR1511,	gma-MIR1511	tcagccgtggtatcaggtcctgcttcatcaagtggtcttgtgttcaaatccagcctcaagcacatggttAACCAGGCTCTGATACCATGgtgaatataa	gma-miR1511	AACCAGGCTCTGATACCATG	3'	3	3	0	3	2148	0	2148	2028	0	2028	0	n	...(((((((((((((((.(....)))))((((((.....)))))).((((....))))....))..)))))))))....	2	2	1	-29.5	11	11	68	73	49	1	2	51.2	0.7	8
	475	391	gma-MIR1511-p3_1ss10GA	GTGGTATCAAGTCCTGCTT	19	4	674	636	1	gp2b	Chr01	-	41735797	41735857	tttatttgtttttcatgaattctctgcgacagtgtagaacccGTGGTATCAAGTCATGCTT	1	gma-MIR1511,	gma-MIR1511	tcagccgtggtatcaggtcctgcttcatcaagtggtcttgtgttcaaatccagcctcaagcacatggttAACCAGGCTCTGATACCATGgtgaatataa	gma-MIR1511-p3	gtggtatcaggtcctgctt	3'	6	5	0	5	3426	0	3426	3234	0	3234	0	n	...(((((....(((((..((((..((....))..))))..)))))...))))).......	7	1	1	-10.4	16	9	63	51	4	3	15	37.7	0.5	10
	476	392	gma-MIR5374-p5_1ss10GT	AATTTAAATTTCTCAACAAGG	21	6	806	766	1	gp2b	Chr03	+	48393626	48393685	catctggAATTTAAACTTCTCAACAAGGgcttctgagccgggccaaacatcatccaggac	1	gma-MIR5374,	gma-MIR5374	catcgagattTTATAGTCTGACATCTGGAATttaaatgtctcaacaagggcgttagatccaacaacgttccacaatgctaatgggagaattcaaatttgggacctctctctcatttcttctcctttcacgctttgaaacaaataaaggacacccgagatccccgtagaagctcttgttggaaaatttagatTTCAAATGTCAGATTATAAAAcatgggtg	gma-MIR5374-p5	AATttaaatgtctcaacaagg	5'	6	6	0	6	4836	0	4836	4596	0	4596	0	n	..((((((...................((((....)))).((.......)).))))))..	0	0	0	-12.4	6	2	4	56	44	0	0	48.3	0.4	19
	477	393	gma-MIR1527-p5_1ss5GT	GTAATGTTGAGTTAGACCT	19	8	721	681	1	gp2b	Chr07	-	38526780	38526859	ttagaagttggtgttGTAATGTTGAGTTAGACTTgttcagttcttaagaaactaaatcaccaacaccaaatgcattcatc	1	gma-MIR1527,	gma-MIR1527	ctcacaagccggttttgtaaggttgagttagacctcaaatttcaacatggtatcagagccattgaaccacatgctatcaggtttccgctatcgggccaccccccatttatgtctacgaaccaaacctaatagtgctgatcgtgagggggtgtgttaagagtcccacatcggataggacatggtctgacaatatatttataaagttgaggccTAACTCAACCTTACAAAACCggcttgtgag	gma-MIR1527-p5	gtaaggttgagttagacct	5'	8	4	0	4	2884	0	2884	2724	0	2724	0	n	...(((((((((((((....((.((.((((.((((.........))))...)))).))))))))))))...)).)))...	4	4	3	-14.4	25	12	100	74	9	6	15	33.8	0.5	7
	478	394	osa-MIR5083-p3_1ss19GT	ATGGATCCTTCTGAGCCTT	19	75	707	707	0	gp2b	Chr07	+	27867473	27867521	attataaatctaCCAATGGATCCTTCTGAGCCTTctgtatttttatttt	1	osa-MIR5083,	osa-MIR5083	tcctggcagttcttcagataatcagatttgtccatgaggtttcaactgttgcattccattgttgagttttattctgtttgcgtttctgtttgtttttgtcatggatctggctgattggaggctgtgatgaccaaaaaatacctacctattttctgagggattccagtccttctgattgatagaaaccaatggatccttctgagcctgccaagatcttcagattcttagttttgtattcggctttttcgatttgtcttcgtatattgcattcttctaaaagcaagcaagattcgtaacagttgatgggatgataacctttcacagaaactgtatgtgttgacccaaaattcAGACTACAATTATCTGATCAactcagacat	osa-MIR5083-p3	atggatccttctgagcctg	3'	1172	109	109	0	71381.5	71381.5	0	71381.5	71381.5	0	0	n	...(((((..(((....((.((.....)).))....)))..)))))...	8	0	0	-4.5	12	9	45	43	5	3	14	28.6	0.3	13
	479	395	stu-MIR8005c-p5_1ss8GA	GGATTTAAGGTTTAGGATTTAGGG	24	3	877	840	1	gp2b	Chr06	-	26675260	26675420	ttagggattatgatttaGGATTTAAGGTATAGGATTTAGGGtttgtgatttgtggtttaggattgtttgattgcatatataactccatcaaactcagcaatcagaacattctgaatactaaggaaaacagaaaaatcaccaataaactccctcatactccc	1	stu-MIR8005c,	stu-MIR8005c	ggtttagtgtttagaatttaggattaagggtttagggtttagggttagggttcaatgtttggagtttaggatataggatttagggtttaggatttagggtttagggattagagtttaggatttagagtttagggtttagagtttgcgtttaggttttagggtttaggcttttgtTTTAGAGTTTAAGGTTTAGAGTTT	stu-MIR8005c-p5	ggatttagggtttaggatttaggg	5'	3	1.5	0	1.5	1315.5	0	1315.5	1260	0	1260	0	n	...((((.(((((....(((((((.(((....(((((....(((((..((..(((((((((((..(((((((((......................)))))))))..)))))))..))))..))..))))).))))))))..)))).))).))))).))))	4	4	3	-36	51	15	100	158	22	10	34	33.5	0.7	9
	480	396	sbi-MIR437q-p3_1ss12AT	GTCTTGTAGTCTTCGCTGCCT	21	2	776	736	1	gp2b	Chr03	-	9354977	9355006	tcaggcaGTCTTGTAGTCTTCGCTGCCAag	1	sbi-MIR437q,	sbi-MIR437q	gtagtcaaccttctcgaactttgacaagttaatagaaaaatataattaacatctacgatgccaaatgaatgcatcatcaaaataaatttgttgtcgtagtcttgtagtcatcgctgcctctttctatagagttggtaAAAGTTAGAGAAGTTTGACTTag	sbi-MIR437q-p3	gtcttgtagtcatcgctgcct	3'	2	1	0	1	776	0	776	736	0	736	0	n	...((((((............))))))...	0	0	0	-8.5	6	8	28	24	12	0	0	53.3	0.5	13
	481	397	gra-MIR8739-p3_1ss3TA	TAATAGAAATGGATGGGACTTT	22	3	851	851	0	gp2b	Chr02	+	1684552	1684638	agttagagtctttcattatatataagtggatgcaaatctaaaccttttgagtcagacttggTAATAGAAATGGATGGGACTTTgtaa	1	gra-MIR8739,	gra-MIR8739	gtatacatggcatgctatgtgtaactgttttgttattttatcagtcacaccaaattttaatattagaaatggatgggacttttaatagaaataaccagtttactctttaatccaatgtatagagactaatttatttattttttgagtaaacgaggtaaaatgaaatttggctcctaatacaaggacttccatgcatgctttttttttttttttaccttcaataatgacaatttaatattccttaagaaaagtttggtaaaaatatcatgaaggtctttgcaatagatgtcaaattgcattttgccccttctactaaaaaatgagtaaatttgtccctgtacattagattaaatagtaaaatggtcttttatgttaaaagtttcatccaattctactatt…	gra-MIR8739-p3	tattagaaatggatgggacttt	3'	5	5	5	0	4163	4163	0	4163	4163	0	0	y	...((((((((((((((.(((.(((((.((..((((.........))))..))..)))))...)))..))))))..))))))))...	3	2	2	-16.4	28	16	100	81	9	5	16	32.2	0.6	6
	482	398	ptc-MIR169ab-p5_1ss1TG	GTGGCAGCCAAGGAAGACT	19	2	731	731	0	gp2b	scaffold_170	+	27837	27929	GTGGCAGCCAAGGAAGACTgtgtgcgcttgcatttagatgttggaagggtcaacaatgaaggcgtttgctcacgctgagtatcacagcttgga	1	ptc-MIR169ab,	ptc-MIR169ab	catgtttggCAGCCAAGGAAGACTTGCCCgtcatcgtcttagctggttccagtgtattacttagcaccttttgtttggttttggggaagcaccttgactagctgaca	ptc-MIR169ab-p5	ttggCAGCCAAGGAAGACT	5'	2	1	1	0	731	731	0	731	731	0	0	n	.......(((((.....(((((.((((((.(((.....((((((.....))))))))).)))))).(((((.....))))).)))))))))).	5	5	1	-25.8	10	7	63	85	60	1	5	50.5	0.5	12
	483	399	nta-MIR6025c-p3_1ss3TG	GAGATGAGATTCAGAATA	18	3	677	677	0	gp2b	Chr06	-	22947660	22947759	aaaggaattcagagattattattatctaattgagcagaaagacagtacaaagaagatatatacaaaGAGATGAGATTCAGAATAatagttgaggcccaaa	1	nta-MIR6025c,	nta-MIR6025c	gtcaaacctggatgtaatctcaattgttagcatgcctaaattgggcaaaacatctccgcccagaaaatatattctgatatgagattcagaatatatttgttgggtgttttgcctagtccggcataccaTCAATTGAGATGACATCTAGTtttgacgatc	nta-MIR6025c-p3	gatatgagattcagaata	3'	3	3	3	0	2031	2031	0	2031	2031	0	0	n	...((..(((((..((((((..(((((..(((..(.........)..)))...)))))..........((......))..))))))..)))))..))...	0	0	0	-13	13	8	22	94	60	2	8	30	0.4	10
	484	400	cme-MIR172d-p5_1ss17CA	AGAAAAAAGAAAAAAGACT	19	2	735	735	0	gp2b	Chr02	+	49535227	49535277	AGAAAAAAGAAAAAAGACTatcatatataagaaaaagaagatgattggata	1	cme-MIR172d,	cme-MIR172d	gttggtgcagcaccatcaagattcacaaaggctttaattattatttacgtttaaattctctttccttaattttattcaaatttaaaaaagaaaagaaagaaaaaagaaaaaagccttttcctttgGGAATCTTGATGATGCTGCATcgtcaaatac	cme-MIR172d-p5	agaaaaaagaaaaaagcct	5'	2	1	1	0	735	735	0	735	735	0	0	n	.................(((((((................))))).))...	0	0	0	-0.7	7	2	10	31	16	1	1	21.6	0.1	17
	485			AGAAAAAAGAAAAAAGACT		2	735	735	0	gp2b	Chr11	+	3034195	3034232	AGAAAAAAGAAAAAAGACTcatcttgaagagagtcaat	1	cme-MIR172d,	cme-MIR172d	gttggtgcagcaccatcaagattcacaaaggctttaattattatttacgtttaaattctctttccttaattttattcaaatttaaaaaagaaaagaaagaaaaaagaaaaaagccttttcctttgGGAATCTTGATGATGCTGCATcgtcaaatac	cme-MIR172d-p5	agaaaaaagaaaaaagcct	5'	2	1	1	0	735	735	0	735	735	0	0	n	...............(((((.((.....)))))))...	0	0	0	-7.6	7	4	21	20	5	1	1	28.9	0.7	15
	486	401	stu-MIR8005c-p3_1ss14GT	GATTTAGGGTTTATGATTTAGGGT	24	2	894	858	1	gp2b	Chr06	-	14000760	14000893	atcattcttgatcatacttattggattgtaggtacagttactgttattaaattttggaatgataaatggtgttctactacttctttatcaaacattgcatggtttagGATTTAGGGTTTATGGTTTAGGGTtta	1	stu-MIR8005c,	stu-MIR8005c	ggtttagtgtttagaatttaggattaagggtttagggtttagggttagggttcaatgtttggagtttaggatataggatttagggtttaggatttagggtttagggattagagtttaggatttagagtttagggtttagagtttgcgtttaggttttagggtttaggcttttgtTTTAGAGTTTAAGGTTTAGAGTTT	stu-MIR8005c-p3	gatttagggtttaggatttagggt	3'	2	1	0	1	894	0	894	858	0	858	0	n	...(..((..((((((.......((((((....)))))).(((...((((((..((.(((((((((.((((......))))..)))))))....)).))..))))))....)))....))))))..))..)...	4	0	0	-22.1	9	12	54	128	102	2	8	29.9	0.6	12
	487			GATTTAGGGTTTATGATTTAGGGT		2	894	894	0	gp2b	Chr07	-	30860248	30860300	tgggattaatgagttagGATTTAGGGTTTATGATTTAGGGTtcattgattatg	1	stu-MIR8005c,stu-MIR8005c,	stu-MIR8005c	ggtttagtgtttagaatttaggattaagggtttagggtttagggttagggttcaatgtttggagtttaggatataggatttagggtttaggatttagggtttagggattagagtttaggatttagagtttagggtttagagtttgcgtttaggttttagggtttaggcttttgtTTTAGAGTTTAAGGTTTAGAGTTT	stu-MIR8005c-p3	gatttagggtttaggatttagggt	3'	2	1	1	0	894	894	0	894	894	0	0	n	...(((((((((..(..((.(((.......))).))..)..)))))))))...	4	0	0	-8.8	15	11	45	47	7	3	10	32.1	0.5	13
	488	402	ath-miR8175_L+1_1ss3AT	CGTTCCCCGGCAACGGCGCCA	21	679	786	748	1	gp2b	Chr08	+	21661657	21661721	CGTTCCCCGACAACGGCGCCAaaaacttgatgacttttccatgacaagtgcaccgcgttgtcaga	1	ath-MIR8175,	ath-MIR8175	cttaaggcaatttgacctatatcaaatttggcaccgttgccggggatcgacccgggtcacccgcgtgacaggcgggaatacttaccacttagtacaacgacccaatatagtggtaagtattctcgcatgtcactcgggttcGATCCCCGGCAACGGCGCCAaatttgatatagctcaaatcgccttaag	ath-miR8175	GATCCCCGGCAACGGCGCCA	5'	714	357	0	357	279902	0	279902	266336	0	266336	0	n	........(((((((.((......((((((((.......)))..)))))....)))))))))...	1	1	1	-15.6	17	9	61	54	7	3	13	52.3	0.5	12
	489			CGTTCCCCGGCAACGGCGCCA		679	786	747	1	gp2b	Chr08	+	55706602	55706699	aactcCGTTCCCCGGCAACGGCGTCAaaaactttatgactttttacggcaagtgcaccgcgtttgtcagaagtaataattgtccctaaggacggatat	1	ath-MIR8175,	ath-MIR8175	cttaaggcaatttgacctatatcaaatttggcaccgttgccggggatcgacccgggtcacccgcgtgacaggcgggaatacttaccacttagtacaacgacccaatatagtggtaagtattctcgcatgtcactcgggttcGATCCCCGGCAACGGCGCCAaatttgatatagctcaaatcgccttaag	ath-miR8175	GATCCCCGGCAACGGCGCCA	5'	714	357	0	357	279902	0	279902	265979	0	265979	0	n	...(((((((.(((....)))........((.((((.((((((...(((((..((...))..))))))))))).))))..))......)))))))...	0	0	0	-25.9	7	11	23	92	78	0	0	45.9	0.6	10
	490	403	gma-MIR5675-p5_1ss12AC	TTAGGGTTCTTCAAATTT	18	2	683	683	0	gp2b	Chr06	+	20628672	20628715	TTAGGGTTCTTCAAATTTtggaaaaacattaatggagaatcaca	1	gma-MIR5675,	gma-MIR5675	cgtgatttttgtctccattgctgttgtctctatctcaaatttcttttttggtgtctgagttagggttcttaaaatttttatttgcattatatttgcgtcttataataattgaatataggatgaatctttgtatagcaaattactataagaagcggattactatcagatgcaaataaaaagttcaggaaccttatctcagacaccaaaaatcaaatcaagaTAGAGACGACAACAATGGAAAcaaaaatcac	gma-MIR5675-p5	ttagggttcttaaaattt	5'	2	1	1	0	683	683	0	683	683	0	0	n	....(((((((((.....((......))....)))))))))...	0	0	0	-10.4	11	9	77	37	6	1	9	29.5	0.8	9
	491	404	ath-miR157d_L+1	CTGACAGAAGATAGAGAGCAC	21	6	769	733	1	gp2b	Chr03	-	4340749	4340867	taagtcatctctgtcttgaatgtgaatgccgtgaaggattggggaactggctaatggatttcctgctgcatggcgtgatggatactgtgactggtCTGACAGAAGAGAGAGAGCACagc	10	ath-MIR157d,aly-MIR157d,cme-MIR156f,ama-MIR156,mdm-MIR156p,mdm-MIR156aa,ppe-MIR156f,ata-MIR156a,osa-MIR156b,smo-MIR156b,	ath-MIR157d	gtggagggtgatagtgtggttgcTGACAGAAGATAGAGAGCACtaaggatgctatgcaaaacagacacagatatgtgtttctaattgtatttcatactttaacctcaaagttgatataaaaaaagaaagaaagatagaagagctagaagactatctgcatctctattcctatgtgctctctatgcttctgtcatcacctttctttctctatttctctctac	ath-miR157d	TGACAGAAGATAGAGAGCAC	3'	8	5	0	5	3667	0	3667	3479	0	3479	0	n	...((..(((((.((((........((((((((..((...((..(.((.......)).)..))..)).))))))))........((((((....))..)))))))).)))))..))...	4	0	1	-30.4	11	16	66	113	85	2	6	48.7	0.5	5
	492			CTGACAGAAGATAGAGAGCAC		6	769	740	1	gp2b	Chr04	-	45568939	45569115	attgtgaggaagggatgtttggggaaagaggattgTTGACAGAAGATAGAGAGCACagatgatgatatgcacaaacatatggaacgggaaagcaattgtgtctcactcctttgtgctctctaggcttctgtcatccaccttcactaccctccatttctcaccactcttccattacta	32	ath-MIR157d,aly-MIR157d,cme-MIR156f,bcy-MIR156,mdm-MIR156p,mdm-MIR156aa,ppe-MIR156f,smo-MIR156b,	ath-MIR157d	gtggagggtgatagtgtggttgcTGACAGAAGATAGAGAGCACtaaggatgctatgcaaaacagacacagatatgtgtttctaattgtatttcatactttaacctcaaagttgatataaaaaaagaaagaaagatagaagagctagaagactatctgcatctctattcctatgtgctctctatgcttctgtcatcacctttctttctctatttctctctac	ath-miR157d	TGACAGAAGATAGAGAGCAC	5'	8	4	0	4	3160	0	3160	3038	0	3038	0	n	...(((((((((((.((..(((((((.((((...(((((((((((.(((((((((((((.((..(((((......))))).....((((..((....)).))))..)).)))))))))))))..))))))))).........))...))))..))))))).))))))))).))))..	9	9	2	-64.6	50	20	100	172	44	8	28	44.1	0.8	1
	493	405	gma-miR5770a_L-2R+2_1ss19CT	AGGACTATGGTTTGGATGAGT	21	83	786	786	0	gp2b	Chr08	+	13033588	13033726	gcgtgagaaaataaatcaatggctgcaaaagatctatacttggagtgggatgtttcttTAGGACTATGGTTTGGATGAGTcactgcaacagggcaatatacataccaggtatatccatcttttggtcatcttctcatca	2	gma-MIR5770a,gma-MIR5770b,	gma-MIR5770a	ggatatttctTTAGGACTATGGTTTGGACGAgtcactactcagcagagaacatgctaattgatttgtgtgcaccgcaaaaggggaataagattttctacctatggcgaggtatatgtctgttgattttggttatgttctcataacttttattgttttcagcttttagtccaaaatcgtgcagagcttgataacacagaagagttcagttgccacttgtccaatccatagttttaaaggaatgaaccc	gma-miR5770a	TTAGGACTATGGTTTGGACGA	3'	1928	85	85	0	66906	66906	0	66906	66906	0	0	n	..(((((((.........(((((..((((((((.(((((((((..((..((((((((((((((((............)))).)))....)))).))))).))..)))))))))...))))))))))))).)))))))..	1	1	1	-34.1	47	10	31	135	12	8	29	39.6	0.6	12
	494	406	gma-MIR9730-p3_1ss22GT	TGACAACAATTGTGGGGTTTTTT	23	2	870	870	0	gp2b	Chr07	-	3858949	3858994	ccttgccacaaataTGACAACAATTGTGGGGTTTTTTgttgcaata	1	gma-MIR9730,	gma-MIR9730	aggcttgcagcagttatgacaacaattgtggggttttgtgttgcaatcatgactatttaagcttttggcttaggttccatttttgctcttggttcaaaggtggaaaaattggttttgcccataaaaatgtttatttacaccttggaaccaggggtgaaattgacacatcggcaaaaaaattaaatttgcatgattgcaatgtgaaatcccaCGATTGCTGTCATAACTGCTGCaaggc	gma-MIR9730-p3	tgacaacaattgtggggttttgt	3'	2	2	2	0	1740	1740	0	1740	1740	0	0	n	..((((.(((((...(((..((....))..))).))))).))))..	4	2	1	-9.5	14	13	47	42	4	3	10	37	0.6	10
	495	407	rgl-MIR5139-p3_1ss2AG	CGAAACCTGGCTCTGATA	18	5	658	658	0	gp2b	Chr03	+	36765207	36765235	gtcccaggatCGAAACCTGGCTCTGATAa	3	cpa-MIR8155,rgl-MIR5139,ppe-MIR1511,	rgl-MIR5139	agttatatcaAAACCTGGCTCTGATACCAagaggaattgatgatctttattcatgaaaagagagaactatatatagatatacaacgatatgtcgaagacgaaatttttatctcaatatggggttattagaccaactttgggtggca	rgl-MIR5139-p3	caAAACCTGGCTCTGATA	3'	10	7.5	7.5	0	4383	4383	0	4383	4383	0	0	n	...(((((.......))))).........	0	0	0	-6.7	5	5	27	17	7	0	0	51.7	0.4	13
	496			CGAAACCTGGCTCTGATA		5	658	658	0	gp2b	Chr10	+	40661839	40661945	aatagtcataatatatcaacaaatcagagtggcgcagcggaagcgtggtgggcccataacccacaggtcccaggatCGAAACCTGGCTCTGATAttgagtggcttcc	1	rgl-MIR5139,	rgl-MIR5139	agttatatcaAAACCTGGCTCTGATACCAagaggaattgatgatctttattcatgaaaagagagaactatatatagatatacaacgatatgtcgaagacgaaatttttatctcaatatggggttattagaccaactttgggtggca	rgl-MIR5139-p3	caAAACCTGGCTCTGATA	3'	7	3.5	3.5	0	2374	2374	0	2374	2374	0	0	n	...((((((......((((...(((((((((((((.((....)))))(((((.......))))).((((....))))....))..)))))))).))))))))))...	2	2	1	-33.3	20	11	72	101	49	3	12	50.5	0.6	7
	497	408	bna-MIR166b-p5_1ss18TG	GATGATGATGATAATGAGAATGAT	24	4	921	921	0	gp2b	Chr04	-	13945213	13945261	GATGATGATGATAATGAGAATGATccttctaatgaagatcttctcaaac	2	bna-MIR166b,bna-MIR166c,	bna-MIR166b	aagttcaggtggatgatgcttggctcgagaccattcaatatgatcattgtgatgatgatgatgatgatgataatgataatgataatgatgTCGGACCAGGCTTCATTCCCCtcaactt	bna-MIR166b-p5	gatgatgatgataatgataatgat	5'	4	2	2	0	1842	1842	0	1842	1842	0	0	n	..............((((((.((((.(((....)))))))))))))...	1	1	1	-12.4	13	9	41	32	4	2	2	32.7	0.8	15
	498	409	rgl-miR5139_L+2R-1	CGAAACCTGGCTCTGATACC	20	74	746	746	0	gp2b	Chr09	+	5308448	5308566	ctctcgtatcatgcacgtggttctcctctggtcatggccctctcatgggtcgtatagtgggcccataacccacaggtcccaggatCGAAACCTGGCTCTGATACCacatgatatgattc	3	cpa-MIR8155,rgl-MIR5139,ppe-MIR1511,	rgl-MIR5139	agttatatcaAAACCTGGCTCTGATACCAagaggaattgatgatctttattcatgaaaagagagaactatatatagatatacaacgatatgtcgaagacgaaatttttatctcaatatggggttattagaccaactttgggtggca	rgl-miR5139	AAACCTGGCTCTGATACCA	3'	510	255	255	0	192448	192448	0	192448	192448	0	0	n	...(((((((((....(((((((.((.......(((((((......)))))))...(((((.......))))).))..(((((.......)))))....)).))))))))))))))...	1	1	1	-40.6	16	10	30	113	76	2	5	52.9	0.6	10
	499			CGAAACCTGGCTCTGATACC		74	746	708	1	gp2b	Chr09	-	29287185	29287218	atCGAAACCTGACTCTGATACCagttataggaac	1	rgl-MIR5139,	rgl-MIR5139	agttatatcaAAACCTGGCTCTGATACCAagaggaattgatgatctttattcatgaaaagagagaactatatatagatatacaacgatatgtcgaagacgaaatttttatctcaatatggggttattagaccaactttgggtggca	rgl-miR5139	AAACCTGGCTCTGATACCA	5'	299	149.5	1	148.5	119924	671	119252	114206	671	113534	0	n	.......((((...(((....)))...))))...	6	0	0	-5.6	7	8	50	24	4	1	6	41.2	0.4	12
	500	410	sbi-MIR437q-p5_1ss12AT	GTCTTGTAGTCTTCGCTGCCT	21	2	776	736	1	gp2b	Chr05	-	21979493	21979560	GTCTTGTAGTCTTCGCTGCCAggagtctaatggcgtactccgatcgtcaaactgataagcgaggaggt	1	sbi-MIR437q,	sbi-MIR437q	gtagtcaaccttctcgaactttgacaagttaatagaaaaatataattaacatctacgatgccaaatgaatgcatcatcaaaataaatttgttgtcgtagtcttgtagtcatcgctgcctctttctatagagttggtaAAAGTTAGAGAAGTTTGACTTag	sbi-MIR437q-p5	gtcttgtagtcatcgctgcct	5'	2	1	0	1	776	0	776	736	0	736	0	n	.........((((((((....(((((..........)))))....(((.....))).))))))))...	0	0	0	-16.8	8	8	38	56	40	0	0	51.5	0.5	13
	501	411	gma-MIR5785-p3_1ss15GT	ACGGACACCAACATTTGT	18	6	676	676	0	gp2b	Chr08	+	1999171	1999240	ctcgtacacgtcttttaaatggtgtgtcaaacaaacgtACGGACACCAACATTTGTacgacgtgtatcag	1	gma-MIR5785,	gma-MIR5785	atttacttgtTAGTGTTGTCCTGTCGAACACGGAcaccaacatgtgtcagacaccagacacgaacaaaagaatggagtgtacgtgattgataggttctcacttctgtagaatatctatttttactttcatgcaacgtggata	gma-MIR5785-p3	ACGGAcaccaacatgtgt	3'	12	12	12	0	7914	7914	0	7914	7914	0	0	n	...(((((((((...((((((..(((((..((....))...)))))...))))))...)))))))))...	5	1	1	-24.2	22	11	100	64	4	3	16	42.9	0.8	7
	502	412	gma-MIR1511-p3_1ss1TG	GTAACCAGGCTCTGATACCA	20	3	765	725	1	gp2b	Chr05	-	38062355	38062379	catgaGTAACGAGGCTCTGATACCA	1	gma-MIR1511,	gma-MIR1511	tcagccgtggtatcaggtcctgcttcatcaagtggtcttgtgttcaaatccagcctcaagcacatggttAACCAGGCTCTGATACCATGgtgaatataa	gma-MIR1511-p3	ttAACCAGGCTCTGATACCA	3'	3	1.5	0	1.5	1147.5	0	1147.5	1087.5	0	1087.5	0	n	((.((((......))))))......	1	1	1	-3.7	6	8	30	19	6	1	1	48	0.3	12
	503	413	mtr-MIR2592ay-p5_1ss6AG	GAGTCGGGTTGTTTGG	16	68	585	585	0	gp2b	Chr03	+	725632	725765	GAGTCGGGTTGTTTGGgaatgcagccccaatcgggcggtaaattccgtccaaggctaaatactggcgagagaccgatagcgaacaagtaccgcgagggaaagatgaaaaggactttGAAAAGAGAGTCAAAGAG	2	mtr-MIR2592ay,osa-MIR2118e,	mtr-MIR2592ay	atcaaaagcttgattccgccagaagatcgtcattagttagggtaaggtgcattccaactgcaacaattgtcttacctctgaaatggggtaattcaaacttgccaaacggccaggactcaagcatttcgCTCGGCATTCATGTTTTTCCTTtgaaaagattaaattcttgttAGGCTGGTTTAGATGAAGGTAttaagtgtcaaggaatgaacctcatttcgttggcacttgaataccatcatctaaagcacacctaacaaaaatttattcttttcaaaggaaaacatgaatgccgggtgaaatgcttgagtcaggttgtttggcaagtttgaatttaccccattcaaaggtaagacaattgttgtagttggaatgcacattccaactgcaacaattatc…	mtr-MIR2592ay-p5	gagtcaggttgtttgg	5'	128	51.5	51.5	0	29585	29585	0	29585	29585	0	0	n	..(((((.....(((((........)))))..((((((......))))))...((((.....))))......)))))............((....)).............((((((......))))))......	0	0	0	-35.9	5	9	31	75	65	0	0	50	0.5	7
	504			GAGTCGGGTTGTTTGG		68	585	585	0	gp2b	Chr03	+	744360	744493	GAGTCGGGTTGTTTGGgaatgcagccccaatcgggcggtaaattccgtccaaggctaaatactggcgagagaccgatagcgaacaagtaccgcgagggaaagatgaaaaggactttGAAAAGAGAGTCAAAGAG	4	mtr-MIR2592ay,osa-MIR2118e,osa-MIR5525,	mtr-MIR2592ay	atcaaaagcttgattccgccagaagatcgtcattagttagggtaaggtgcattccaactgcaacaattgtcttacctctgaaatggggtaattcaaacttgccaaacggccaggactcaagcatttcgCTCGGCATTCATGTTTTTCCTTtgaaaagattaaattcttgttAGGCTGGTTTAGATGAAGGTAttaagtgtcaaggaatgaacctcatttcgttggcacttgaataccatcatctaaagcacacctaacaaaaatttattcttttcaaaggaaaacatgaatgccgggtgaaatgcttgagtcaggttgtttggcaagtttgaatttaccccattcaaaggtaagacaattgttgtagttggaatgcacattccaactgcaacaattatc…	mtr-MIR2592ay-p5	gagtcaggttgtttgg	5'	136	59.5	59.5	0	34153	34153	0	34153	34153	0	0	n	..(((((.....(((((........)))))..((((((......))))))...((((.....))))......)))))............((....)).............((((((......))))))......	0	0	0	-35.9	5	9	31	75	65	0	0	50	0.5	7
	505	414	mtr-miR159b_L-1_1ss7GT	TTGGATTGAAGGGAGCTCCA	20	3	772	733	1	gp2b	Chr10	-	38052486	38052584	tttgcatgaactaggagatgagttaccatgatcttttggCGTTGGAGTGAAGGGAGCTCCAaatggtatcacattattgtccttttatttcagtgtata	6	mtr-MIR159b,lus-MIR159a,vvi-MIR159b,vvi-MIR159a,osa-MIR159c,pta-MIR159a,	mtr-MIR159b	aacctaatttggggctctccgcactccaagtctaaaaggaggtgatagtttacccttgctgcttgttcatggttacctttgactttgcacattggaaacttaccaaagtcatgggtttgcatgaatttggagatagggttgccttgatctttttgtATTGGAGTGAAGGGAGCTCCAaaattggac	mtr-miR159b	ATTGGAGTGAAGGGAGCTCCA	3'	98	2.5	1	1.5	1844	686	1158	1785.5	686	1099.5	0	n	..(((((...(((..((((...........))))..)))...(((((((((((((.(....((((......))))...)))))))))))))))))))..	1	1	1	-23.3	18	14	86	50	6	2	8	38.4	0.6	8
	506	415	gma-miR6300_L-1R+2	TCGTTGTAGTATAGTGGTA	19	212	708	708	0	gp2b	Chr03	+	42218509	42218586	ggggTCGTTGTAGTATAGTGGTAagtattcctgcctgtcacgcgggtgaCCCGGGTTCGATCCCCAGCAACGGCGCCA	2	gma-MIR6300,ath-MIR8175,	gma-MIR6300	aggtaaaaatacttaccactatattacaacaacttgtttgtgaaattcaatggtaattttaaataataaatgttttaatattaccgatagcatttgattatatttttgttttaaagttacatttgattatatcgctatcggctataatgtaagtcatattcatccaatatcatgcaacttttttgtatagatatattaatattactcgataatcatcaaGTCGTTGTAGTATAGTGGtaagtattcccgcc	gma-miR6300	GTCGTTGTAGTATAGTGG	5'	4256	262.5	262.5	0	204761	204761	0	204761	204761	0	0	n	((.((((((((......(((..(.(((....))).)..)))..((....)).(((......)))..)))))))).)).	0	0	0	-29.3	10	11	36	77	55	1	2	60.3	0.6	8
	507	416	osa-MIR5538-p3_1ss13CT	TGAGGTCTATCCTGTAGAGGT	21	11	783	783	0	gp2b	Chr07	+	33191897	33191969	tgaggaactACTGAACTCAATCACTTGCTGCCgttactcttcagttttctgtTGAGGTCTATCCTGTAGAGGT	1	osa-MIR5538,	osa-MIR5538	atgaggaactACTGAACTCAATCACTTGCTGCcgttactcaacagttttctgttgaggtctatcccgtagaggtagtcaaattagaacgggaggagaggaggtgagtaggggtagttcaatgg	osa-MIR5538-p3	tgaggtctatcccgtagaggt	3'	97	16	16	0	13054	13054	0	13054	13054	0	0	n	..((((......((.((((((.....((((...........)))).....)))))).))..))))........	10	0	0	-11.8	16	12	91	63	11	3	20	43.8	0.4	11
	508	417	gma-MIR9744-p3_1ss13AC	ATACACTTTCAGCCTTTCTCT	21	2	793	793	0	gp2b	Chr08	+	7387365	7387473	ttctgggagtgacaagtggcactctatatgacttacacgtgtgcaaaaccccatttctttaaatactatatttctttatATACACTTTCAGCCTTTCTCTctcctatta	1	gma-MIR9744,	gma-MIR9744	gaactAATGGATATGAGCTGCATACAggacagaatggctgtgaggggtgctggatttgttttctgctatgaagcctccattggctaagatcattccccatgtatacactttcagactttctctgagagcttctctcccattctaacttagccatggaaggctccacactgtttaacctatctggcacccatcagagttattcactgatgtctgcagctcatatccaatagttct	gma-MIR9744-p3	atacactttcagactttctct	3'	2	1	1	0	793	793	0	793	793	0	0	n	...((((((.((.(((.(((....((((((.......)))))).......................(((((......)))))........)))))).)).))))))...	2	1	1	-17.8	14	11	47	103	70	3	5	35.8	0.5	10
	509			ATACACTTTCAGCCTTTCTCT		2	793	793	0	gp2b	Chr11	+	36431301	36431409	ttctgggagtgacaagtggcactctatatgacttacacgtttacaaaatctcatttctttaaatactatctttctttatATACACTTTCAGCCTTTCTCTctcctatta	1	gma-MIR9744,	gma-MIR9744	gaactAATGGATATGAGCTGCATACAggacagaatggctgtgaggggtgctggatttgttttctgctatgaagcctccattggctaagatcattccccatgtatacactttcagactttctctgagagcttctctcccattctaacttagccatggaaggctccacactgtttaacctatctggcacccatcagagttattcactgatgtctgcagctcatatccaatagttct	gma-MIR9744-p3	atacactttcagactttctct	3'	2	1	1	0	793	793	0	793	793	0	0	n	...((((((.((.(((.(((.........(((......)))...........((((....))))..........................)))))).)).))))))...	2	1	1	-12.9	14	8	47	103	70	3	5	33	0.4	13
	510	418	cpa-miR8155_1ss1TC	CAACCTGGCTCTGATACCA	19	3	715	715	0	gp2b	scaffold_20	+	389822	389896	atggttgtgttCAACCTGGCTCTGATACCAcatgatgtaagtttattggaagaagacaaggtgcaacacaataag	4	gma-MIR1511,cpa-MIR8155,rgl-MIR5139,ppe-MIR1511,	cpa-MIR8155	gatatcatcgggttctttgagggtatgttaattttctggtcccttaaTAACCTGGCTCTGATACCA	cpa-miR8155	TAACCTGGCTCTGATACCA	5'	5	2.5	1.5	1	1803.5	1072.5	731	1764.5	1072.5	692	0	n	...((((((((..((((...(((....(((.((((.......)))))))....)))..))))..))))))))...	8	1	1	-18.4	22	10	100	69	7	4	18	40	0.6	9
	511	419	ppt-miR894_L-3_1ss12GA	TTCACGTCAGGTTCACC	17	206	632	593	1	gp2b	Chr02	-	22043437	22043578	ttcgaTTCACGTCAGGTTCACTtttttaattaagttgtcatctttttaatttaatattttcctttaaataagagaaaaatactaaataccataaaacgattttgttcttaaaattagatatcaactagtgatgtgatttctc	1	ppt-MIR894,	ppt-MIR894	cataattcaaataatccaaaaaaaataaaccaaataccttccacctcaagCGTTTCACGTCGGGTTCACCaaatatgttgtattatgtgaagttttgattgagaatgcaccgagcacttggctatggaaggtaaaagaaaattgcaacaaaaagtcctaacaatccaataggattatagaaaatttataattaaacgttaacaatcataatcaaacaata	ppt-miR894	CGTTTCACGTCGGGTTCACC	5'	559	338.5	16	322.5	205352	9394.5	195958	193150	9394.5	183755	0	n	...((.((((((((.(....)...........(((((..((((.....(((((.((((((.((((.....)))).)))))).)))))..........(((((((....)))))))))))..)))))..))))))))..))..	0	0	0	-22.9	10	10	52	137	114	1	3	23.9	0.7	7
	512	420	stu-MIR8005c-p3_1ss11AT	ATTTAGGATTTAGGGTTTAGGGTT	24	2	839	839	0	gp2b	Chr02	+	28755926	28755986	atataaatataaatacaaacgaggagaaggagtgaggATTTAGGATTTAGGGTTTAGGGTT	1	stu-MIR8005c,	stu-MIR8005c	ggtttagtgtttagaatttaggattaagggtttagggtttagggttagggttcaatgtttggagtttaggatataggatttagggtttaggatttagggtttagggattagagtttaggatttagagtttagggtttagagtttgcgtttaggttttagggtttaggcttttgtTTTAGAGTTTAAGGTTTAGAGTTT	stu-MIR8005c-p3	atttaggattaagggtttagggtt	3'	2	1	1	0	839	839	0	839	839	0	0	n	...(((((.(((((....((...........))....)))))..)))))............	3	1	1	-3.1	12	10	50	46	11	2	11	32.8	0.2	14
	513	421	bna-MIR166b-p3	GATGATGATGATGATAATGATAAT	24	5	906	906	0	gp2b	Chr03	+	700958	701025	tattcaatatcgataacattgatgagtggttagtggggcaagtaGATGATGATGATGATAATGATAAT	2	bna-MIR166b,bna-MIR166c,	bna-MIR166b	aagttcaggtggatgatgcttggctcgagaccattcaatatgatcattgtgatgatgatgatgatgatgataatgataatgataatgatgTCGGACCAGGCTTCATTCCCCtcaactt	bna-MIR166b-p3	gatgatgatgatgataatgataat	3'	5	2.5	2.5	0	2265	2265	0	2265	2265	0	0	n	...(((.((((.....(((((((.....)))))))...((......))........)))).)))....	2	0	0	-7.4	7	9	33	61	45	1	2	32.4	0.3	15
	514			GATGATAATGATAATGATAATGAT		3	892	855	1	gp2b	Chr04	-	5578507	5578619	ttctcattaaagataaaagttttcctttccaggaataaacttttagtctaactttatccttgattaatagtaataataatgatgatgatGATGATAATGATAATGATAATAAT	1	bna-MIR166b,bna-MIR166b,bna-MIR166b,	bna-MIR166b	aagttcaggtggatgatgcttggctcgagaccattcaatatgatcattgtgatgatgatgatgatgatgataatgataatgataatgatgTCGGACCAGGCTTCATTCCCCtcaactt	bna-MIR166b-p3	gatgataatgataatgataatgat	3'	5	2.5	1	1.5	2269	931	1338	2213.5	931	1282.5	0	n	...((((((.((((((((((((((((....))))..))))))))).)))....(((((.((.((((.((....)).)))))).)))))............)))))).......	0	0	0	-17.8	6	6	25	103	91	0	0	22.1	0.7	18
	515	422	csi-MIR172a-p3_1ss16TC	AGGCAAAAGCAGCAACTTT	19	2	711	711	0	gp2b	Chr11	+	642212	642325	cagggtttgagcaaaatgggtgttgtgaagggtctcttagctttagctttggttctgaatgtggttgtggtgagtaatggAGGCAAAAGCAGCAACTTTgtgaggaaaaccaac	2	csi-MIR172a,csi-MIR172b,	csi-MIR172a	gtcaccttaaaacagtcgttgctcgctgtaGCAGCGTCCTCAAGATTCACAtccagtctaaaggcaaaagcagcaatttttcttcatttttgcttgccttggtttttgtcagtgAGAATCTTGATGATGCTGCAacggcgattaatgactagctaccaacaa	csi-MIR172a-p3	aggcaaaagcagcaatttt	3'	2	2	2	0	1422	1422	0	1422	1422	0	0	n	...(((((...((....((.((((((.....((((((..((((..(((.....((.......))....)))))))...))))))....)))))).))...))....)))))...	9	1	1	-26	30	12	100	108	7	7	41	44.7	0.5	7
	516	423	ath-MIR8175-p3_1ss11CT	CGGGTTCGATTCCCGGCAA	19	6	680	680	0	gp2b	Chr02	+	22524724	22524802	aaattccgttgtcgtccagcggttaggatatctggctttcacccaggagaccCGGGTTCGATTCCCGGCAAcggaaatt	1	ath-MIR8175,	ath-MIR8175	cttaaggcaatttgacctatatcaaatttggcaccgttgccggggatcgacccgggtcacccgcgtgacaggcgggaatacttaccacttagtacaacgacccaatatagtggtaagtattctcgcatgtcactcgggttcGATCCCCGGCAACGGCGCCAaatttgatatagctcaaatcgccttaag	ath-MIR8175-p3	cgggttcGATCCCCGGCAA	3'	10	7	7	0	4036	4036	0	4036	4036	0	0	n	...((((((((((((((........))).((((((.((((......)))).))))))........)))))))))))...	0	0	0	-26.8	11	11	31	73	51	0	0	53.2	0.6	8
	517	424	mtr-MIR2650-p5_1ss22CT	GGAACGAAAAACATATTTAACTTT	24	2	925	891	1	gp2b	Chr11	+	52783401	52783430	AGAACGAAAAACATATTTAACTTTttcttt	1	mtr-MIR2650,	mtr-MIR2650	agtctcaattatttcaAACTTAAATATGTTTTCAGTCCctacattttgcgtgactttaaagaataatctttatattttagggattttaaaaacatttattgaaatgtaaggactatttttaaaagtcacgcaaaatgtcggaacgaaaaacatatttaaccttaaaatatttggaacc	mtr-MIR2650-p5	ggaacgaaaaacatatttaacctt	5'	2	1	0	1	925	0	925	891	0	891	0	n	.....((((((..........))))))...	0	0	0	-1.1	6	9	25	22	10	0	0	20	0.2	15
	518	425	zma-MIR2275c-p3_1ss4AC	ACCCAACAAACTCTCATT	18	2	692	692	0	gp2b	Chr07	+	9117495	9117540	ttatgggtgatctggtatatgacctaaaACCCAACAAACTCTCATT	1	zma-MIR2275c,	zma-MIR2275c	agagagatgttgatatgtgtcatttgaagtgAGGATTAGAGGGACTTGAACCattcatagcttgttcggttatgtctggatcgaagagggttggaaggtcctttctagttaaaattaaatagaaagagattgaatccctttaacctcctatccagatgtgaccaaacaaactctcattgggagtaaaaggggTTCAGTTTCCTCTAATATCTCAtcttaaatggcccatcatctcct	zma-MIR2275c-p3	accaaacaaactctcatt	3'	2	1	1	0	692	692	0	692	692	0	0	n	...(((((.....(((.....)))....))))).............	0	0	0	-9.9	8	5	27	30	5	1	9	37	0.6	13
	519	426	rgl-miR5139_R-1_1ss8GA	AAACCTGACTCTGATACC	18	2	671	671	0	gp2b	Chr04	-	46234704	46234739	AAACCTGACTCTGATACCacatgttggattaggatt	1	rgl-MIR5139,	rgl-MIR5139	agttatatcaAAACCTGGCTCTGATACCAagaggaattgatgatctttattcatgaaaagagagaactatatatagatatacaacgatatgtcgaagacgaaatttttatctcaatatggggttattagaccaactttgggtggca	rgl-miR5139	AAACCTGGCTCTGATACCA	5'	2	1	1	0	671	671	0	671	671	0	0	n	...(((((.((..(((.....)))..)))))))...	4	1	1	-8.9	10	10	72	30	5	2	5	38.9	0.6	8
	520	427	aqc-MIR482c-p3_1ss4TG	TGAGGATGATGATGATGATTCTT	23	12	872	872	0	gp2b	Chr11	+	36350801	36350933	aagagcctacattgcttgggatgaaaatgaagtatcatcatcaagctcttcatcaagtgaagatgaaaaagccaacatatgcttagttgcTGAGGATGATGATGATGATTCTTgcagttccagtgaggttagt	3	aqc-MIR482c,aqc-MIR482b,aqc-MIR482a,	aqc-MIR482c	ggggatggtggaaagggattgagttatgagaagccttgggtatgagagggtcggcatggtatgatgatgatgatgatgatgatgatgatgattcttctttcattttctctatttaaTCTTGCCGACTCCTCCCATACCaatggtttctcatttctctccccttccttttttccccct	aqc-MIR482c-p3	tgatgatgatgatgatgattctt	3'	12	6	6	0	5232	5232	0	5232	5232	0	0	y	...(((((.(((....((((((...((.(((..((((((((((..(((.(((((.......)))))..((((........)))).......)))..))))))))))..)))))...))))))))))))))...	4	1	1	-37.8	32	18	95	127	43	6	20	39.1	0.7	5
	521	428	gma-MIR1511-p3	GTGGTATCAGGTCCT	15	32	557	557	0	gp2b	Chr07	-	2340801	2340915	tttttgtttctctatcttatcttaagtttcaatcactcgtaaagggtggagtcctcctcgtggcttatgtgtaagcaaaaatgGTGGTATCAGGTCCTttttggcagaacaatgt	1	gma-MIR1511,	gma-MIR1511	tcagccgtggtatcaggtcctgcttcatcaagtggtcttgtgttcaaatccagcctcaagcacatggttAACCAGGCTCTGATACCATGgtgaatataa	gma-MIR1511-p3	gtggtatcaggtcct	3'	49	49	32	17	28653	17824	10829	28054	17824	10230	0	n	...((((((..(((....((((..........((((((.....))))))...((.((.....(((((....)))))......)).))....))))......)))..))))))...	0	0	0	-20.9	13	7	46	109	69	2	14	39.1	0.5	8
	522	429	bra-MIR168b-p5_1ss5TC	TGGACTTTCCTTATTGGTT	19	2	702	663	1	gp2b	Chr09	-	31169641	31169681	aacctttgaTGGACTTTCCTTATTGGGTcaggttaaggaat	1	bra-MIR168b,	bra-MIR168b	cgggctcggatTCGCTTGGTGCAGGTCGGGACtaattcgctgacacagccacgtggattttccttattggtttgtgagcagggattggatCCCGCCTTGCATCAACTGAATcggagcctcgatggtg	bra-MIR168b-p5	tggattttccttattggtt	5'	2	1	0	1	702	0	702	663	0	663	0	n	...(((((((.(((...((.....)))))..)))))))...	3	3	2	-8.3	12	10	52	35	5	2	6	39	0.5	9
	523	430	osa-MIR1857-p5_1ss9AC	CCAAAATACAAGGACAAAAACT	22	2	774	737	1	gp2b	Chr06	-	3937530	3937673	actttggcCCAAAATACAAGGACCAAAACTtcctaactactctatacaattttacaaggctaagaagaagaaaaagactttacaaactctttattaaaactcgatcttcgtctatctcttggccaaaagttttgaggctggacg	1	osa-MIR1857,	osa-MIR1857	gtttttatccTGGTTTTTTTGGAGCATGAGGttatctctcagtttttccgtgtccaaaataaaaggacaaaaactgttcttgaaaaccgagagataaccTCATGCTCCAAGAAAACCAGGataaaaaatt	osa-MIR1857-p5	ccaaaataaaaggacaaaaact	5'	2	1	0	1	774	0	774	737	0	737	0	n	..((..(((((((((...((((........)))).......................((((((((.(((((..((((...........................))))..))).))))))))))....)))))).)))..))..	1	1	1	-32.3	11	11	31	140	113	2	5	36.1	0.6	11
	524			CCAAAATACAAGGACAAAAACT		2	774	774	0	gp2b	scaffold_43	-	79351	79498	tactttggcCCAAAATACAAGGACAAAAACTtcctaactactctatacaatttttacaaggctaagaagaagaaaaagactttacaaactctttattaaagctcgatcttcgtctatcttcttggccaaaagttttgaggctggacgg	1	osa-MIR1857,	osa-MIR1857	gtttttatccTGGTTTTTTTGGAGCATGAGGttatctctcagtttttccgtgtccaaaataaaaggacaaaaactgttcttgaaaaccgagagataaccTCATGCTCCAAGAAAACCAGGataaaaaatt	osa-MIR1857-p5	ccaaaataaaaggacaaaaact	5'	2	1	1	0	774	774	0	774	774	0	0	n	...((..(((((((((...((((........))))........................((((((((((((((..(((((((((............))))).....))))..))).)))))))))))....)))))).)))..))...	1	1	1	-38.6	11	11	31	142	115	2	5	35.8	0.7	11
	525	431	gma-miR6300_R+14_1ss5TN	GTCGNTGTAGTATAGTGGTAAGTATTCCCGCC	32	28	1136	1134	1	gp2b	Chr05	-	605608	605759	agtactaacttataatattatatttttccttaaacaagtatgaaagcatagtatattagttctaaaacttaatgaacgtgtatttagatattaaaatatttagagttcataaacaaacagGTCGTTGTAGTATAGTGGTAAGTATTCCCGCC	1	gma-MIR6300,	gma-MIR6300	aggtaaaaatacttaccactatattacaacaacttgtttgtgaaattcaatggtaattttaaataataaatgttttaatattaccgatagcatttgattatatttttgttttaaagttacatttgattatatcgctatcggctataatgtaagtcatattcatccaatatcatgcaacttttttgtatagatatattaatattactcgataatcatcaaGTCGTTGTAGTATAGTGGtaagtattcccgcc	gma-miR6300	GTCGTTGTAGTATAGTGG	3'	161	80.5	0	80.5	87401.5	0	87401.5	85499.5	0	85499.5	0	n	((((((.(((....((((((((.....(((........((((((.....(((((.(((((((((((((...........)).)))))).))))).))))).....)))))).......)))....))))))))...))).))))))......	9	1	2	-25.9	20	18	81	146	88	3	18	26.3	0.6	14
	526			GTCGNTGTAGTATAGTGGTAAGTATTCCCGCC		28	1136	1134	1	gp2b	Chr09	-	12602706	12602803	GTCGTTGTAGTATAGTGGTAAGTATTCCCGCCtgtcacgcgggtgacccGGGTTCGATCCCCGGCAACGGCgattttttaacttttgattacaactta	2	gma-MIR6300,ath-MIR8175,	gma-MIR6300	aggtaaaaatacttaccactatattacaacaacttgtttgtgaaattcaatggtaattttaaataataaatgttttaatattaccgatagcatttgattatatttttgttttaaagttacatttgattatatcgctatcggctataatgtaagtcatattcatccaatatcatgcaacttttttgtatagatatattaatattactcgataatcatcaaGTCGTTGTAGTATAGTGGtaagtattcccgcc	gma-miR6300	GTCGTTGTAGTATAGTGG	5'	190	95	0	95	102404	0	102404	100176	0	100176	0	n	...((((((((..(((..........((((...(((((....))))).))))...((((.(((....))).)))).....)))....))))))))...	6	2	1	-31.1	11	15	40	92	64	1	6	49	0.6	17
	527			GTCGNTGTAGTATAGTGGTGAGTATTCCCGCC		5	1180	1178	1	gp2b	Chr09	-	30841745	30841817	ctcctattatgtaccctttttgtatcaatttgaacatccaaGTCGTTGTAGTATAGTGGTGAGTATTCCCGCC	1	gma-MIR6300,	gma-MIR6300	aggtaaaaatacttaccactatattacaacaacttgtttgtgaaattcaatggtaattttaaataataaatgttttaatattaccgatagcatttgattatatttttgttttaaagttacatttgattatatcgctatcggctataatgtaagtcatattcatccaatatcatgcaacttttttgtatagatatattaatattactcgataatcatcaaGTCGTTGTAGTATAGTGGtaagtattcccgcc	gma-miR6300	GTCGTTGTAGTATAGTGG	3'	23	11.5	0	11.5	10629	0	10629	10309.5	0	10309.5	0	n	((((((((((((((.(((..(((.((.....)))))...))).....))).)))))))).)))..........	6	4	3	-10.2	22	15	68	63	5	5	14	39.7	0.4	17
	528	432	gma-miR6300_L-2	CGTTGTAGTATAGTGG	16	54	585	585	0	gp2b	Chr08	+	57866960	57867014	aaaggtCGTTGTAGTATAGTGGtgagtatttccgcctgtcacgcggatgacccgg	1	gma-MIR6300,	gma-MIR6300	aggtaaaaatacttaccactatattacaacaacttgtttgtgaaattcaatggtaattttaaataataaatgttttaatattaccgatagcatttgattatatttttgttttaaagttacatttgattatatcgctatcggctataatgtaagtcatattcatccaatatcatgcaacttttttgtatagatatattaatattactcgataatcatcaaGTCGTTGTAGTATAGTGGtaagtattcccgcc	gma-miR6300	GTCGTTGTAGTATAGTGG	5'	182	91	91	0	62677	62677	0	62677	62677	0	0	n	...(((((((...(((((((((.........))).)))).))...)))))))...	6	1	2	-14.1	16	13	100	49	9	3	8	52.7	0.5	3
	529	433	bna-MIR166b-p5_1ss17AC	GATGATGATAATGATACTGATAAT	24	14	924	884	1	gp2b	Chr08	-	46219743	46219858	caaggagtggttagtgggacaagtaGATGATGATAATGATAATGATAATgaagaaggggaaatgagtaggttttttatgatgatctcactcttaattgggctactgaagcttcaca	2	bna-MIR166b,bna-MIR166c,bna-MIR166c,	bna-MIR166b	aagttcaggtggatgatgcttggctcgagaccattcaatatgatcattgtgatgatgatgatgatgatgataatgataatgataatgatgTCGGACCAGGCTTCATTCCCCtcaactt	bna-MIR166b-p5	gatgatgataatgataatgataat	5'	22	11	2.5	8.5	9590.5	1784.5	7806	9252	1784.5	7467.5	0	n	...(((((..(((((((..(((..((((((.(((.((.((((................................)))).)).)))))).)))...)))..))))))).)))))...	2	1	2	-23.431	30	14	70	110	32	7	18	37.1	0.5	10
	530	434	gma-miR1527_L+1R+3	CTAACTCAACCTTACAAAACCGGT	24	25	892	892	0	gp2b	Chr03	+	2006315	2006366	ctttaaacCTAACTCAACCTTACAAAACCGGTttgtaatatgaggtttgcac	1	gma-MIR1527,	gma-MIR1527	ctcacaagccggttttgtaaggttgagttagacctcaaatttcaacatggtatcagagccattgaaccacatgctatcaggtttccgctatcgggccaccccccatttatgtctacgaaccaaacctaatagtgctgatcgtgagggggtgtgttaagagtcccacatcggataggacatggtctgacaatatatttataaagttgaggccTAACTCAACCTTACAAAACCggcttgtgag	gma-miR1527	TAACTCAACCTTACAAAACC	5'	27	13.5	13.5	0	12035	12035	0	12035	12035	0	0	n	...((((((....(((...(((((((.....)))))))..)))))))))...	5	4	2	-8.2	16	12	75	46	5	2	9	36.5	0.4	12
	531			CTAACTCAACCTTACAAAACCGGT		25	892	892	0	gp2b	Chr03	+	42318472	42318515	gtCTAACTCAACCTTACAAAACCGGTtcataaagtgaggtttac	1	gma-MIR1527,	gma-MIR1527	ctcacaagccggttttgtaaggttgagttagacctcaaatttcaacatggtatcagagccattgaaccacatgctatcaggtttccgctatcgggccaccccccatttatgtctacgaaccaaacctaatagtgctgatcgtgagggggtgtgttaagagtcccacatcggataggacatggtctgacaatatatttataaagttgaggccTAACTCAACCTTACAAAACCggcttgtgag	gma-miR1527	TAACTCAACCTTACAAAACC	5'	35	17.5	17.5	0	15465	15465	0	15465	15465	0	0	n	.........((((((((................))))))))...	0	0	0	-7.6	8	8	33	32	16	0	0	38.6	0.4	16
[truncated: 8,953 more rows]

## Sheet: Supplementary Table 4
	Supplementary Table 4. Known miRNAs found expressed during seed development in P. vulgaris. The miRNA annotation in miRBase v21 and v22.1 is provided. miRNA family and strand were obtained from miRBase v22.1 (Gene family). Sequence, length, average, normalized and raw read value for each sample and time-point are provided. Statistical significance is provided (adjusted ANOVA and T-test). DAA: day…
																	10 DAA		20 DAA		30 DAA		40 DAA		Normalized read value												Raw read value
[truncated: 73 more rows]

## Sheet: Supplementary Table 5
	Supplementary Table 5. New miRNAs found expressed during seed development in P. vulgaris. The miRNA annotation from LC-Sciences is provided as well as the miRNA ID used in this study. MiRNA length, secondary structure, MFE, MFEI, extended sequence, average, raw and normalized read value for each sample and time-point are provided. Statistical significance is provided (adjusted ANOVA and T-test). …
[truncated: 41 more rows]
[truncated: 1 more columns]

[truncated: 12 more sheets: Supplementary Table 6, Supplementary Table 7, Supplementary Table 8, Supplementary Table 9, Supplementary Table 10, Supplementary Table 11, Supplementary Table 12, Supplementary Table 13, Supplementary Table 14, Supplementary Table 15, Supplementary Table 16, Supplementary Table 17]
